# Supplementary material for: SILAC-based quantitative proteomics and microscopy analysis of cancer cells treated with the N-glycolyl GM3-specific anti-tumor antibody 14F7
Source: Front Immunol. 2022 Nov 9;13:994790. doi: 10.3389/fimmu.2022.994790 (PMC9682173; doi:10.3389/fimmu.2022.994790)
Supplement: Supplementary file 2 [file DataSheet_2.xlsx]

## Sheet: MaxQuant analysis
SILAC-based quantitative proteomics and microscopy analysis of cancer cells treated with the N-glycolyl GM3-specific anti-tumor antibody 14F7
Paula A. Bousquet, Dipankar Manna, Joe A. Sandvik, Magnus Ø. Arntzen, Ernesto Moreno, Kirsten Sandvig, Ute Krengel
Table S1. All proteins identified by MaxQuant.
Proteins showing a 2-fold differential regulation, i.e., ratios >2 or <0.5 are colored green.
Proteins with p-values <0.05 are colored green, and p-values between 0.05-0.1 are colored orange
Protein IDs	Assignment	Majority protein IDs	Peptide counts (all)	Fasta headers	Proteins	Peptides	PEP	Ratio H/L	Ratio H/L normalized	log2	Ratio H/L variability [%]	Ratio H/L count	Ratio H/L normalized Exp1	Ratio H/L normalized Exp2	Ratio H/L normalized Exp3	log2 Exp1	log2 Exp2	log2 Exp3	t-test per row
IPI00445117		IPI00445117	1	>IPI:IPI00445117.1|H-INV:HIT000046435 Tax_Id=9606 Gene_Symbol=LOC100129042 Conserved hypothetical protein	1	1	0.0022365	0.0026718	0.0038378	-8.0255	129.52	7	NaN	0.0038292	0.009055		-8.02874	-6.78707	0.0532289
IPI00006091;IPI00472316;IPI00304639;IPI00375141;IPI00304638;IPI00220577;IPI00946525;IPI00945461;IPI00334618;IPI00335579;IPI00376366;IPI00872706;IPI00334178;IPI00184813;IPI00376367;IPI00419537;IPI00184337;IPI00376375;IPI00376374;IPI00647524	DYSTROFIN	IPI00006091;IPI00472316;IPI00304639;IPI00375141;IPI00304638;IPI00220577;IPI00946525;IPI00945461;IPI00334618;IPI00335579;IPI00376366;IPI00872706;IPI00334178;IPI00184813;IPI00376367;IPI00419537	4;4;4;4;4;4;2;2;2;2;2;2;2;2;2;2;1;1;1;1	>IPI:IPI00006091.2|SWISS-PROT:P11532-1|ENSEMBL:ENSP00000354923|REFSEQ:NP_003997|H-INV:HIT000194654|VEGA:OTTHUMP00000023117 Tax_Id=9606 Gene_Symbol=DMD Isoform 4 of Dystrophin;>IPI:IPI00472316.2|TREMBL:B1AK23;Q548X2;Q7KZ40;Q8WYE3;Q8WYE4;Q8WYE5;Q8WYE6;Q8WYE7	20	4	2.445e-11	0.035101	0.018077	-5.7897	165.85	18	0.014529	0.067917	0.041654	-6.10492	-3.88008	-4.5854	0.0177818
IPI00916782;IPI00916356		IPI00916782;IPI00916356	1;1	>IPI:IPI00916782.1|TREMBL:B7ZB85|ENSEMBL:ENSP00000413969|VEGA:OTTHUMP00000205072 Tax_Id=9606 Gene_Symbol=LARGE Like-glycosyltransferase;>IPI:IPI00916356.1|TREMBL:B7ZB84|ENSEMBL:ENSP00000397675|VEGA:OTTHUMP00000205071 Tax_Id=9606 Gene_Symbol=LARGE Like-glyc	2	1	0.0022291	0.043969	0.068701	-3.86353	99.649	13	0.017123	0.068701	0.077507	-5.86792	-3.86353	-3.68953	0.0235503
IPI00216159	GLUTAMINE	IPI00216159	5	>IPI:IPI00216159.14|SWISS-PROT:O94808|TREMBL:B2RB90;B3KM63;B3KMR8;B4DN38|ENSEMBL:ENSP00000253778|REFSEQ:NP_005101|H-INV:HIT000058481 Tax_Id=9606 Gene_Symbol=GFPT2 Glucosamine--fructose-6-phosphate aminotransferase [isomerizing] 2	1	5	4.1338e-19	0.042938	0.072621	-3.78347	135.93	5	NaN	0.085324	0.06419		-3.5509	-3.96151	0.0347609
IPI00847793;IPI00027547	DERMCIDIN	IPI00847793;IPI00027547	2;2	>IPI:IPI00847793.1|TREMBL:A5JHP3|ENSEMBL:ENSP00000406773 Tax_Id=9606 Gene_Symbol=DCD Dermcidin isoform 2;>IPI:IPI00027547.2|SWISS-PROT:P81605|TREMBL:Q53YJ2|ENSEMBL:ENSP00000293371|REFSEQ:NP_444513|H-INV:HIT000260573|VEGA:OTTHUMP00000167817 Tax_Id=9606 Gene	2	2	5.2013e-14	0.13066	0.18144	-2.46244	153.65	12	0.06036	0.18268	0.21419	-4.05026	-2.45261	-2.22304	0.0368862
IPI00166271		IPI00166271	1	>IPI:IPI00166271.1|H-INV:HIT000017138 Tax_Id=9606 Gene_Symbol=- Conserved hypothetical protein	1	1	0.024695	0.1987	0.20766	-2.2677	46.831	5	0.12012	NaN	0.30416	-3.05745		-1.7171	0.174233
IPI00386208	DRUG SENSITIVE	IPI00386208	4	>IPI:IPI00386208.1|TREMBL:Q9NZ23|H-INV:HIT000074350 Tax_Id=9606 Gene_Symbol=- Gastric-associated differentially-expressed protein YA61P	1	4	2.9634e-80	0.20533	0.22307	-2.16443	42.084	18	0.12847	0.22166	0.31358	-2.9605	-2.17358	-1.67309	0.0262017
IPI00299554	KINESINE	IPI00299554	5	>IPI:IPI00299554.3|SWISS-PROT:Q15058|ENSEMBL:ENSP00000356319|REFSEQ:NP_055690|H-INV:HIT000042191|VEGA:OTTHUMP00000033836 Tax_Id=9606 Gene_Symbol=KIF14 Kinesin-like protein KIF14	1	5	7.1303e-14	0.14316	0.22848	-2.12986	128.12	13	1.0963	0.16577	1.1204	0.132643	-2.59275	0.164014	0.490393
IPI00478842;IPI00922341;IPI00386475;IPI00922842		IPI00478842;IPI00922341;IPI00386475;IPI00922842	1;1;1;1	>IPI:IPI00478842.3|SWISS-PROT:Q86UD5-1|ENSEMBL:ENSP00000354574;ENSP00000378265|REFSEQ:NP_849155|VEGA:OTTHUMP00000161768;OTTHUMP00000161769 Tax_Id=9606 Gene_Symbol=NHEDC2 Isoform 1 of Mitochondrial sodium/hydrogen exchanger NHA2;>IPI:IPI00922341.1|TREMBL:B7	4	1	0.016548	0.14965	0.24177	-2.04829	88.454	4	NaN	0.22648	0.35014		-2.14254	-1.514	0.108374
IPI00032325;IPI00794081	CYSTATIN	IPI00032325;IPI00794081	2;1	>IPI:IPI00032325.1|SWISS-PROT:P01040|TREMBL:Q6IB90|ENSEMBL:ENSP00000264474|REFSEQ:NP_005204|H-INV:HIT000321153|VEGA:OTTHUMP00000172443 Tax_Id=9606 Gene_Symbol=CSTA Cystatin-A;>IPI:IPI00794081.1|TREMBL:C9J0E4|ENSEMBL:ENSP00000418891|VEGA:OTTHUMP00000172444	2	2	8.422e-51	0.15634	0.25063	-1.99637	167.45	22	NaN	0.31816	0.26074		-1.65218	-1.93932	0.0507899
IPI00382990	DERP	IPI00382990	9	>IPI:IPI00382990.1|TREMBL:Q8TE01 Tax_Id=9606 Gene_Symbol=- DERP12	1	9	5.7052e-83	0.23824	0.25637	-1.9637	86.179	21	0.14361	0.20132	0.3218	-2.79977	-2.31244	-1.63576	0.0217805
IPI00333197;IPI00005631;IPI00872239		IPI00333197;IPI00005631;IPI00872239	3;3;2	>IPI:IPI00333197.4|SWISS-PROT:Q8IWJ2-2|TREMBL:B8ZZW2|ENSEMBL:ENSP00000307939;ENSP00000386997|REFSEQ:NP_852118|VEGA:OTTHUMP00000203387 Tax_Id=9606 Gene_Symbol=GCC2 Isoform 2 of GRIP and coiled-coil domain-containing protein 2;>IPI:IPI00005631.2|SWISS-PROT:Q	3	3	0.00014263	0.18482	0.28807	-1.79551	61.379	5	0.53162	0.22469	NaN	-0.911533	-2.15399		0.245142
IPI00014843;IPI00873593	LEUCIN	IPI00014843;IPI00873593	2;2	>IPI:IPI00014843.5|SWISS-PROT:Q5VZK9-1|TREMBL:B2RTQ5;B8X1J0|ENSEMBL:ENSP00000331983|VEGA:OTTHUMP00000016106 Tax_Id=9606 Gene_Symbol=LRRC16A Isoform 1 of Leucine-rich repeat-containing protein 16A;>IPI:IPI00873593.1|SWISS-PROT:Q5VZK9-2|ENSEMBL:ENSP000003822	2	2	0.00064549	0.21452	0.3344	-1.58035	106.82	5	0.33778	NaN	0.52838	-1.56584		-0.920352	0.161715
IPI00013439		IPI00013439	2	>IPI:IPI00013439.3|SWISS-PROT:P17275|TREMBL:Q53HP8;Q5U079|ENSEMBL:ENSP00000303315|REFSEQ:NP_002220|H-INV:HIT000031817|VEGA:OTTHUMP00000077036 Tax_Id=9606 Gene_Symbol=JUNB Transcription factor jun-B	1	2	2.3874e-06	0.41672	0.69727	-0.520211	18.806	5	NaN	0.64574	0.69815		-0.630975	-0.518391	0.0621604
IPI00013933;IPI00217182;IPI00746877;IPI00872333;IPI00952810		IPI00013933;IPI00217182	43;35;4;2;2	>IPI:IPI00013933.2|SWISS-PROT:P15924-1|ENSEMBL:ENSP00000369129|REFSEQ:NP_004406|VEGA:OTTHUMP00000016001 Tax_Id=9606 Gene_Symbol=DSP Isoform DPI of Desmoplakin;>IPI:IPI00217182.5|SWISS-PROT:P15924-2|TREMBL:B4DKX6;B4DWT7;B4E2A0;Q4LE79|ENSEMBL:ENSP00000396591	5	43	1.2278e-255	0.49798	0.70874	-0.496672	52.56	90	0.84341	0.5987	0.73374	-0.245694	-0.740095	-0.446659	0.0797257
IPI00000115;IPI00642014		IPI00000115;IPI00642014	1;1	>IPI:IPI00000115.1|SWISS-PROT:Q9P003-1|TREMBL:Q53HE6|ENSEMBL:ENSP00000420443|REFSEQ:NP_054903|H-INV:HIT000269992|VEGA:OTTHUMP00000035752 Tax_Id=9606 Gene_Symbol=CNIH4 Isoform 1 of Protein cornichon homolog 4;>IPI:IPI00642014.1|TREMBL:A6NLH6|ENSEMBL:ENSP000	2	1	0.00023346	1.2224	0.71754	-0.478869	37.561	7	0.60107	NaN	0.86236	-0.734395		-0.213638	0.319779
IPI00031526		IPI00031526	3	>IPI:IPI00031526.3|SWISS-PROT:Q9BQ61|TREMBL:B2RE11|ENSEMBL:ENSP00000242784|REFSEQ:NP_076943|H-INV:HIT000289216|VEGA:OTTHUMP00000077606 Tax_Id=9606 Gene_Symbol=C19orf43 Uncharacterized protein C19orf43	1	3	1.3827e-09	0.46939	0.72225	-0.46943	13.71	7	NaN	0.7567	0.71749		-0.402207	-0.478969	0.0553188
IPI00007673;IPI00401259		IPI00007673;IPI00401259	2;2	>IPI:IPI00007673.4|SWISS-PROT:Q9Y6H1|ENSEMBL:ENSP00000378812|REFSEQ:NP_057223|H-INV:HIT000001812|VEGA:OTTHUMP00000024420;OTTHUMP00000159799 Tax_Id=9606 Gene_Symbol=CHCHD2 Coiled-coil-helix-coiled-coil-helix domain-containing protein 2, mitochondrial;>IPI:I	2	2	2.0706e-34	0.47428	0.73148	-0.45111	23.355	7	0.80958	0.48807	0.75036	-0.304754	-1.03484	-0.414345	0.123726
IPI00018109;IPI00298267;IPI00298268		IPI00018109	3;1;1	>IPI:IPI00018109.1|SWISS-PROT:P35354|TREMBL:Q8IZA9|ENSEMBL:ENSP00000356438|REFSEQ:NP_000954|H-INV:HIT000036341|VEGA:OTTHUMP00000033524 Tax_Id=9606 Gene_Symbol=PTGS2 Prostaglandin G/H synthase 2	3	3	3.4455e-09	0.45732	0.74814	-0.41862	11.254	5	NaN	0.67062	0.80058		-0.576433	-0.320883	0.176629
IPI00295542;IPI00892657;IPI00892540;IPI00892782;IPI00893190		IPI00295542;IPI00892657;IPI00892540;IPI00892782	3;3;3;2;1	>IPI:IPI00295542.5|SWISS-PROT:Q02818|TREMBL:A8K7Q1;B3KUR6;Q53GX6;Q96BA4|ENSEMBL:ENSP00000263273;ENSP00000385211;ENSP00000385923|REFSEQ:NP_006175|H-INV:HIT000030823|VEGA:OTTHUMP00000077744;OTTHUMP00000201847;OTTHUMP00000201848 Tax_Id=9606 Gene_Symbol=NUCB1	5	3	2.6369e-12	0.46847	0.76284	-0.390548	29.644	6	1.1244	0.63043	NaN	0.169155	-0.665592		0.658438
IPI00478450;IPI00472058;IPI00942986		IPI00478450;IPI00472058;IPI00942986	4;4;4	>IPI:IPI00478450.1|SWISS-PROT:Q9NX14-2|ENSEMBL:ENSP00000276062|REFSEQ:NP_061929|VEGA:OTTHUMP00000023194 Tax_Id=9606 Gene_Symbol=NDUFB11 Isoform 2 of NADH dehydrogenase [ubiquinone] 1 beta subcomplex subunit 11, mitochondrial;>IPI:IPI00472058.1|SWISS-PROT:Q	3	4	2.9272e-39	0.92498	0.78059	-0.357363	14.737	6	0.91071	0.69919	NaN	-0.134936	-0.516244		0.337241
IPI00783826;IPI00220558;IPI00334799		IPI00783826;IPI00220558;IPI00334799	2;2;2	>IPI:IPI00783826.1|SWISS-PROT:P21817-1|ENSEMBL:ENSP00000352608|REFSEQ:NP_000531 Tax_Id=9606 Gene_Symbol=RYR1 Isoform 1 of Ryanodine receptor 1;>IPI:IPI00220558.3|SWISS-PROT:P21817-2|TREMBL:O75591;Q59FN5;Q8WYM7;Q8WYM8|ENSEMBL:ENSP00000347667|REFSEQ:NP_00103	3	2	0.0024064	0.94953	0.80672	-0.30986	31.83	6	0.6095	NaN	0.98644	-0.714302		-0.0196968	0.48245
IPI00009346		IPI00009346	2	>IPI:IPI00009346.1|SWISS-PROT:Q9P0S9|TREMBL:Q53F27;Q5T4I6|ENSEMBL:ENSP00000229563|REFSEQ:NP_001158730;NP_057546|H-INV:HIT000300984|VEGA:OTTHUMP00000016019 Tax_Id=9606 Gene_Symbol=TMEM14C Transmembrane protein 14C	1	2	1.7131e-17	1.764	0.80944	-0.305004	14.826	16	0.80273	1.204	0.83103	-0.317013	0.267835	-0.267028	0.630064
IPI00022078;IPI00923597;IPI00922016;IPI00796530		IPI00022078;IPI00923597	7;7;3;2	>IPI:IPI00022078.3|SWISS-PROT:Q92597|TREMBL:B3KR80;B7Z446;Q53EU7;Q597H1|ENSEMBL:ENSP00000319977;ENSP00000404854|REFSEQ:NP_001128714;NP_006087|H-INV:HIT000046797|VEGA:OTTHUMP00000178275 Tax_Id=9606 Gene_Symbol=NDRG1 Protein NDRG1;>IPI:IPI00923597.2|TREMBL:B	4	7	2.1113e-39	0.5193	0.8163	-0.292829	24.643	20	1.1691	0.69036	0.75	0.225398	-0.534579	-0.415037	0.413835
IPI00102661;IPI00008477		IPI00102661;IPI00008477	6;6	>IPI:IPI00102661.2|TREMBL:Q96RR5|ENSEMBL:ENSP00000341145|VEGA:OTTHUMP00000030548 Tax_Id=9606 Gene_Symbol=TPX2 TPX2, microtubule-associated, homolog (Xenopus laevis), isoform CRA_a;>IPI:IPI00008477.1|SWISS-PROT:Q9ULW0|TREMBL:B3KM90;Q643R0;Q96FC3|ENSEMBL:ENS	2	6	8.7555e-20	0.51067	0.82211	-0.282597	15.758	10	NaN	0.78345	0.88247		-0.352087	-0.180381	0.19859
IPI00921911;IPI00006034		IPI00921911;IPI00006034	2;2	>IPI:IPI00921911.1|TREMBL:B7Z6C0 Tax_Id=9606 Gene_Symbol=CRIP2 cDNA FLJ56946, highly similar to Cysteine-rich protein 2;>IPI:IPI00006034.1|SWISS-PROT:P52943|TREMBL:Q53FN1|ENSEMBL:ENSP00000328521|REFSEQ:NP_001303|H-INV:HIT000042072|VEGA:OTTHUMP00000028464 T	2	2	7.8635e-52	0.57159	0.82437	-0.278636	18.856	7	0.82437	0.81419	0.81608	-0.278636	-0.296563	-0.293218	0.00036125
IPI00910443;IPI00024567;IPI00908955;IPI00908500;IPI00645965;IPI00909733		IPI00910443;IPI00024567;IPI00908955;IPI00908500;IPI00645965;IPI00909733	2;2;2;2;2;2	>IPI:IPI00910443.1|TREMBL:B4E1N4 Tax_Id=9606 Gene_Symbol=- cDNA FLJ61695, highly similar to Glioma tumor suppressor candidate region gene 2 protein;>IPI:IPI00024567.4|SWISS-PROT:Q9NZM5|TREMBL:Q53YP0;Q7L4X7;Q96CS0|ENSEMBL:ENSP00000246802|REFSEQ:NP_056525|H-	6	2	2.2069e-13	0.51786	0.83144	-0.266316	17.617	4	NaN	0.73741	0.98805		-0.439461	-0.017344	0.474888
IPI00013744		IPI00013744	8	>IPI:IPI00013744.1|SWISS-PROT:P17301|TREMBL:Q16183;Q71V33;Q9NNZ2|ENSEMBL:ENSP00000296585|REFSEQ:NP_002194|H-INV:HIT000321595|VEGA:OTTHUMP00000161816 Tax_Id=9606 Gene_Symbol=ITGA2 Integrin alpha-2	1	8	3.7808e-21	0.53414	0.83226	-0.264894	61.653	11	0.82004	0.80039	0.95276	-0.286234	-0.321225	-0.0698152	0.102904
IPI00023087		IPI00023087	4	>IPI:IPI00023087.1|SWISS-PROT:Q9NPD8|TREMBL:Q2TU36|ENSEMBL:ENSP00000356243|REFSEQ:NP_054895|H-INV:HIT000002100|VEGA:OTTHUMP00000038808 Tax_Id=9606 Gene_Symbol=UBE2T Ubiquitin-conjugating enzyme E2 T	1	4	1.3347e-15	0.53648	0.83278	-0.263993	12.947	7	NaN	0.78287	0.9089		-0.353155	-0.137807	0.26315
IPI00002745		IPI00002745	2	>IPI:IPI00002745.1|SWISS-PROT:Q9UBR2|TREMBL:Q5U000|ENSEMBL:ENSP00000217131|REFSEQ:NP_001327|H-INV:HIT000052666|VEGA:OTTHUMP00000031409 Tax_Id=9606 Gene_Symbol=CTSZ Cathepsin Z	1	2	4.4192e-34	0.98514	0.8341	-0.261708	12.943	6	0.95344	NaN	0.7771	-0.0687859		-0.363828	0.381044
IPI00008531		IPI00008531	4	>IPI:IPI00008531.1|SWISS-PROT:Q9UKL0|ENSEMBL:ENSP00000262241|REFSEQ:NP_055971|H-INV:HIT000071949|VEGA:OTTHUMP00000028134 Tax_Id=9606 Gene_Symbol=RCOR1 REST corepressor 1	1	4	9.4467e-13	0.53433	0.83737	-0.256063	83.107	5	NaN	0.83737	0.87405		-0.256063	-0.194212	0.0869034
IPI00940399;IPI00289258		IPI00940399;IPI00289258	6;6	>IPI:IPI00940399.1|SWISS-PROT:Q9HD67|TREMBL:B7Z3D4;Q6IPD7|ENSEMBL:ENSP00000391106|REFSEQ:NP_036466|H-INV:HIT000000524 Tax_Id=9606 Gene_Symbol=MYO10 Myosin-X;>IPI:IPI00289258.6|TREMBL:B4DIJ5;B4E0P0;B7ZA23;Q69YP8;Q8IVX5;Q8NCI3|ENSEMBL:ENSP00000274203 Tax_Id=	2	6	4.2366e-21	1.9384	0.83789	-0.255167	76.209	9	0.94195	NaN	0.71148	-0.0862776		-0.491105	0.389288
IPI00396058;IPI00797030;IPI00917442;IPI00871611;IPI00916797;IPI00909559		IPI00396058;IPI00797030;IPI00917442;IPI00871611;IPI00916797	4;4;2;2;2;1	>IPI:IPI00396058.2|SWISS-PROT:Q86XI2-2|TREMBL:B3KRQ2|ENSEMBL:ENSP00000387007|VEGA:OTTHUMP00000202109 Tax_Id=9606 Gene_Symbol=NCAPG2 Isoform 2 of Condensin-2 complex subunit G2;>IPI:IPI00797030.1|SWISS-PROT:Q86XI2-1|ENSEMBL:ENSP00000348657;ENSP00000386569|R	6	4	9.1843e-20	0.55494	0.83892	-0.253395	7.8767	5	0.78106	NaN	0.89417	-0.356495		-0.161379	0.229384
IPI00025239;IPI00946334		IPI00025239;IPI00946334	4;4	>IPI:IPI00025239.2|SWISS-PROT:O75306|TREMBL:Q53HG2|ENSEMBL:ENSP00000356972;ENSP00000376018|REFSEQ:NP_004541|H-INV:HIT000034035|VEGA:OTTHUMP00000032241 Tax_Id=9606 Gene_Symbol=NDUFS2 NADH dehydrogenase [ubiquinone] iron-sulfur protein 2, mitochondrial;>IPI:	2	4	1.5786e-13	0.65331	0.83937	-0.252621	13.089	6	0.80253	0.95447	0.87909	-0.317373	-0.0672282	-0.185917	0.119074
IPI00014174;IPI00409675;IPI00550968;IPI00930346;IPI00797308;IPI00945421;IPI00946472;IPI00644869;IPI00001955;IPI00645503;IPI00646810;IPI00645275		IPI00014174;IPI00409675;IPI00550968;IPI00930346;IPI00797308;IPI00945421;IPI00946472;IPI00644869	3;2;2;2;2;2;2;2;1;1;1;1	>IPI:IPI00014174.1|SWISS-PROT:Q15014|TREMBL:B3KWX6;B3KX14;B4DXQ8;Q53EY5|ENSEMBL:ENSP00000341966;ENSP00000353643;ENSP00000361702;ENSP00000391969;ENSP00000394417;ENSP00000400366;ENSP00000400654;ENSP00000410532;ENSP00000412096;ENSP00000415476;ENSP00000416120|	12	3	1.428e-13	0.53754	0.84702	-0.239532	57.557	6	NaN	0.814	1.7298		-0.296899	0.790605	0.728699
IPI00216088;IPI00643056		IPI00216088;IPI00643056	4;4	>IPI:IPI00216088.3|SWISS-PROT:P29373|ENSEMBL:ENSP00000357204;ENSP00000357205|REFSEQ:NP_001869|H-INV:HIT000030141|VEGA:OTTHUMP00000038730;OTTHUMP00000038732 Tax_Id=9606 Gene_Symbol=CRABP2 Cellular retinoic acid-binding protein 2;>IPI:IPI00643056.1|TREMBL:Q5	2	4	8.7909e-11	0.52599	0.84859	-0.23686	143.52	8	0.93182	0.83345	0.8143	-0.101877	-0.262832	-0.296368	0.0668494
IPI00006142;IPI00643546;IPI00647957;IPI00641716;IPI00642670		IPI00006142	3;1;1;1;1	>IPI:IPI00006142.3|SWISS-PROT:Q7L311|TREMBL:A8K5M7|ENSEMBL:ENSP00000328631;ENSP00000331662;ENSP00000349281|REFSEQ:NP_055597;NP_808818|H-INV:HIT000057141|VEGA:OTTHUMP00000023695;OTTHUMP00000023696;OTTHUMP00000023697 Tax_Id=9606 Gene_Symbol=ARMCX2 Armadillo	5	3	2.2942e-18	0.53081	0.8507	-0.233278	15.353	7	1.0807	0.80695	0.8507	0.111966	-0.309449	-0.233278	0.383457
IPI00783753;IPI00930060;IPI00930340;IPI00930377;IPI00930117;IPI00792462		IPI00783753;IPI00930060;IPI00930340;IPI00930377;IPI00930117;IPI00792462	2;1;1;1;1;1	>IPI:IPI00783753.2|SWISS-PROT:Q8WUR7|ENSEMBL:ENSP00000307071|REFSEQ:NP_653198|H-INV:HIT000038686|VEGA:OTTHUMP00000176588 Tax_Id=9606 Gene_Symbol=C15orf40 hypothetical protein LOC123207 isoform a;>IPI:IPI00930060.1|REFSEQ:NP_001153587 Tax_Id=9606 Gene_Symbo	6	2	2.2951e-06	0.56148	0.85434	-0.227118	15.028	8	0.98498	0.85434	0.83581	-0.0218337	-0.227118	-0.258753	0.150322
IPI00170596		IPI00170596	7	>IPI:IPI00170596.1|SWISS-PROT:Q96ST3|TREMBL:B3KQE3|ENSEMBL:ENSP00000353622;ENSP00000378402;ENSP00000378403|REFSEQ:NP_001138829;NP_001138830;NP_056292|H-INV:HIT000027375|VEGA:OTTHUMP00000176117;OTTHUMP00000183517;OTTHUMP00000183518 Tax_Id=9606 Gene_Symbol=S	1	7	1.6538e-23	0.54834	0.85477	-0.226392	8.4195	9	0.97755	0.85237	0.83513	-0.0327576	-0.230448	-0.259927	0.134371
IPI00017669;IPI00470489;IPI00794957;IPI00796698;IPI00793699		IPI00017669;IPI00470489;IPI00794957;IPI00796698;IPI00793699	3;3;3;3;2	>IPI:IPI00017669.5|SWISS-PROT:Q969G3-1|TREMBL:B4DFR4;B4DGM3;C0IMW4|ENSEMBL:ENSP00000323967|REFSEQ:NP_003070|H-INV:HIT000263356|VEGA:OTTHUMP00000164519;OTTHUMP00000181304 Tax_Id=9606 Gene_Symbol=SMARCE1 Isoform 1 of SWI/SNF-related matrix-associated actin-d	5	3	1.6097e-08	0.54532	0.85537	-0.225379	109.83	5	0.25967	NaN	0.79409	-1.94525		-0.332626	0.392185
IPI00056334		IPI00056334	3	>IPI:IPI00056334.5|SWISS-PROT:Q969G5|ENSEMBL:ENSP00000307292|REFSEQ:NP_659477|H-INV:HIT000299854|VEGA:OTTHUMP00000164535 Tax_Id=9606 Gene_Symbol=PRKCDBP Protein kinase C delta-binding protein	1	3	5.5457e-07	0.74841	0.85614	-0.224081	14.959	5	0.82674	NaN	0.90569	-0.274494		-0.142911	0.194412
IPI00251749;IPI00022282;IPI00759700;IPI00604725;IPI00219946;IPI00759729;IPI00555880;IPI00604604		IPI00251749;IPI00022282;IPI00759700;IPI00604725;IPI00219946;IPI00759729;IPI00555880;IPI00604604	3;3;3;3;3;3;2;2	>IPI:IPI00251749.1|SWISS-PROT:P04150-3|TREMBL:B6ZGU6|ENSEMBL:ENSP00000231509|REFSEQ:NP_001019265|VEGA:OTTHUMP00000160084 Tax_Id=9606 Gene_Symbol=NR3C1 Isoform Alpha-2 of Glucocorticoid receptor;>IPI:IPI00022282.3|SWISS-PROT:P04150-1|TREMBL:A0ZXF9;B7Z7I2|EN	8	3	4.4514e-75	0.55194	0.85691	-0.222784	11.21	5	NaN	0.84968	1.0227		-0.235008	0.032383	0.587174
IPI00784119;IPI00852864;IPI00552748;IPI00879893;IPI00879995;IPI00879556		IPI00784119;IPI00852864;IPI00552748	6;4;3;2;1;1	>IPI:IPI00784119.1|SWISS-PROT:Q15904|TREMBL:A6ZKI4;B3KR70;B4DWM8;Q8NBT4;Q8NF19;Q9H0C7|ENSEMBL:ENSP00000358777|REFSEQ:NP_001174|H-INV:HIT000029869|VEGA:OTTHUMP00000032115 Tax_Id=9606 Gene_Symbol=ATP6AP1 V-type proton ATPase subunit S1;>IPI:IPI00852864.1|TRE	6	6	3.2987e-26	0.54308	0.85751	-0.221775	16.436	9	NaN	0.8125	0.98538		-0.29956	-0.0212479	0.45492
IPI00299024;IPI00908521		IPI00299024;IPI00908521	5;3	>IPI:IPI00299024.9|SWISS-PROT:P80723-1|ENSEMBL:ENSP00000319281|REFSEQ:NP_006308|H-INV:HIT000292230|VEGA:OTTHUMP00000161694 Tax_Id=9606 Gene_Symbol=BASP1 Isoform 1 of Brain acid soluble protein 1;>IPI:IPI00908521.1|SWISS-PROT:P80723-2|ENSEMBL:ENSP0000041045	2	5	8.9227e-143	0.58884	0.85818	-0.220648	6.7845	31	0.87048	0.86745	0.82494	-0.200117	-0.205147	-0.277639	0.011889
IPI00007797;IPI00737213		IPI00007797;IPI00737213	4;2	>IPI:IPI00007797.3|SWISS-PROT:Q01469|ENSEMBL:ENSP00000297258|REFSEQ:NP_001435|H-INV:HIT000385166|VEGA:OTTHUMP00000166021;OTTHUMP00000177628 Tax_Id=9606 Gene_Symbol=FABP5;FABP5L9;FABP5L2;FABP5L7 Fatty acid-binding protein, epidermal;>IPI:IPI00737213.2|VEGA:	2	4	1.3031e-23	0.58841	0.85973	-0.218044	112.4	17	0.86809	0.92108	0.40813	-0.204083	-0.118602	-1.2929	0.290284
IPI00217949;IPI00744698;IPI00878120		IPI00217949;IPI00744698;IPI00878120	6;3;3	>IPI:IPI00217949.12|SWISS-PROT:Q16763|ENSEMBL:ENSP00000264552|REFSEQ:NP_055316|H-INV:HIT000273243|VEGA:OTTHUMP00000076415 Tax_Id=9606 Gene_Symbol=UBE2S Ubiquitin-conjugating enzyme E2 S;>IPI:IPI00744698.3|TREMBL:Q2QD04;Q6NXQ4|H-INV:HIT000262368|VEGA:OTTHUM	3	6	5.9048e-33	0.55506	0.85981	-0.21791	15.993	15	0.93461	0.84487	0.87055	-0.0975636	-0.243199	-0.200001	0.0528857
IPI00002535		IPI00002535	4	>IPI:IPI00002535.2|SWISS-PROT:P26885|TREMBL:Q53XJ5|ENSEMBL:ENSP00000310935;ENSP00000378046;ENSP00000398147|REFSEQ:NP_001128680;NP_004461;NP_476433|H-INV:HIT000196347 Tax_Id=9606 Gene_Symbol=FKBP2 FK506-binding protein 2	1	4	4.45e-27	1.0336	0.86116	-0.215647	28.083	9	0.82396	NaN	0.90487	-0.279354		-0.144218	0.196609
IPI00015838		IPI00015838	5	>IPI:IPI00015838.3|SWISS-PROT:Q9NX58|TREMBL:A8K3Y5|ENSEMBL:ENSP00000345917;ENSP00000397367|REFSEQ:NP_001139197;NP_060286|H-INV:HIT000288690|VEGA:OTTHUMP00000155128 Tax_Id=9606 Gene_Symbol=LYAR Cell growth-regulating nucleolar protein	1	5	9.0568e-15	0.57369	0.86324	-0.212166	16.359	7	NaN	0.84158	0.92712		-0.248828	-0.109172	0.236786
IPI00016207		IPI00016207	3	>IPI:IPI00016207.1|SWISS-PROT:Q99595|TREMBL:A0PJ74;Q7RU05|ENSEMBL:ENSP00000356256|REFSEQ:NP_006326|H-INV:HIT000069501;HIT000085825|VEGA:OTTHUMP00000033951 Tax_Id=9606 Gene_Symbol=TIMM17A Mitochondrial import inner membrane translocase subunit Tim17-A	1	3	2.623e-32	1.6157	0.86332	-0.212033	16.718	8	0.9004	NaN	0.82776	-0.151362		-0.272716	0.177433
IPI00028881;IPI00871897		IPI00028881;IPI00871897	3;3	>IPI:IPI00028881.1|SWISS-PROT:O95167|TREMBL:Q6FGG4|ENSEMBL:ENSP00000398290;ENSP00000418438|REFSEQ:NP_004533|H-INV:HIT000260227|VEGA:OTTHUMP00000067461;OTTHUMP00000077717;OTTHUMP00000077718;OTTHUMP00000197710 Tax_Id=9606 Gene_Symbol=NDUFA3 NADH dehydrogenas	2	3	2.0447e-06	0.91296	0.86358	-0.211598	13.633	6	0.84897	NaN	0.77742	-0.236215		-0.363234	0.13293
IPI00220059;IPI00815735;IPI00790949		IPI00220059;IPI00815735	3;3;1	>IPI:IPI00220059.5|SWISS-PROT:O95168|TREMBL:B9EJC7|ENSEMBL:ENSP00000184266|REFSEQ:NP_004538|VEGA:OTTHUMP00000172392 Tax_Id=9606 Gene_Symbol=NDUFB4 NADH dehydrogenase [ubiquinone] 1 beta subcomplex subunit 4;>IPI:IPI00815735.2|TREMBL:B2RUY3|ENSEMBL:ENSP0000	3	3	3.6283e-29	0.54332	0.86773	-0.204682	11.902	10	0.92332	0.75151	0.89502	-0.115097	-0.412136	-0.160008	0.131477
IPI00012585		IPI00012585	12	>IPI:IPI00012585.1|SWISS-PROT:P07686|TREMBL:Q5URX0|ENSEMBL:ENSP00000261416|REFSEQ:NP_000512|H-INV:HIT000078589|VEGA:OTTHUMP00000128232 Tax_Id=9606 Gene_Symbol=HEXB Beta-hexosaminidase subunit beta	1	12	9.2669e-43	0.57361	0.86835	-0.203651	17.509	26	0.91334	0.86544	0.79505	-0.130776	-0.208494	-0.330883	0.0617514
IPI00549891;IPI00040900;IPI00552241		IPI00549891;IPI00040900;IPI00552241	3;2;2	>IPI:IPI00549891.3|SWISS-PROT:Q7LGA3-1|TREMBL:B3KN15|ENSEMBL:ENSP00000359581|REFSEQ:NP_036394|VEGA:OTTHUMP00000011908 Tax_Id=9606 Gene_Symbol=HS2ST1 Isoform 1 of Heparan sulfate 2-O-sulfotransferase 1;>IPI:IPI00040900.3|SWISS-PROT:Q7LGA3-2|TREMBL:A6ND99|EN	3	3	1.292e-18	1.0546	0.8701	-0.200747	15.685	4	1.0215	0.79876	NaN	0.0306892	-0.324166		0.56009
IPI00329036;IPI00922343		IPI00329036;IPI00922343	4;3	>IPI:IPI00329036.2|SWISS-PROT:Q8N5N7|ENSEMBL:ENSP00000363999|REFSEQ:NP_061924|H-INV:HIT000002975|VEGA:OTTHUMP00000021811 Tax_Id=9606 Gene_Symbol=MRPL50 39S ribosomal protein L50, mitochondrial;>IPI:IPI00922343.1|TREMBL:B7Z358 Tax_Id=9606 Gene_Symbol=MRPL50	2	4	9.196e-25	0.57101	0.87118	-0.198957	8.9078	10	0.9575	0.83742	0.8692	-0.0626556	-0.255977	-0.20224	0.0947201
IPI00179700;IPI00744851;IPI00746310;IPI00952829;IPI00442843;IPI00177716		IPI00179700;IPI00744851;IPI00746310;IPI00952829	3;2;2;2;1;1	>IPI:IPI00179700.3|SWISS-PROT:P17096-1|ENSEMBL:ENSP00000308227;ENSP00000349871;ENSP00000399888|REFSEQ:NP_665906;NP_665908|VEGA:OTTHUMP00000016224 Tax_Id=9606 Gene_Symbol=HMGA1 Isoform HMG-I of High mobility group protein HMG-I/HMG-Y;>IPI:IPI00744851.2|TREM	6	3	3.6143e-12	0.56359	0.87202	-0.197567	7.8258	12	0.85896	0.90712	0.88028	-0.219337	-0.140635	-0.183966	0.0153922
IPI00165477;IPI00844099;IPI00844135		IPI00165477;IPI00844099;IPI00844135	4;4;4	>IPI:IPI00165477.6|SWISS-PROT:Q9H9T3-1|TREMBL:B4DE19;B4DIG1;B4DKA4;B4DPB7;B4DXV1|ENSEMBL:ENSP00000256398|REFSEQ:NP_060561|H-INV:HIT000029003|VEGA:OTTHUMP00000128319;OTTHUMP00000177232 Tax_Id=9606 Gene_Symbol=ELP3 Isoform 1 of Elongator complex protein 3;>I	3	4	6.8335e-15	0.55389	0.87278	-0.19631	12.921	7	NaN	0.87009	0.87278		-0.200763	-0.19631	0.00713975
IPI00306708		IPI00306708	2	>IPI:IPI00306708.4|SWISS-PROT:Q96KB5|TREMBL:B4DX68|ENSEMBL:ENSP00000301905|REFSEQ:NP_060962|H-INV:HIT000037045|VEGA:OTTHUMP00000128310;OTTHUMP00000177306 Tax_Id=9606 Gene_Symbol=PBK cDNA FLJ58333, highly similar to T-lymphokine-activated killer cell-origin	1	2	5.4488e-10	0.5615	0.87379	-0.194641	7.8616	5	NaN	0.85608	0.91588		-0.224182	-0.12677	0.172366
IPI00164949;IPI00759539;IPI00909306		IPI00164949;IPI00759539	5;5;2	>IPI:IPI00164949.3|SWISS-PROT:Q8IXH7-1|ENSEMBL:ENSP00000342300|REFSEQ:NP_945327|H-INV:HIT000036917|VEGA:OTTHUMP00000031415 Tax_Id=9606 Gene_Symbol=TH1L Isoform NELF-C of Negative elongation factor C/D;>IPI:IPI00759539.1|SWISS-PROT:Q8IXH7-4 Tax_Id=9606 Gene	3	5	4.4163e-36	0.65968	0.87421	-0.193948	58.689	6	1.0069	0.8849	NaN	0.00992041	-0.176414		0.535762
IPI00748490;IPI00914584;IPI00916940;IPI00917260;IPI00916173;IPI00915885;IPI00917638;IPI00916522		IPI00748490;IPI00914584;IPI00916940;IPI00917260;IPI00916173;IPI00915885	4;4;4;3;3;2;1;1	>IPI:IPI00748490.1|TREMBL:B3KSP9;B4DI73|ENSEMBL:ENSP00000386621;ENSP00000409924|REFSEQ:NP_001129514|H-INV:HIT000298206|VEGA:OTTHUMP00000204017 Tax_Id=9606 Gene_Symbol=AARSD1 alanyl-tRNA synthetase domain containing 1 isoform 1;>IPI:IPI00914584.1|SWISS-PROT	8	4	5.3144e-40	0.60949	0.87509	-0.192497	11.956	7	0.91368	NaN	0.84854	-0.130239		-0.236945	0.180047
IPI00290410;IPI00921860		IPI00290410;IPI00921860	4;2	>IPI:IPI00290410.3|SWISS-PROT:Q5QJE6|ENSEMBL:ENSP00000352137;ENSP00000411010|REFSEQ:NP_055412|H-INV:HIT000251917|VEGA:OTTHUMP00000011922 Tax_Id=9606 Gene_Symbol=DNTTIP2 Deoxynucleotidyltransferase terminal-interacting protein 2;>IPI:IPI00921860.1|TREMBL:B7	2	4	5.5648e-12	0.55626	0.87568	-0.191524	88.364	5	NaN	0.91194	0.94768		-0.132989	-0.0775281	0.163992
IPI00005707		IPI00005707	3	>IPI:IPI00005707.6|SWISS-PROT:Q9UBG0|TREMBL:A6H8K4|ENSEMBL:ENSP00000307513|REFSEQ:NP_006030|H-INV:HIT000000434|VEGA:OTTHUMP00000181774 Tax_Id=9606 Gene_Symbol=MRC2 C-type mannose receptor 2	1	3	1.3486e-07	0.55789	0.87926	-0.185638	14.904	4	NaN	1.0132	0.78599		0.018919	-0.347417	0.534634
IPI00019548;IPI00220364;IPI00922465		IPI00019548;IPI00220364;IPI00922465	2;2;2	>IPI:IPI00019548.1|SWISS-PROT:Q15796-1|TREMBL:Q53XR6|ENSEMBL:ENSP00000262160;ENSP00000384449|REFSEQ:NP_001003652;NP_005892|H-INV:HIT000039967|VEGA:OTTHUMP00000073105;OTTHUMP00000073107;OTTHUMP00000163489 Tax_Id=9606 Gene_Symbol=SMAD2 Isoform Long of Mother	3	2	1.6258e-07	0.57579	0.87927	-0.185622	8.5808	6	0.97675	0.87744	0.82557	-0.0339387	-0.188628	-0.276538	0.14356
IPI00339381;IPI00953643;IPI00759790;IPI00790749		IPI00339381;IPI00953643;IPI00759790	5;5;4;2	>IPI:IPI00339381.3|SWISS-PROT:Q14527-1|TREMBL:A8K5B6;Q05BZ6;Q59GQ7|ENSEMBL:ENSP00000308944;ENSP00000376644;ENSP00000420429|REFSEQ:NP_003062;NP_620636|H-INV:HIT000193167|VEGA:OTTHUMP00000173216;OTTHUMP00000173217 Tax_Id=9606 Gene_Symbol=HLTF Isoform 1 of He	4	5	6.6194e-18	0.56586	0.87954	-0.185179	29.821	8	0.72425	NaN	0.90648	-0.46544		-0.141653	0.31192
IPI00470596;IPI00607784;IPI00607679;IPI00178953		IPI00470596;IPI00607784;IPI00607679;IPI00178953	4;3;3;2	>IPI:IPI00470596.3|SWISS-PROT:Q14966-1|TREMBL:A8K583;B4E187|ENSEMBL:ENSP00000264447;ENSP00000377694;ENSP00000386433|REFSEQ:NP_001014972;NP_055312|H-INV:HIT000306361|VEGA:OTTHUMP00000160151;OTTHUMP00000202229 Tax_Id=9606 Gene_Symbol=ZNF638 Isoform 1 of Zinc	4	4	2.2345e-09	0.99975	0.88004	-0.184359	22.41	4	0.88648	0.88004	NaN	-0.17384	-0.184359		0.0186898
IPI00003527;IPI00794755;IPI00902652		IPI00003527;IPI00794755;IPI00902652	4;4;2	>IPI:IPI00003527.5|SWISS-PROT:O14745|TREMBL:B2R6A3;B3KY21|ENSEMBL:ENSP00000262613|REFSEQ:NP_004243|H-INV:HIT000009855|VEGA:OTTHUMP00000182279 Tax_Id=9606 Gene_Symbol=SLC9A3R1 Na(+)/H(+) exchange regulatory cofactor NHE-RF1;>IPI:IPI00794755.1|VEGA:OTTHUMP00	3	4	1.6522e-33	0.55469	0.88008	-0.184293	11.202	8	0.95131	0.75668	0.87332	-0.0720126	-0.402245	-0.195418	0.146425
IPI00032831;IPI00877836		IPI00032831;IPI00877836	5;3	>IPI:IPI00032831.4|SWISS-PROT:O95721|ENSEMBL:ENSP00000215730|REFSEQ:NP_004773|H-INV:HIT000267516|VEGA:OTTHUMP00000028908;OTTHUMP00000198464 Tax_Id=9606 Gene_Symbol=SNAP29 Synaptosomal-associated protein 29;>IPI:IPI00877836.1|TREMBL:C9JAF7|ENSEMBL:ENSP00000	2	5	4.1268e-38	0.55959	0.88021	-0.18408	14.274	7	0.96198	0.84149	0.8867	-0.0559212	-0.248982	-0.173482	0.104916
IPI00167806;IPI00073713;IPI00910884;IPI00792475;IPI00908857;IPI00455161;IPI00798190		IPI00167806;IPI00073713;IPI00910884;IPI00792475	5;4;4;4;2;2;2	>IPI:IPI00167806.3|SWISS-PROT:Q96DH6-2|ENSEMBL:ENSP00000313616|REFSEQ:NP_733839|VEGA:OTTHUMP00000181713 Tax_Id=9606 Gene_Symbol=MSI2 Isoform 2 of RNA-binding protein Musashi homolog 2;>IPI:IPI00073713.3|SWISS-PROT:Q96DH6-1|ENSEMBL:ENSP00000284073|REFSEQ:NP	7	5	8.3434e-33	0.59792	0.88073	-0.183228	15.792	6	NaN	0.81794	1.0506		-0.289933	0.0712135	0.653331
IPI00041127		IPI00041127	3	>IPI:IPI00041127.6|SWISS-PROT:Q9NVP2|TREMBL:B4DXU6|ENSEMBL:ENSP00000263382|REFSEQ:NP_060624|H-INV:HIT000003940|VEGA:OTTHUMP00000076113;OTTHUMP00000197277 Tax_Id=9606 Gene_Symbol=ASF1B Histone chaperone ASF1B	1	3	6.8984e-59	0.60571	0.88141	-0.182115	6.6853	7	0.93149	NaN	0.88141	-0.102388		-0.182115	0.17394
IPI00554436;IPI00158020;IPI00293162;IPI00554438;IPI00643601;IPI00910799		IPI00554436;IPI00158020;IPI00293162;IPI00554438;IPI00643601;IPI00910799	8;8;8;8;8;6	>IPI:IPI00554436.2|SWISS-PROT:Q8IX01-3|TREMBL:A8K5G0|VEGA:OTTHUMP00000078033 Tax_Id=9606 Gene_Symbol=SFRS14 Isoform 3 of Putative splicing factor, arginine/serine-rich 14;>IPI:IPI00158020.8|SWISS-PROT:Q8IX01-1|ENSEMBL:ENSP00000337926;ENSP00000376153;ENSP00	6	8	2.0363e-38	1.263	0.88208	-0.181019	29.088	10	0.95901	0.88208	0.84693	-0.0603822	-0.181019	-0.239685	0.0934005
IPI00028338;IPI00783666;IPI00894558;IPI00930701		IPI00028338;IPI00783666;IPI00894558	3;3;3;1	>IPI:IPI00028338.3|SWISS-PROT:Q9C0D9|TREMBL:C9J9I1|ENSEMBL:ENSP00000260585;ENSP00000385426|REFSEQ:NP_277040|H-INV:HIT000001440|VEGA:OTTHUMP00000200812 Tax_Id=9606 Gene_Symbol=SELI Ethanolaminephosphotransferase 1;>IPI:IPI00783666.1|TREMBL:C9JEZ2;Q8WU57|ENS	4	3	3.204e-15	0.67133	0.88281	-0.179825	22.592	8	0.63987	1.013	0.9908	-0.644149	0.0186342	-0.0133342	0.427762
IPI00219575;IPI00794082		IPI00219575;IPI00794082	9;7	>IPI:IPI00219575.5|SWISS-PROT:Q13867|ENSEMBL:ENSP00000261714|REFSEQ:NP_000377|H-INV:HIT000031645|VEGA:OTTHUMP00000181050 Tax_Id=9606 Gene_Symbol=BLMH Bleomycin hydrolase;>IPI:IPI00794082.2|TREMBL:B4DXF3|ENSEMBL:ENSP00000378296|VEGA:OTTHUMP00000181051 Tax_I	2	9	1.666e-30	0.58569	0.8835	-0.178698	21.273	16	1.0656	0.80332	0.84245	0.091666	-0.315953	-0.247337	0.338435
IPI00215997;IPI00657796;IPI00795937;IPI00908644;IPI00556460		IPI00215997;IPI00657796;IPI00795937	3;3;3;1;1	>IPI:IPI00215997.5|SWISS-PROT:P21926|ENSEMBL:ENSP00000009180;ENSP00000371958|REFSEQ:NP_001760|H-INV:HIT000278211|VEGA:OTTHUMP00000041574;OTTHUMP00000041576;OTTHUMP00000166310 Tax_Id=9606 Gene_Symbol=CD9 CD9 antigen;>IPI:IPI00657796.1|TREMBL:A6NNI4;B4DPP0|E	5	3	3.2117e-14	1.8845	0.88365	-0.178453	10.515	11	0.88014	0.89385	0.80562	-0.184195	-0.161895	-0.311829	0.0424886
IPI00294911		IPI00294911	6	>IPI:IPI00294911.1|SWISS-PROT:P21912|TREMBL:Q0QEY7;Q70SX8|ENSEMBL:ENSP00000364649|REFSEQ:NP_002991|H-INV:HIT000033484|VEGA:OTTHUMP00000002396 Tax_Id=9606 Gene_Symbol=SDHB Succinate dehydrogenase [ubiquinone] iron-sulfur subunit, mitochondrial	1	6	1.5009e-20	0.55221	0.8844	-0.177229	25.767	12	0.93372	0.8828	0.88038	-0.0989381	-0.179841	-0.183802	0.0306864
IPI00018855		IPI00018855	1	>IPI:IPI00018855.1|SWISS-PROT:P27449|TREMBL:Q8NHD7|ENSEMBL:ENSP00000329757|REFSEQ:NP_001685|H-INV:HIT000196033|VEGA:OTTHUMP00000080168;OTTHUMP00000159089 Tax_Id=9606 Gene_Symbol=ATP6V0C V-type proton ATPase 16 kDa proteolipid subunit	1	1	4.1682e-05	1.6765	0.88476	-0.176642	16.692	13	0.86387	0.97733	0.98975	-0.211114	-0.0330823	-0.0148639	0.301756
IPI00952992;IPI00879716;IPI00465085;IPI00880164;IPI00412498;IPI00939355		IPI00952992;IPI00879716;IPI00465085;IPI00880164;IPI00412498;IPI00939355	6;6;6;6;5;5	>IPI:IPI00952992.1|TREMBL:C9JC60|ENSEMBL:ENSP00000276844;ENSP00000341136|VEGA:OTTHUMP00000211079 Tax_Id=9606 Gene_Symbol=NAPRT1 Putative uncharacterized protein NAPRT1;>IPI:IPI00879716.1|SWISS-PROT:Q6XQN6-2 Tax_Id=9606 Gene_Symbol=NAPRT1 Isoform 2 of Nicot	6	6	3.5183e-30	1.7633	0.88504	-0.176185	13.733	9	1.0283	NaN	0.87709	0.0402612		-0.189203	0.633478
IPI00412792;IPI00844417		IPI00412792;IPI00844417	3;2	>IPI:IPI00412792.2|SWISS-PROT:Q96K17|ENSEMBL:ENSP00000360658;ENSP00000360664;ENSP00000385967|REFSEQ:NP_689478|H-INV:HIT000011022|VEGA:OTTHUMP00000010514;OTTHUMP00000010515 Tax_Id=9606 Gene_Symbol=BTF3L4 Transcription factor BTF3 homolog 4;>IPI:IPI00844417.	2	3	1.9219e-64	1.0582	0.88551	-0.175419	7.7263	8	0.91405	NaN	0.80989	-0.129655		-0.304202	0.243507
IPI00747849;IPI00871221		IPI00747849;IPI00871221	3;3	>IPI:IPI00747849.2|SWISS-PROT:P05026-1|TREMBL:A3KLL5;B4DJG0;B7Z9S8;Q58I20;Q6LEU2|ENSEMBL:ENSP00000356789;ENSP00000356790|REFSEQ:NP_001668|VEGA:OTTHUMP00000032537;OTTHUMP00000032538 Tax_Id=9606 Gene_Symbol=ATP1B1 Isoform 1 of Sodium/potassium-transporting A	2	3	8.5903e-35	1.0759	0.88552	-0.175403	11.024	6	0.93617	NaN	0.78349	-0.0951576		-0.352013	0.331924
IPI00022275;IPI00924492;IPI00927495;IPI00927252;IPI00926992;IPI00927452;IPI00927794		IPI00022275;IPI00924492;IPI00927495	5;4;3;2;1;1;1	>IPI:IPI00022275.6|SWISS-PROT:Q9NTJ5|TREMBL:B4DK71;B4DVV3|ENSEMBL:ENSP00000373713|REFSEQ:NP_054735|H-INV:HIT000306572|VEGA:OTTHUMP00000170904;OTTHUMP00000210310 Tax_Id=9606 Gene_Symbol=SACM1L Phosphatidylinositide phosphatase SAC1;>IPI:IPI00924492.1|TREMBL	7	5	2.4838e-12	0.73909	0.88609	-0.174475	131.51	7	0.79656	1.0567	NaN	-0.328145	0.0795658		0.65144
IPI00020510		IPI00020510	2	>IPI:IPI00020510.1|SWISS-PROT:Q9NZ45|ENSEMBL:ENSP00000363041|REFSEQ:NP_060934|H-INV:HIT000259949|VEGA:OTTHUMP00000019629 Tax_Id=9606 Gene_Symbol=CISD1 CDGSH iron sulfur domain-containing protein 1	1	2	2.5813e-11	0.55736	0.88622	-0.174263	20.103	6	1.1287	0.83633	0.90334	0.174662	-0.257856	-0.146659	0.614504
IPI00003168;IPI00942171;IPI00796213;IPI00789576;IPI00795423;IPI00788900;IPI00445190;IPI00789022;IPI00798249		IPI00003168;IPI00942171;IPI00796213	7;7;6;3;3;2;2;1;1	>IPI:IPI00003168.1|SWISS-PROT:O60256|TREMBL:B2R7R5|ENSEMBL:ENSP00000268835;ENSP00000379017|REFSEQ:NP_002758|H-INV:HIT000338411|VEGA:OTTHUMP00000065716;OTTHUMP00000182964 Tax_Id=9606 Gene_Symbol=PRPSAP2 Phosphoribosyl pyrophosphate synthetase-associated pro	9	7	1.0069e-32	0.61952	0.88646	-0.173873	10.031	9	0.84783	0.85436	0.95465	-0.238153	-0.227084	-0.0669562	0.0850077
IPI00152671		IPI00152671	3	>IPI:IPI00152671.7|SWISS-PROT:Q658Y4|TREMBL:B4DUD8;B6YY23|ENSEMBL:ENSP00000335082|REFSEQ:NP_659400|H-INV:HIT000342508|VEGA:OTTHUMP00000163978 Tax_Id=9606 Gene_Symbol=FAM91A1 Protein FAM91A1	1	3	1.8268e-08	1.5779	0.88683	-0.173271	22.243	5	0.88683	NaN	0.81872	-0.173271		-0.288558	0.155738
IPI00335385		IPI00335385	3	>IPI:IPI00335385.4|SWISS-PROT:Q96C86|TREMBL:Q53G42|ENSEMBL:ENSP00000263579|REFSEQ:NP_054745|H-INV:HIT000081314 Tax_Id=9606 Gene_Symbol=DCPS Scavenger mRNA-decapping enzyme DcpS	1	3	1.0024e-18	0.61058	0.88698	-0.173027	11.548	6	NaN	0.92732	0.8542		-0.108861	-0.227354	0.215713
IPI00031651;IPI00947406;IPI00892559;IPI00892533		IPI00031651;IPI00947406;IPI00892559;IPI00892533	5;5;3;3	>IPI:IPI00031651.1|SWISS-PROT:Q9BRJ6|ENSEMBL:ENSP00000350011;ENSP00000380286;ENSP00000380288;ENSP00000393344|REFSEQ:NP_001127867;NP_001127868;NP_115726|H-INV:HIT000032683|VEGA:OTTHUMP00000025260;OTTHUMP00000200082;OTTHUMP00000200083 Tax_Id=9606 Gene_Symbol	4	5	1.7693e-125	0.55984	0.88709	-0.172848	5.8352	7	NaN	0.88182	0.88709		-0.181444	-0.172848	0.0154435
IPI00006987;IPI00923556;IPI00911118;IPI00910382		IPI00006987;IPI00923556;IPI00911118	8;6;6;2	>IPI:IPI00006987.1|SWISS-PROT:Q9GZR7|TREMBL:B4DM03;Q59FS7|ENSEMBL:ENSP00000328690|REFSEQ:NP_065147|H-INV:HIT000074119|VEGA:OTTHUMP00000028401 Tax_Id=9606 Gene_Symbol=DDX24 ATP-dependent RNA helicase DDX24;>IPI:IPI00923556.1|TREMBL:Q4V9L5 Tax_Id=9606 Gene_S	4	8	6.933e-51	0.54741	0.88716	-0.172734	11.415	11	0.91227	NaN	0.88716	-0.132467		-0.172734	0.0835098
IPI00021267		IPI00021267	4	>IPI:IPI00021267.2|SWISS-PROT:P29317|TREMBL:B4DL04;B5A968;Q8IZL0;Q96HF4|ENSEMBL:ENSP00000351209;ENSP00000384858|REFSEQ:NP_004422|H-INV:HIT000051857|VEGA:OTTHUMP00000011117 Tax_Id=9606 Gene_Symbol=EPHA2 Ephrin type-A receptor 2	1	4	1.0115e-26	0.55682	0.88763	-0.17197	10.539	5	NaN	0.92587	0.85802		-0.111118	-0.220917	0.203313
IPI00011875;IPI00883647;IPI00943073		IPI00011875;IPI00883647;IPI00943073	4;4;4	>IPI:IPI00011875.1|SWISS-PROT:Q13123 Tax_Id=9606 Gene_Symbol=IK Protein Red;>IPI:IPI00883647.1|TREMBL:B2R5Y4;B4DEH2;Q6IPD8;Q95HA6;Q9H4P6;Q9UK43;Q9Y3Z5|ENSEMBL:ENSP00000396301|REFSEQ:NP_006074|H-INV:HIT000385054 Tax_Id=9606 Gene_Symbol=IK RED protein;>IPI:I	3	4	6.6841e-10	0.56035	0.88819	-0.17106	12.624	8	1.0236	0.87829	0.89571	0.0336521	-0.187231	-0.158896	0.272147
IPI00220299;IPI00642864;IPI00641224;IPI00398214;IPI00855871;IPI00387088;IPI00644201		IPI00220299;IPI00642864;IPI00641224;IPI00398214;IPI00855871;IPI00387088	3;3;2;2;2;2;1	>IPI:IPI00220299.1|SWISS-PROT:Q8NFF5-1|TREMBL:B3KQW9|ENSEMBL:ENSP00000292180|REFSEQ:NP_079483|VEGA:OTTHUMP00000035547 Tax_Id=9606 Gene_Symbol=FLAD1 Isoform 1 of FAD synthetase;>IPI:IPI00642864.2|SWISS-PROT:Q8NFF5-2|ENSEMBL:ENSP00000317296|REFSEQ:NP_958800|	7	3	1.0073e-06	0.93026	0.88819	-0.17106	19.511	6	0.87853	0.95824	NaN	-0.186837	-0.0615411		0.297432
IPI00550882;IPI00941557;IPI00793698;IPI00376503;IPI00922289;IPI00260769;IPI00902651;IPI00930393		IPI00550882;IPI00941557;IPI00793698;IPI00376503	6;6;5;4;2;1;1;1	>IPI:IPI00550882.3|TREMBL:B4DMU0|ENSEMBL:ENSP00000414068 Tax_Id=9606 Gene_Symbol=PYCR1 Pyrroline-5-carboxylate reductase;>IPI:IPI00941557.1|SWISS-PROT:P32322|TREMBL:Q2TU78;Q8TBX0|ENSEMBL:ENSP00000328858;ENSP00000386002|REFSEQ:NP_008838|H-INV:HIT000264656|V	8	6	5.2955e-53	0.55317	0.88889	-0.169923	89.044	11	0.66578	0.68715	0.90665	-0.586883	-0.541303	-0.141382	0.0959949
IPI00743284;IPI00909023;IPI00644782		IPI00743284;IPI00909023;IPI00644782	3;2;2	>IPI:IPI00743284.2|SWISS-PROT:Q99707|TREMBL:B7ZLW7;B7ZLW8|ENSEMBL:ENSP00000355536|REFSEQ:NP_000245|H-INV:HIT000221209|VEGA:OTTHUMP00000037964 Tax_Id=9606 Gene_Symbol=MTR Methionine synthase;>IPI:IPI00909023.1|TREMBL:B4DST3|ENSEMBL:ENSP00000396062 Tax_Id=96	3	3	1.0135e-11	0.55747	0.88914	-0.169517	9.232	4	NaN	0.82634	0.94809		-0.275193	-0.0769041	0.326519
IPI00184533;IPI00011836;IPI00797542;IPI00216257;IPI00946432;IPI00924599		IPI00184533;IPI00011836;IPI00797542;IPI00216257;IPI00946432	4;2;2;2;2;1	>IPI:IPI00184533.1|SWISS-PROT:P51784|TREMBL:Q5JXD3|ENSEMBL:ENSP00000218348;ENSP00000366279|REFSEQ:NP_004642|VEGA:OTTHUMP00000023206;OTTHUMP00000023207 Tax_Id=9606 Gene_Symbol=USP11 Ubiquitin carboxyl-terminal hydrolase 11;>IPI:IPI00011836.2|SWISS-PROT:Q131	6	4	4.6664e-14	0.55364	0.88928	-0.16929	8.2904	6	NaN	0.9565	0.88026		-0.0641631	-0.183998	0.286395
IPI00828125;IPI00793691;IPI00743121;IPI00903175;IPI00827746;IPI00910464;IPI00940103;IPI00909249;IPI00910965;IPI00952980;IPI00916412;IPI00852777;IPI00828176;IPI00916439;IPI00908838;IPI00908875		IPI00828125;IPI00793691;IPI00743121;IPI00903175;IPI00827746;IPI00910464;IPI00940103;IPI00909249;IPI00910965;IPI00952980;IPI00916412;IPI00852777;IPI00828176;IPI00916439	5;5;5;5;5;4;4;4;4;4;4;4;3;3;1;1	>IPI:IPI00828125.1|SWISS-PROT:Q9NXE4-4 Tax_Id=9606 Gene_Symbol=SMPD4 Isoform 4 of Sphingomyelin phosphodiesterase 4;>IPI:IPI00793691.3|SWISS-PROT:Q9NXE4-1|TREMBL:B1PBA3|ENSEMBL:ENSP00000376704;ENSP00000386531|REFSEQ:NP_060421|H-INV:HIT000001133|VEGA:OTTHUM	16	5	6.5331e-12	0.56082	0.88935	-0.169177	51.291	7	NaN	0.90913	0.87515		-0.137441	-0.192398	0.105105
IPI00008901		IPI00008901	1	>IPI:IPI00008901.1|SWISS-PROT:P54852|TREMBL:Q6IBD3|ENSEMBL:ENSP00000270221|REFSEQ:NP_001416|H-INV:HIT000291667|VEGA:OTTHUMP00000076442 Tax_Id=9606 Gene_Symbol=EMP3 Epithelial membrane protein 3	1	1	0.0026013	1.2329	0.88994	-0.16822	16.118	6	0.84932	NaN	0.88994	-0.23562		-0.16822	0.10528
IPI00103090;IPI00154162		IPI00103090;IPI00154162	3;2	>IPI:IPI00103090.2|SWISS-PROT:Q8WVC0-1|TREMBL:B4DNM0|ENSEMBL:ENSP00000299601|REFSEQ:NP_620147|H-INV:HIT000251531|VEGA:OTTHUMP00000162667;OTTHUMP00000176285 Tax_Id=9606 Gene_Symbol=LEO1 Isoform 1 of RNA polymerase-associated protein LEO1;>IPI:IPI00154162.5|	2	3	3.5706e-17	0.59113	0.8905	-0.167312	14.449	6	0.85104	0.87097	0.97821	-0.232701	-0.199305	-0.0317839	0.130704
IPI00034006;IPI00910156;IPI00924503;IPI00798170;IPI00909596		IPI00034006;IPI00910156;IPI00924503;IPI00798170;IPI00909596	6;6;5;3;3	>IPI:IPI00034006.1|SWISS-PROT:Q9H3S7|TREMBL:A8K0D7|ENSEMBL:ENSP00000265562|REFSEQ:NP_056281|H-INV:HIT000058813|VEGA:OTTHUMP00000164799;OTTHUMP00000170979 Tax_Id=9606 Gene_Symbol=PTPN23 Tyrosine-protein phosphatase non-receptor type 23;>IPI:IPI00910156.1|TR	5	6	6.4066e-23	0.60703	0.89059	-0.167167	9.9976	9	0.89421	0.91611	0.82645	-0.161314	-0.126407	-0.275001	0.0527143
IPI00007058;IPI00908316;IPI00867659		IPI00007058	7;2;2	>IPI:IPI00007058.1|SWISS-PROT:Q9BR76|TREMBL:Q9NSK3|ENSEMBL:ENSP00000340211;ENSP00000377471|REFSEQ:NP_001018080;NP_065174|H-INV:HIT000271232 Tax_Id=9606 Gene_Symbol=CORO1B Coronin-1B	3	7	4.9385e-41	0.64427	0.89108	-0.166373	35.111	15	0.91582	0.83967	0.86752	-0.126864	-0.252106	-0.205031	0.0334457
IPI00030767;IPI00337392		IPI00030767;IPI00337392	2;2	>IPI:IPI00030767.4|SWISS-PROT:Q9GZP8-1|ENSEMBL:ENSP00000301246|REFSEQ:NP_277055|H-INV:HIT000074105|VEGA:OTTHUMP00000076868 Tax_Id=9606 Gene_Symbol=C19orf33 Isoform 1 of Immortalization up-regulated protein;>IPI:IPI00337392.1|SWISS-PROT:Q9GZP8-2|VEGA:OTTHUM	2	2	4.5799e-08	0.5599	0.8913	-0.166017	11.422	5	NaN	1.0006	0.87591		0.000865357	-0.191145	0.502882
IPI00023344;IPI00413614;IPI00556574		IPI00023344	9;3;2	>IPI:IPI00023344.2|SWISS-PROT:Q92797-1|TREMBL:B7Z6F7|ENSEMBL:ENSP00000245934|REFSEQ:NP_004810|H-INV:HIT000325626|VEGA:OTTHUMP00000078128;OTTHUMP00000196465 Tax_Id=9606 Gene_Symbol=SYMPK Isoform 1 of Symplekin	3	9	6.441e-79	0.59852	0.89157	-0.16558	19.964	23	0.96533	0.98255	0.80755	-0.0509059	-0.0253973	-0.308377	0.291744
IPI00925205;IPI00024540;IPI00398828;IPI00922456;IPI00878250;IPI00435916;IPI00894363		IPI00925205;IPI00024540;IPI00398828;IPI00922456	6;6;5;4;2;1;1	>IPI:IPI00925205.2|TREMBL:B7ZC38|ENSEMBL:ENSP00000402566|VEGA:OTTHUMP00000206382 Tax_Id=9606 Gene_Symbol=SH3GLB2 SH3-domain GRB2-like endophilin B2;>IPI:IPI00024540.3|SWISS-PROT:Q9NR46-1|ENSEMBL:ENSP00000361640;ENSP00000361645|REFSEQ:NP_064530|VEGA:OTTHUMP	7	6	1.4377e-25	0.68609	0.89178	-0.16524	13.888	9	0.90286	NaN	0.92115	-0.147426		-0.118492	0.0689975
IPI00465315;IPI00917605;IPI00176698;IPI00943180;CON__P62894		IPI00465315;IPI00917605	6;6;2;2;1	>IPI:IPI00465315.6|SWISS-PROT:P99999|TREMBL:Q6LER6|ENSEMBL:ENSP00000307786;ENSP00000386270;ENSP00000387279|REFSEQ:NP_061820|H-INV:HIT000026606|VEGA:OTTHUMP00000025168;OTTHUMP00000158609;OTTHUMP00000202043;OTTHUMP00000202044 Tax_Id=9606 Gene_Symbol=CYCS Cyt	5	6	1.6411e-48	1.9007	0.89286	-0.163494	95.915	21	0.88294	3.7357	0.87064	-0.179613	1.90138	-0.199852	0.54242
IPI00301202;IPI00515117;IPI00646719;IPI00644013;IPI00936231		IPI00301202;IPI00515117;IPI00646719;IPI00644013;IPI00936231	3;3;3;2;2	>IPI:IPI00301202.9|TREMBL:B4DH58|ENSEMBL:ENSP00000354649|REFSEQ:NP_115497|VEGA:OTTHUMP00000023589 Tax_Id=9606 Gene_Symbol=MAGT1 magnesium transporter 1;>IPI:IPI00515117.5|SWISS-PROT:Q9H0U3|TREMBL:Q96SP2|ENSEMBL:ENSP00000397152|H-INV:HIT000260144 Tax_Id=960	5	3	6.5927e-11	0.92502	0.89327	-0.162832	23.796	5	0.86043	1.3013	NaN	-0.21687	0.379954		0.830188
IPI00152510;IPI00879999;IPI00797938;IPI00031637		IPI00152510;IPI00879999	6;6;1;1	>IPI:IPI00152510.4|TREMBL:B9ZVP3|ENSEMBL:ENSP00000323858|REFSEQ:NP_001104792|H-INV:HIT000080415|VEGA:OTTHUMP00000169353 Tax_Id=9606 Gene_Symbol=DDX54 DEAD (Asp-Glu-Ala-Asp) box polypeptide 54 isoform 1;>IPI:IPI00879999.1|SWISS-PROT:Q8TDD1|ENSEMBL:ENSP00000	4	6	9.3338e-12	0.5889	0.89361	-0.162283	10.22	9	0.84943	0.84481	0.89361	-0.235433	-0.243301	-0.162283	0.0142628
IPI00298406;IPI00294398;IPI00902588		IPI00298406;IPI00294398;IPI00902588	7;7;6	>IPI:IPI00298406.3|SWISS-PROT:Q16836-2|ENSEMBL:ENSP00000265168;ENSP00000385638|H-INV:HIT000061669|VEGA:OTTHUMP00000162626 Tax_Id=9606 Gene_Symbol=HADH Isoform 2 of Hydroxyacyl-coenzyme A dehydrogenase, mitochondrial;>IPI:IPI00294398.1|SWISS-PROT:Q16836-1|T	3	7	2.51e-43	0.90726	0.89368	-0.16217	22.666	19	0.87604	1.0123	0.85293	-0.190931	0.0176369	-0.229501	0.222382
IPI00031616;IPI00878073		IPI00031616;IPI00878073	4;4	>IPI:IPI00031616.6|VEGA:OTTHUMP00000181283 Tax_Id=9606 Gene_Symbol=- 22 kDa protein;>IPI:IPI00878073.1|SWISS-PROT:Q9BRT3|ENSEMBL:ENSP00000377778|REFSEQ:NP_115715|H-INV:HIT000255050|VEGA:OTTHUMP00000164348 Tax_Id=9606 Gene_Symbol=C17orf37 Uncharacterized pr	2	4	1.8688e-10	2.0205	0.89465	-0.160605	10.107	9	1.0013	NaN	0.87171	0.00187429		-0.19808	0.506024
IPI00022215		IPI00022215	8	>IPI:IPI00022215.1|SWISS-PROT:Q9H2P0|TREMBL:B2RBM8;Q6DHZ8|ENSEMBL:ENSP00000342905;ENSP00000360662;ENSP00000379346;ENSP00000379349|REFSEQ:NP_056154;NP_852107|H-INV:HIT000075027|VEGA:OTTHUMP00000031275;OTTHUMP00000031276;OTTHUMP00000165329 Tax_Id=9606 Gene_S	1	8	2.0585e-35	0.56335	0.89481	-0.160347	10.815	13	0.97498	0.82911	0.86838	-0.0365555	-0.270365	-0.203602	0.134163
IPI00180730		IPI00180730	13	>IPI:IPI00180730.1|H-INV:HIT000296643 Tax_Id=9606 Gene_Symbol=- Similar to Elongation factor 1-alpha 1	1	13	8.2249e-172	1.9449	0.89488	-0.160234	7.9427	43	0.8893	0.91282	0.99521	-0.169258	-0.131598	-0.00692711	0.171604
IPI00011676;IPI00945907		IPI00011676	4;1	>IPI:IPI00011676.2|SWISS-PROT:O00401|TREMBL:A1JUI9;A4D0Y1;A8K180;Q68DE4|ENSEMBL:ENSP00000223023|REFSEQ:NP_003932|H-INV:HIT000053836|VEGA:OTTHUMP00000024882 Tax_Id=9606 Gene_Symbol=WASL Neural Wiskott-Aldrich syndrome protein	2	4	3.2028e-18	0.62024	0.895	-0.16004	9.5475	6	0.92574	0.97375	0.82094	-0.111321	-0.0383767	-0.284651	0.185925
IPI00305978;IPI00946527;IPI00940335;IPI00169280;IPI00942126;IPI00908691		IPI00305978;IPI00946527;IPI00940335	4;4;3;1;1;1	>IPI:IPI00305978.4|SWISS-PROT:O43488|ENSEMBL:ENSP00000235835|REFSEQ:NP_003680|H-INV:HIT000033168|VEGA:OTTHUMP00000002622 Tax_Id=9606 Gene_Symbol=AKR7A2 Aflatoxin B1 aldehyde reductase member 2;>IPI:IPI00946527.1|ENSEMBL:ENSP00000339084 Tax_Id=9606 Gene_Sym	6	4	2.5155e-35	0.58768	0.89588	-0.158623	26.184	10	0.98131	0.89402	0.68366	-0.0272191	-0.161621	-0.548649	0.256401
IPI00016443		IPI00016443	6	>IPI:IPI00016443.1|SWISS-PROT:Q9NX18|ENSEMBL:ENSP00000301761|REFSEQ:NP_060311|H-INV:HIT000002969 Tax_Id=9606 Gene_Symbol=SDHAF2 Succinate dehydrogenase assembly factor 2, mitochondrial	1	6	1.0165e-19	1.9529	0.89653	-0.157576	47.463	16	0.89509	NaN	0.95445	-0.159895		-0.0672585	0.246516
IPI00300333;IPI00384593;IPI00908865		IPI00300333;IPI00384593	5;4;2	>IPI:IPI00300333.4|SWISS-PROT:Q8N7H5-1|ENSEMBL:ENSP00000221265|REFSEQ:NP_061961|H-INV:HIT000029283|VEGA:OTTHUMP00000077784 Tax_Id=9606 Gene_Symbol=PAF1 Isoform 1 of RNA polymerase II-associated factor 1 homolog;>IPI:IPI00384593.3|SWISS-PROT:Q8N7H5-2|ENSEMB	3	5	1.1123e-19	1.9971	0.89674	-0.157238	12.082	7	0.95797	0.89469	NaN	-0.0619476	-0.16054		0.265554
IPI00375731;IPI00915253;IPI00549342;IPI00916428		IPI00375731;IPI00915253;IPI00549342;IPI00916428	6;6;6;6	>IPI:IPI00375731.1|SWISS-PROT:P98175-1|TREMBL:Q7Z3D7|ENSEMBL:ENSP00000366829|REFSEQ:NP_005667|H-INV:HIT000033931|VEGA:OTTHUMP00000023192 Tax_Id=9606 Gene_Symbol=RBM10 Putative uncharacterized protein DKFZp686E2459;>IPI:IPI00915253.1|SWISS-PROT:P98175-2|TRE	4	6	4.3562e-34	0.55886	0.89681	-0.157126	61.56	10	0.95889	0.9493	0.86372	-0.0605628	-0.075064	-0.211364	0.137713
IPI00033907;IPI00935517;IPI00889167;IPI00943678;IPI00917383;IPI00916331		IPI00033907	6;1;1;1;1;1	>IPI:IPI00033907.1|SWISS-PROT:Q9H1A4|ENSEMBL:ENSP00000339109|REFSEQ:NP_073153|H-INV:HIT000246436|VEGA:OTTHUMP00000161951 Tax_Id=9606 Gene_Symbol=ANAPC1 Anaphase-promoting complex subunit 1	6	6	1.0243e-21	0.58432	0.89753	-0.155968	8.0709	10	0.92263	0.83133	0.92753	-0.116176	-0.266507	-0.108534	0.0861096
IPI00220906;IPI00333838;IPI00922628;IPI00513928;IPI00930396		IPI00220906;IPI00333838;IPI00922628;IPI00513928;IPI00930396	4;3;3;2;2	>IPI:IPI00220906.6|SWISS-PROT:P49753-1|ENSEMBL:ENSP00000238651|REFSEQ:NP_006812|H-INV:HIT000331415|VEGA:OTTHUMP00000028101 Tax_Id=9606 Gene_Symbol=ACOT2 Isoform 1 of Acyl-coenzyme A thioesterase 2, mitochondrial;>IPI:IPI00333838.1|SWISS-PROT:Q86TX2|TREMBL:	5	4	3.2314e-34	1.0798	0.89761	-0.155839	5.9228	6	0.87827	0.92284	NaN	-0.187264	-0.115848		0.147307
IPI00027096		IPI00027096	5	>IPI:IPI00027096.2|SWISS-PROT:P49406|TREMBL:A8K5D5;B4DIG4|ENSEMBL:ENSP00000377486;ENSP00000387284|REFSEQ:NP_055578|H-INV:HIT000285019|VEGA:OTTHUMP00000160451;OTTHUMP00000202782 Tax_Id=9606 Gene_Symbol=MRPL19 39S ribosomal protein L19, mitochondrial	1	5	3.2209e-18	0.57796	0.89768	-0.155727	6.0849	10	0.95116	0.86535	0.90947	-0.07224	-0.208644	-0.136902	0.0715393
IPI00152540;IPI00795801;IPI00795327;IPI00788676		IPI00152540;IPI00795801;IPI00795327;IPI00788676	6;6;6;4	>IPI:IPI00152540.3|SWISS-PROT:Q6YHK3-1|ENSEMBL:ENSP00000287097|REFSEQ:NP_598000|VEGA:OTTHUMP00000016748 Tax_Id=9606 Gene_Symbol=CD109 Isoform 1 of CD109 antigen;>IPI:IPI00795801.1|SWISS-PROT:Q6YHK3-4|REFSEQ:NP_001153059 Tax_Id=9606 Gene_Symbol=CD109 Isofor	4	6	4.4148e-27	1.9376	0.89802	-0.155181	11.069	9	0.88664	0.94723	NaN	-0.17358	-0.0782133		0.23049
IPI00031801;IPI00219148;IPI00555698;IPI00790453		IPI00031801;IPI00219148;IPI00555698	9;8;5;2	>IPI:IPI00031801.4|SWISS-PROT:P16989-1|ENSEMBL:ENSP00000228251|REFSEQ:NP_003642|H-INV:HIT000037186|VEGA:OTTHUMP00000166640 Tax_Id=9606 Gene_Symbol=CSDA Isoform 1 of DNA-binding protein A;>IPI:IPI00219148.2|SWISS-PROT:P16989-3 Tax_Id=9606 Gene_Symbol=CSDA I	4	9	3.9361e-251	0.56178	0.89807	-0.1551	19.172	19	0.95484	0.87816	0.90132	-0.0666691	-0.187444	-0.149889	0.0635956
IPI00220158;IPI00019901;IPI00253279;IPI00376220		IPI00220158;IPI00019901;IPI00253279;IPI00376220	5;5;5;5	>IPI:IPI00220158.1|SWISS-PROT:P35611-3|ENSEMBL:ENSP00000264758|REFSEQ:NP_054908 Tax_Id=9606 Gene_Symbol=ADD1 Isoform 3 of Alpha-adducin;>IPI:IPI00019901.1|SWISS-PROT:P35611-1|TREMBL:A2A3P0|ENSEMBL:ENSP00000381197;ENSP00000399828|REFSEQ:NP_001110|VEGA:OTTHU	4	5	1.1537e-16	0.56284	0.89828	-0.154763	10.736	7	1.0271	0.8743	0.9046	0.0385767	-0.1938	-0.144648	0.293018
IPI00013167;IPI00796072;IPI00790956;IPI00927346;IPI00796958;IPI00926139;IPI00797306		IPI00013167;IPI00796072;IPI00790956;IPI00927346;IPI00796958;IPI00926139;IPI00797306	4;3;3;3;3;3;2	>IPI:IPI00013167.1|SWISS-PROT:P82663|ENSEMBL:ENSP00000253686|REFSEQ:NP_071942|H-INV:HIT000007707|VEGA:OTTHUMP00000160273;OTTHUMP00000170398 Tax_Id=9606 Gene_Symbol=MRPS25 28S ribosomal protein S25, mitochondrial;>IPI:IPI00796072.2|TREMBL:B4DFJ5|ENSEMBL:ENS	7	4	4.895e-14	0.96778	0.89838	-0.154602	12.553	6	0.84312	NaN	0.89838	-0.24619		-0.154602	0.143023
IPI00024975;IPI00479255;IPI00952789;IPI00889513;IPI00791497		IPI00024975;IPI00479255;IPI00952789;IPI00889513;IPI00791497	4;4;4;3;2	>IPI:IPI00024975.2|SWISS-PROT:Q9NS87-1|ENSEMBL:ENSP00000324020|REFSEQ:NP_064627|H-INV:HIT000059162|VEGA:OTTHUMP00000170864;OTTHUMP00000209709 Tax_Id=9606 Gene_Symbol=KIF15 Isoform 1 of Kinesin-like protein KIF15;>IPI:IPI00479255.3|SWISS-PROT:Q9NS87-4 Tax_I	5	4	3.6058e-24	0.56906	0.89848	-0.154442	7.9992	7	NaN	0.92066	0.88314		-0.11926	-0.179286	0.126316
IPI00007304;IPI00792023;IPI00902655		IPI00007304;IPI00792023;IPI00902655	2;2;2	>IPI:IPI00007304.1|SWISS-PROT:O95376|TREMBL:Q53ET9;Q6IBL8|ENSEMBL:ENSP00000348769;ENSP00000403222|REFSEQ:NP_006312|H-INV:HIT000029608|VEGA:OTTHUMP00000164828;OTTHUMP00000171045;OTTHUMP00000171047;OTTHUMP00000171051;OTTHUMP00000210388 Tax_Id=9606 Gene_Symbo	3	2	2.2702e-07	0.56453	0.89863	-0.154201	26.782	6	NaN	0.87545	1.1149		-0.191903	0.156914	0.936355
IPI00008219		IPI00008219	7	>IPI:IPI00008219.1|SWISS-PROT:P54725|TREMBL:A8K1J3;B4DDJ7;Q59EU8;Q5M7Z1|ENSEMBL:ENSP00000321365|REFSEQ:NP_005044|H-INV:HIT000036476|VEGA:OTTHUMP00000077942 Tax_Id=9606 Gene_Symbol=RAD23A UV excision repair protein RAD23 homolog A	1	7	2.3714e-97	0.59836	0.89883	-0.15388	12.765	14	0.95197	0.8263	0.87657	-0.071012	-0.275262	-0.190059	0.0944701
IPI00909773;IPI00021347;IPI00909975		IPI00909773;IPI00021347;IPI00909975	4;4;3	>IPI:IPI00909773.1|TREMBL:B4DSZ4|ENSEMBL:ENSP00000400906 Tax_Id=9606 Gene_Symbol=UBE2L3 Ubiquitin carrier protein;>IPI:IPI00021347.1|SWISS-PROT:P68036|TREMBL:A8K4W8|ENSEMBL:ENSP00000344259|REFSEQ:NP_003338|H-INV:HIT000243813|VEGA:OTTHUMP00000028564;OTTHUMP	3	4	1.0816e-39	1.9436	0.89912	-0.153414	20.493	12	0.87725	NaN	0.96411	-0.18894		-0.0527303	0.326738
IPI00742943;IPI00909617		IPI00742943	3;1	>IPI:IPI00742943.1|SWISS-PROT:Q8NFH3|TREMBL:A0PJK4;B3KTT0;Q8TEA6|ENSEMBL:ENSP00000342262|REFSEQ:NP_942590|H-INV:HIT000261731 Tax_Id=9606 Gene_Symbol=NUP43 Nucleoporin Nup43	2	3	3.2372e-23	0.56548	0.89957	-0.152693	9.9629	4	NaN	0.99221	0.88468		-0.0112826	-0.176772	0.459422
IPI00306322;IPI00936857;IPI00940293		IPI00306322;IPI00936857;IPI00940293	4;4;3	>IPI:IPI00306322.2|SWISS-PROT:P08572|TREMBL:B4DH43|ENSEMBL:ENSP00000353654|REFSEQ:NP_001837|H-INV:HIT000321139|VEGA:OTTHUMP00000018700 Tax_Id=9606 Gene_Symbol=COL4A2 Collagen alpha-2(IV) chain;>IPI:IPI00936857.2|ENSEMBL:ENSP00000257309 Tax_Id=9606 Gene_Sym	3	4	2.9092e-15	0.64749	0.89963	-0.152596	16.5	13	0.84065	0.99089	1.0049	-0.250423	-0.0132032	0.00705194	0.409522
IPI00797279;IPI00797945;IPI00942199		IPI00797279;IPI00797945;IPI00942199	7;7;7	>IPI:IPI00797279.1|TREMBL:A8K024;B2RBA9;Q2HIX7|ENSEMBL:ENSP00000381295|REFSEQ:NP_037414|VEGA:OTTHUMP00000078227 Tax_Id=9606 Gene_Symbol=UHRF1 ubiquitin-like with PHD and ring finger domains 1 isoform 2;>IPI:IPI00797945.1|SWISS-PROT:Q96T88|TREMBL:A0JBR2;B4E	3	7	1.046e-19	0.57144	0.89983	-0.152276	40.665	13	0.49769	0.88311	0.94711	-1.00668	-0.179335	-0.0783961	0.288165
IPI00012149;IPI00927397		IPI00012149;IPI00927397	5;5	>IPI:IPI00012149.1|SWISS-PROT:O00566|TREMBL:B3KPV5|ENSEMBL:ENSP00000244230|REFSEQ:NP_005782|H-INV:HIT000388981|VEGA:OTTHUMP00000160129 Tax_Id=9606 Gene_Symbol=MPHOSPH10 U3 small nucleolar ribonucleoprotein protein MPP10;>IPI:IPI00927397.1|TREMBL:C9JX83|ENS	2	5	6.7598e-41	0.55188	0.90083	-0.150673	16.671	7	NaN	1.0267	0.85402		0.0380147	-0.227658	0.605332
IPI00221393;IPI00005068;IPI00642657;IPI00871501		IPI00221393;IPI00005068;IPI00642657;IPI00871501	1;1;1;1	>IPI:IPI00221393.1|SWISS-PROT:Q8WWI5-1|ENSEMBL:ENSP00000363852|REFSEQ:NP_536856|H-INV:HIT000053358|VEGA:OTTHUMP00000021838 Tax_Id=9606 Gene_Symbol=SLC44A1 Isoform 1 of Choline transporter-like protein 1;>IPI:IPI00005068.2|SWISS-PROT:Q8WWI5-2|TREMBL:B3KWF2|	4	1	0.0003096	1.0123	0.90094	-0.150497	30.529	6	0.93896	NaN	0.86446	-0.0908644		-0.210129	0.24017
IPI00217661;IPI00217670;IPI00643760		IPI00217661;IPI00217670	6;4;1	>IPI:IPI00217661.4|SWISS-PROT:Q8IY67-2|ENSEMBL:ENSP00000293677|REFSEQ:NP_597709|VEGA:OTTHUMP00000077954 Tax_Id=9606 Gene_Symbol=RAVER1 RAVER1;>IPI:IPI00217670.1|SWISS-PROT:Q8IY67-1|ENSEMBL:ENSP00000327543|H-INV:HIT000051921 Tax_Id=9606 Gene_Symbol=RAVER1 I	3	6	2.638e-28	0.56117	0.90172	-0.149249	11.57	10	0.91763	0.82522	0.916	-0.124016	-0.277149	-0.12658	0.0737641
IPI00012645;IPI00218207;IPI00941774		IPI00012645;IPI00218207;IPI00941774	14;14;9	>IPI:IPI00012645.1|SWISS-PROT:O15020-1|ENSEMBL:ENSP00000311489|REFSEQ:NP_008877|H-INV:HIT000000227 Tax_Id=9606 Gene_Symbol=SPTBN2 Isoform 1 of Spectrin beta chain, brain 2;>IPI:IPI00218207.1|SWISS-PROT:O15020-2 Tax_Id=9606 Gene_Symbol=SPTBN2 Isoform 2 of S	3	14	1.0042e-97	0.56219	0.90195	-0.148881	14.741	14	1.0922	0.86841	0.87881	0.127237	-0.203552	-0.186377	0.500948
IPI00217121		IPI00217121	6	>IPI:IPI00217121.1|SWISS-PROT:Q8IVT2|ENSEMBL:ENSP00000215582|REFSEQ:NP_775752|H-INV:HIT000053750|VEGA:OTTHUMP00000077252 Tax_Id=9606 Gene_Symbol=C19orf21 Uncharacterized protein C19orf21	1	6	2.3204e-17	0.56852	0.90231	-0.148305	16.245	9	NaN	0.88669	0.97649		-0.173498	-0.0343228	0.375664
IPI00394926		IPI00394926	4	>IPI:IPI00394926.1|SWISS-PROT:Q15054|TREMBL:B4DMA6;B4DYZ7;B7ZAQ5;Q05BV7;Q32MZ9;Q32N00;Q569I8;Q8WUF6|ENSEMBL:ENSP00000263681|REFSEQ:NP_006582|H-INV:HIT000042187 Tax_Id=9606 Gene_Symbol=POLD3 DNA polymerase delta subunit 3	1	4	9.1957e-28	0.5931	0.90351	-0.146388	10.881	10	1.0762	0.86785	0.87532	0.105946	-0.204482	-0.192118	0.440471
IPI00024971;IPI00440762;IPI00940548;IPI00442146;IPI00746936;IPI00878043;IPI00878237;IPI00877910;IPI00877714;IPI00877892;IPI00878859;IPI00893681		IPI00024971;IPI00440762;IPI00940548	5;3;3;1;1;1;1;1;1;1;1;1	>IPI:IPI00024971.1|SWISS-PROT:P22059-1|TREMBL:B4DR25|ENSEMBL:ENSP00000263847|REFSEQ:NP_002547|H-INV:HIT000072894 Tax_Id=9606 Gene_Symbol=OSBP Isoform 1 of Oxysterol-binding protein 1;>IPI:IPI00440762.2|SWISS-PROT:P22059-2 Tax_Id=9606 Gene_Symbol=OSBP Isofo	12	5	9.1067e-37	0.59487	0.90362	-0.146212	9.8109	7	1.0311	0.92484	0.89454	0.0441843	-0.112724	-0.160782	0.342183
IPI00009817;IPI00878815		IPI00009817;IPI00878815	4;4	>IPI:IPI00009817.5|SWISS-PROT:Q9NYJ1-2 Tax_Id=9606 Gene_Symbol=CHCHD8 Isoform 2 of Coiled-coil-helix-coiled-coil-helix domain-containing protein 8;>IPI:IPI00878815.1|SWISS-PROT:Q9NYJ1-1|ENSEMBL:ENSP00000347919|REFSEQ:NP_057649|H-INV:HIT000303481 Tax_Id=960	2	4	2.3407e-11	0.57908	0.90404	-0.145541	16.191	10	1.1757	0.9935	0.86394	0.23352	-0.00940813	-0.210997	0.975952
IPI00002496;IPI00030920;IPI00797050		IPI00002496;IPI00030920;IPI00797050	5;5;3	>IPI:IPI00002496.2|SWISS-PROT:Q9Y5P6-2|ENSEMBL:ENSP00000309092|REFSEQ:NP_037466|VEGA:OTTHUMP00000171200;OTTHUMP00000171202 Tax_Id=9606 Gene_Symbol=GMPPB Isoform 2 of Mannose-1-phosphate guanyltransferase beta;>IPI:IPI00030920.2|SWISS-PROT:Q9Y5P6-1|ENSEMBL:	3	5	1.8931e-09	0.61409	0.90488	-0.144202	88.223	6	0.91388	NaN	0.86276	-0.129923		-0.212969	0.151271
IPI00926491;IPI00719814;IPI00219291;IPI00220300;IPI00456013		IPI00926491;IPI00719814;IPI00219291;IPI00220300;IPI00456013	3;3;2;2;2	>IPI:IPI00926491.1|TREMBL:B4DJ38;Q3ZB84|ENSEMBL:ENSP00000400168;ENSP00000413089|VEGA:OTTHUMP00000206243 Tax_Id=9606 Gene_Symbol=PTCD1 cDNA FLJ56092, highly similar to Pentatricopeptide repeat protein 1;>IPI:IPI00719814.1|TREMBL:C9J108|ENSEMBL:ENSP000004121	5	3	1.4938e-15	1.7623	0.90489	-0.144186	14.145	20	0.87902	1.0151	0.97952	-0.186032	0.0216219	-0.0298531	0.408601
IPI00909064;IPI00184821;IPI00783178;IPI00909062		IPI00909064;IPI00184821;IPI00783178	5;5;3;1	>IPI:IPI00909064.1|SWISS-PROT:Q13057-2|ENSEMBL:ENSP00000377404;ENSP00000393564|REFSEQ:NP_001035997 Tax_Id=9606 Gene_Symbol=COASY Isoform 2 of Bifunctional coenzyme A synthase;>IPI:IPI00184821.1|SWISS-PROT:Q13057-1|ENSEMBL:ENSP00000377406;ENSP00000388714;EN	4	5	1.1665e-43	0.62329	0.90495	-0.14409	11.524	11	0.98846	0.92028	0.89998	-0.0167455	-0.119855	-0.152035	0.142426
IPI00002188		IPI00002188	4	>IPI:IPI00002188.2|SWISS-PROT:Q9Y6D6|TREMBL:B3KMS9;Q59FY5|ENSEMBL:ENSP00000262215|REFSEQ:NP_006412|H-INV:HIT000069689|VEGA:OTTHUMP00000177731 Tax_Id=9606 Gene_Symbol=ARFGEF1 Brefeldin A-inhibited guanine nucleotide-exchange protein 1	1	4	3.3192e-11	0.57226	0.90514	-0.143787	18.332	5	NaN	0.90346	1.0045		-0.146467	0.00647756	0.528136
IPI00291007;IPI00177968;IPI00939960;IPI00952663;IPI00447020;IPI00375570		IPI00291007;IPI00177968;IPI00939960;IPI00952663;IPI00447020;IPI00375570	3;3;3;3;3;2	>IPI:IPI00291007.6|SWISS-PROT:Q8WTV0-1|TREMBL:B3KW46;B4DZ71;B4E3I1;Q59FM4|VEGA:OTTHUMP00000169788 Tax_Id=9606 Gene_Symbol=SCARB1 Isoform 3 of Scavenger receptor class B member 1;>IPI:IPI00177968.2|SWISS-PROT:Q8WTV0-2|TREMBL:Q52LZ5|ENSEMBL:ENSP00000261693|R	6	3	5.0721e-15	1.4837	0.90556	-0.143118	14.551	7	0.85284	0.90596	NaN	-0.229653	-0.142481		0.146487
IPI00073769;IPI00643947;IPI00940879;IPI00384832;IPI00945205		IPI00073769;IPI00643947;IPI00940879;IPI00384832;IPI00945205	6;5;5;5;5	>IPI:IPI00073769.2|TREMBL:B1ALY0|ENSEMBL:ENSP00000397839|VEGA:OTTHUMP00000021889 Tax_Id=9606 Gene_Symbol=AKAP2 A kinase (PRKA) anchor protein 2;>IPI:IPI00643947.4|SWISS-PROT:Q8IXS6-2|ENSEMBL:ENSP00000323805;ENSP00000400206|REFSEQ:NP_443749|VEGA:OTTHUMP0000	5	6	2.8363e-106	0.58092	0.9056	-0.143054	2.9746	4	NaN	0.9056	0.91897		-0.143054	-0.12191	0.050694
IPI00298738;IPI00911060		IPI00298738;IPI00911060	4;2	>IPI:IPI00298738.3|SWISS-PROT:O00411|TREMBL:Q4G0F4;Q59E91|ENSEMBL:ENSP00000215591|REFSEQ:NP_005026|H-INV:HIT000264015|VEGA:OTTHUMP00000077838 Tax_Id=9606 Gene_Symbol=POLRMT DNA-directed RNA polymerase, mitochondrial precursor;>IPI:IPI00911060.2|TREMBL:B4DZ	2	4	2.2939e-15	0.5818	0.90583	-0.142688	16.127	5	1.0739	NaN	0.90154	0.10286		-0.149537	0.883582
IPI00009480;IPI00916489;IPI00916030;IPI00377080;IPI00915801;IPI00872083;IPI00916216		IPI00009480;IPI00916489;IPI00916030;IPI00377080;IPI00915801	5;5;4;4;3;1;1	>IPI:IPI00009480.1|SWISS-PROT:Q99627|TREMBL:B2R8N1;Q53QS9|ENSEMBL:ENSP00000346340|REFSEQ:NP_006701|H-INV:HIT000094446|VEGA:OTTHUMP00000164415 Tax_Id=9606 Gene_Symbol=COPS8 COP9 signalosome complex subunit 8;>IPI:IPI00916489.1|TREMBL:B4DFF9|ENSEMBL:ENSP0000	7	5	2.0687e-102	0.59736	0.90586	-0.14264	11.864	14	0.9369	0.89634	0.91506	-0.094033	-0.157882	-0.128062	0.0205556
IPI00292975		IPI00292975	3	>IPI:IPI00292975.4|SWISS-PROT:Q9P2N5|TREMBL:B3KY61;Q05DK9|ENSEMBL:ENSP00000265271|REFSEQ:NP_061862|H-INV:HIT000056031 Tax_Id=9606 Gene_Symbol=RBM27 RNA-binding protein 27	1	3	2.3714e-12	0.603	0.90634	-0.141876	11.394	5	0.99886	0.84707	NaN	-0.00164561	-0.239447		0.495625
IPI00894474;IPI00239789;IPI00645111		IPI00894474;IPI00239789;IPI00645111	1;1;1	>IPI:IPI00894474.1|SWISS-PROT:Q8IYT4-1|ENSEMBL:ENSP00000348478 Tax_Id=9606 Gene_Symbol=KATNAL2 Isoform 1 of Katanin p60 ATPase-containing subunit A-like 2;>IPI:IPI00239789.3|SWISS-PROT:Q8IYT4-2|ENSEMBL:ENSP00000245121|REFSEQ:NP_112593|H-INV:HIT000051292|VE	3	1	0.0001043	0.59354	0.90653	-0.141573	9.0589	5	0.9953	0.90313	NaN	-0.00679665	-0.146994		0.470585
IPI00647067;IPI00514064;IPI00748295;IPI00939990		IPI00647067;IPI00514064;IPI00748295;IPI00939990	3;3;3;3	>IPI:IPI00647067.1|SWISS-PROT:Q9UKA9-2|TREMBL:B4DSI2|ENSEMBL:ENSP00000236228|H-INV:HIT000059585|VEGA:OTTHUMP00000012410 Tax_Id=9606 Gene_Symbol=PTBP2 Isoform 2 of Polypyrimidine tract-binding protein 2;>IPI:IPI00514064.1|SWISS-PROT:Q9UKA9-1|ENSEMBL:ENSP000	4	3	2.294e-24	1.069	0.90674	-0.141239	15.072	6	1.0398	0.83541	NaN	0.0563061	-0.259444		0.636053
IPI00022421;IPI00893199;IPI00892592		IPI00022421;IPI00893199;IPI00892592	3;2;2	>IPI:IPI00022421.2|SWISS-PROT:O14548|TREMBL:Q6FGA0|ENSEMBL:ENSP00000234301;ENSP00000367938|REFSEQ:NP_004709|H-INV:HIT000017778|VEGA:OTTHUMP00000158765 Tax_Id=9606 Gene_Symbol=COX7A2L Cytochrome c oxidase subunit 7A-related protein, mitochondrial;>IPI:IPI00	3	3	6.7536e-20	2.0119	0.90677	-0.141191	6.4654	5	0.90612	NaN	0.91582	-0.142226		-0.126864	0.0363043
IPI00296999;IPI00790950;IPI00908604		IPI00296999	6;2;1	>IPI:IPI00296999.9|SWISS-PROT:Q8N5M1|ENSEMBL:ENSP00000417190|REFSEQ:NP_663729|H-INV:HIT000050430|VEGA:OTTHUMP00000065658;OTTHUMP00000183280 Tax_Id=9606 Gene_Symbol=ATPAF2 ATP synthase mitochondrial F1 complex assembly factor 2	3	6	5.2047e-25	1.9566	0.90685	-0.141064	14.313	7	0.90685	0.96648	NaN	-0.141064	-0.0491882		0.286407
IPI00792866;IPI00792336;IPI00052885;IPI00419919;IPI00796934;IPI00173589		IPI00792866;IPI00792336;IPI00052885;IPI00419919;IPI00796934;IPI00173589	1;1;1;1;1;1	>IPI:IPI00792866.1|VEGA:OTTHUMP00000176112 Tax_Id=9606 Gene_Symbol=- 27 kDa protein;>IPI:IPI00792336.1|VEGA:OTTHUMP00000176110 Tax_Id=9606 Gene_Symbol=- 26 kDa protein;>IPI:IPI00052885.7|VEGA:OTTHUMP00000176111 Tax_Id=9606 Gene_Symbol=- 23 kDa protein;>IPI	6	1	2.5178e-28	1.1678	0.90706	-0.14073	13.651	16	0.97265	0.77395	0.88211	-0.0400073	-0.369688	-0.18097	0.175373
IPI00059279;IPI00655649		IPI00059279;IPI00655649	2;1	>IPI:IPI00059279.5|SWISS-PROT:Q96A65|TREMBL:B3KTF7;B7Z321;B7Z4J9;B7Z502;B7Z689;Q541U8;Q6NX51|ENSEMBL:ENSP00000253861|REFSEQ:NP_068579|H-INV:HIT000078647|VEGA:OTTHUMP00000207625 Tax_Id=9606 Gene_Symbol=EXOC4 Exocyst complex component 4;>IPI:IPI00655649.1|TR	2	2	1.5578e-08	0.58344	0.90706	-0.14073	7.1251	4	NaN	0.90692	0.95111		-0.140953	-0.0723159	0.198221
IPI00095891;IPI00646491;IPI00640867;IPI00514055;IPI00219835;IPI00644936;IPI00871191;IPI00644474;IPI00792774;IPI00788932;IPI00006395;IPI00217269;IPI00248911;IPI00218488;IPI00329305;IPI00385033;IPI00647637;IPI00941962		IPI00095891;IPI00646491;IPI00640867;IPI00514055;IPI00219835;IPI00644936;IPI00871191;IPI00644474;IPI00792774	4;4;4;4;4;4;3;2;2;1;1;1;1;1;1;1;1;1	>IPI:IPI00095891.2|SWISS-PROT:Q5JWF2-1|ENSEMBL:ENSP00000360141|REFSEQ:NP_536350|VEGA:OTTHUMP00000031727 Tax_Id=9606 Gene_Symbol=GNAS Isoform XLas-1 of Guanine nucleotide-binding protein G(s) subunit alpha isoforms XLas;>IPI:IPI00646491.2|SWISS-PROT:Q5JWF2-	18	4	2.4359e-20	0.59436	0.90707	-0.140714	45.293	7	0.84927	0.8922	0.93361	-0.235705	-0.164561	-0.0991081	0.0518229
IPI00926648;IPI00337741;IPI00794973;IPI00925016;IPI00924544;IPI00926864;IPI00927573;IPI00925745;IPI00924765;IPI00926401		IPI00926648;IPI00337741;IPI00794973	11;11;7;5;4;3;2;2;2;1	>IPI:IPI00926648.1|TREMBL:C9JIF9|ENSEMBL:ENSP00000415862|VEGA:OTTHUMP00000210908 Tax_Id=9606 Gene_Symbol=APEH Putative uncharacterized protein APEH;>IPI:IPI00337741.4|SWISS-PROT:P13798|ENSEMBL:ENSP00000296456|REFSEQ:NP_001631|H-INV:HIT000029553|VEGA:OTTHUM	10	11	7.1964e-82	0.60199	0.90728	-0.14038	13.92	22	0.99012	0.90216	0.89138	-0.0143247	-0.148545	-0.165888	0.14936
IPI00007321;IPI00939508;IPI00398727;IPI00909991;IPI00797535		IPI00007321;IPI00939508;IPI00398727;IPI00909991;IPI00797535	2;2;2;1;1	>IPI:IPI00007321.2|TREMBL:B4DJV9|ENSEMBL:ENSP00000397807 Tax_Id=9606 Gene_Symbol=LYPLA1 cDNA FLJ60607, highly similar to Acyl-protein thioesterase 1;>IPI:IPI00939508.1|SWISS-PROT:O75608-1|TREMBL:Q6IAQ1|ENSEMBL:ENSP00000320043|REFSEQ:NP_006321|H-INV:HIT0000	5	2	5.6755e-07	0.6044	0.90762	-0.13984	7.2031	5	0.83047	0.94158	NaN	-0.268	-0.0868444		0.300503
IPI00305267;IPI00654805;IPI00333419;IPI00944623		IPI00305267;IPI00654805;IPI00333419;IPI00944623	6;6;6;5	>IPI:IPI00305267.2|SWISS-PROT:Q08378-1|ENSEMBL:ENSP00000204726|REFSEQ:NP_005886|VEGA:OTTHUMP00000169975 Tax_Id=9606 Gene_Symbol=GOLGA3 Isoform 1 of Golgin subfamily A member 3;>IPI:IPI00654805.1|TREMBL:C9J4D0|ENSEMBL:ENSP00000410378 Tax_Id=9606 Gene_Symbol	4	6	1.3397e-11	0.6109	0.9079	-0.139395	144.08	8	0.89822	0.26099	1.0295	-0.154859	-1.93793	0.0419438	0.391093
IPI00103940		IPI00103940	1	>IPI:IPI00103940.4|SWISS-PROT:Q14728|ENSEMBL:ENSP00000332646;ENSP00000347619|REFSEQ:NP_001111;NP_001139541|H-INV:HIT000286496|VEGA:OTTHUMP00000151166 Tax_Id=9606 Gene_Symbol=MFSD10 Major facilitator superfamily domain-containing protein 10	1	1	3.483e-07	0.60284	0.9081	-0.139077	44.846	7	1.2558	0.87089	0.8758	0.328607	-0.199438	-0.191327	0.916421
IPI00016559;IPI00908961		IPI00016559;IPI00908961	2;1	>IPI:IPI00016559.6|SWISS-PROT:Q9NWX6|TREMBL:Q9H8R6|ENSEMBL:ENSP00000231198|REFSEQ:NP_060342|H-INV:HIT000330899|VEGA:OTTHUMP00000160747 Tax_Id=9606 Gene_Symbol=THG1L Probable tRNA(His) guanylyltransferase;>IPI:IPI00908961.1|TREMBL:B4E366|ENSEMBL:ENSP0000040	2	2	9.5067e-06	0.59243	0.90839	-0.138616	5.1152	6	0.87189	0.89722	NaN	-0.197782	-0.156466		0.0739144
IPI00290435;IPI00296727;IPI00216113;IPI00910223;IPI00552801		IPI00290435;IPI00296727;IPI00216113;IPI00910223;IPI00552801	2;1;1;1;1	>IPI:IPI00290435.3|SWISS-PROT:Q99661-1|TREMBL:A8K3S3|ENSEMBL:ENSP00000361298|REFSEQ:NP_006836|H-INV:HIT000036903|VEGA:OTTHUMP00000010066 Tax_Id=9606 Gene_Symbol=KIF2C Isoform 1 of Kinesin-like protein KIF2C;>IPI:IPI00296727.2|SWISS-PROT:Q8N4N8|ENSEMBL:ENSP	5	2	2.645e-05	0.55711	0.90866	-0.138188	68.425	4	NaN	0.46157	1.0701		-1.11538	0.0977456	0.555648
IPI00084571;IPI00295427;IPI00794240		IPI00084571;IPI00295427;IPI00794240	4;4;4	>IPI:IPI00084571.4|SWISS-PROT:Q9NYK5-2|TREMBL:C9JYA5|ENSEMBL:ENSP00000305682|REFSEQ:NP_542984|VEGA:OTTHUMP00000095991 Tax_Id=9606 Gene_Symbol=MRPL39 Isoform 2 of 39S ribosomal protein L39, mitochondrial;>IPI:IPI00295427.4|SWISS-PROT:Q9NYK5-1|ENSEMBL:ENSP00	3	4	1.0359e-25	0.611	0.90906	-0.137553	44.259	7	0.90906	0.53592	0.90813	-0.137553	-0.89991	-0.139029	0.262422
IPI00022628;IPI00874277;IPI00939172;IPI00797162;IPI00942205;IPI00020771		IPI00022628;IPI00874277;IPI00939172;IPI00797162;IPI00942205;IPI00020771	6;6;6;5;5;5	>IPI:IPI00022628.5|TREMBL:B2R704;B7Z400;B7ZB64|ENSEMBL:ENSP00000414712 Tax_Id=9606 Gene_Symbol=MAP7 cDNA FLJ50558, highly similar to Homo sapiens microtubule-associated protein 7 (MAP7), mRNA;>IPI:IPI00874277.1|TREMBL:A8MPQ8|ENSEMBL:ENSP00000344217 Tax_Id=	6	6	8.7532e-21	0.57881	0.90981	-0.136363	11.015	11	NaN	0.91715	0.8726		-0.12477	-0.196608	0.140001
IPI00063130		IPI00063130	1	>IPI:IPI00063130.2|SWISS-PROT:Q6UW68|ENSEMBL:ENSP00000222124;ENSP00000346954;ENSP00000398258;ENSP00000399578|REFSEQ:NP_001138888;NP_212133;NP_940938|H-INV:HIT000302413|VEGA:OTTHUMP00000077400 Tax_Id=9606 Gene_Symbol=TMEM205 Transmembrane protein 205	1	1	9.314e-05	0.6262	0.90981	-0.136363	48.213	6	1.0312	0.85125	0.94446	0.0443242	-0.232345	-0.0824384	0.376621
IPI00041325;IPI00654617		IPI00041325;IPI00654617	2;1	>IPI:IPI00041325.1|SWISS-PROT:Q9NX24|TREMBL:Q96P96|ENSEMBL:ENSP00000274606|REFSEQ:NP_060308|H-INV:HIT000032800|VEGA:OTTHUMP00000161486 Tax_Id=9606 Gene_Symbol=NHP2 H/ACA ribonucleoprotein complex subunit 2;>IPI:IPI00654617.1|TREMBL:A6NKY8|ENSEMBL:ENSP00000	2	2	2.6281e-75	0.57217	0.90985	-0.136299	14.849	7	0.91684	0.89541	0.88444	-0.125258	-0.15938	-0.177164	0.00964653
IPI00556579;IPI00013809;IPI00157928;IPI00854711;IPI00472241		IPI00556579;IPI00013809;IPI00157928	3;2;2;1;1	>IPI:IPI00556579.3|TREMBL:B2RCK3;B2RDN1|ENSEMBL:ENSP00000216465|REFSEQ:NP_665877|H-INV:HIT000288580|VEGA:OTTHUMP00000028473 Tax_Id=9606 Gene_Symbol=GSTZ1 glutathione transferase zeta 1 isoform 1;>IPI:IPI00013809.2|SWISS-PROT:O43708 Tax_Id=9606 Gene_Symbol=	5	3	9.6639e-15	0.61697	0.91003	-0.136014	5.9805	6	0.91003	0.94407	0.95195	-0.136014	-0.0830343	-0.0710423	0.0400692
IPI00329605		IPI00329605	4	>IPI:IPI00329605.5|SWISS-PROT:P20585|TREMBL:A1L480;A8K1E1|ENSEMBL:ENSP00000265081|REFSEQ:NP_002430|H-INV:HIT000220705 Tax_Id=9606 Gene_Symbol=MSH3 DNA mismatch repair protein Msh3	1	4	5.2675e-09	0.93049	0.91003	-0.136014	25.183	5	0.93567	1.0278	NaN	-0.0959283	0.0395596		0.749007
IPI00174025;IPI00480148;IPI00873922		IPI00174025	3;1;1	>IPI:IPI00174025.4|SWISS-PROT:Q6XZF7-1|TREMBL:B3KY33;Q5SVK8|ENSEMBL:ENSP00000315659;ENSP00000344914|REFSEQ:NP_056036|H-INV:HIT000250973|VEGA:OTTHUMP00000020271 Tax_Id=9606 Gene_Symbol=DNMBP Isoform 1 of Dynamin-binding protein	3	3	1.1413e-08	1.8421	0.91029	-0.135602	13.643	5	0.98057	NaN	0.86382	-0.0283075		-0.211197	0.415177
IPI00023591		IPI00023591	4	>IPI:IPI00023591.1|SWISS-PROT:Q00577|TREMBL:Q2NLC9;Q2NLD4;Q56A79;Q5U0P9|ENSEMBL:ENSP00000332706|REFSEQ:NP_005850|H-INV:HIT000196930|VEGA:OTTHUMP00000159547 Tax_Id=9606 Gene_Symbol=PURA Transcriptional activator protein Pur-alpha	1	4	3.7275e-61	0.6187	0.9107	-0.134952	10.259	9	0.87123	0.94157	0.88216	-0.198874	-0.0868597	-0.180888	0.0464149
IPI00745406;IPI00744648;IPI00479676;IPI00218097;IPI00384432;IPI00879552;IPI00744288;IPI00385301;IPI00303397;IPI00748244;IPI00748833;IPI00219817;IPI00398504		IPI00745406;IPI00744648;IPI00479676;IPI00218097;IPI00384432;IPI00879552;IPI00744288;IPI00385301;IPI00303397	14;14;14;13;13;9;9;7;7;5;3;2;2	>IPI:IPI00745406.2|ENSEMBL:ENSP00000365589 Tax_Id=9606 Gene_Symbol=SPAG9 146 kDa protein;>IPI:IPI00744648.1|SWISS-PROT:O60271-1|TREMBL:A6H8U5|ENSEMBL:ENSP00000262013|REFSEQ:NP_001124000 Tax_Id=9606 Gene_Symbol=SPAG9 Isoform 1 of C-jun-amino-terminal kinase	13	14	7.2845e-119	0.87988	0.91098	-0.134509	21.99	26	0.8511	1.0223	0.88375	-0.232599	0.0318186	-0.17829	0.257589
IPI00291755;IPI00871723		IPI00291755	22;9	>IPI:IPI00291755.6|SWISS-PROT:Q8TEM1-1|ENSEMBL:ENSP00000254508|REFSEQ:NP_079199|VEGA:OTTHUMP00000170309;OTTHUMP00000208000 Tax_Id=9606 Gene_Symbol=NUP210 Isoform 1 of Nuclear pore membrane glycoprotein 210	2	22	3.7951e-154	0.5826	0.9111	-0.134319	17.986	52	1.0076	0.94722	0.86581	0.010923	-0.0782286	-0.207878	0.285555
IPI00083708;IPI00739117;IPI00902898;IPI00852708;IPI00902809;IPI00941219;IPI00941970;IPI00148247;IPI00946618;IPI00902970;IPI00953492;IPI00910607		IPI00083708;IPI00739117;IPI00902898;IPI00852708;IPI00902809;IPI00941219;IPI00941970;IPI00148247;IPI00946618;IPI00902970	18;18;18;18;18;18;18;17;17;16;6;5	>IPI:IPI00083708.3|SWISS-PROT:Q9Y520-7|ENSEMBL:ENSP00000343629;ENSP00000356716;ENSP00000418004|REFSEQ:NP_055987|VEGA:OTTHUMP00000211881 Tax_Id=9606 Gene_Symbol=BAT2D1 Isoform 7 of BAT2 domain-containing protein 1;>IPI:IPI00739117.6|ENSEMBL:ENSP00000375928	12	18	9.855e-63	0.58299	0.91183	-0.133163	22.125	35	0.95275	0.89404	0.9191	-0.0698304	-0.161589	-0.121706	0.0473412
IPI00009507;IPI00335277;IPI00945195		IPI00009507;IPI00335277;IPI00945195	3;3;3	>IPI:IPI00009507.1|SWISS-PROT:Q16563-1|TREMBL:A4D0R1;A8K865|ENSEMBL:ENSP00000011473|REFSEQ:NP_006745|H-INV:HIT000322915|VEGA:OTTHUMP00000024554 Tax_Id=9606 Gene_Symbol=SYPL1 Isoform 1 of Synaptophysin-like protein 1;>IPI:IPI00335277.1|SWISS-PROT:Q16563-2|T	3	3	1.9275e-15	0.59763	0.91195	-0.132973	10.145	11	0.98671	0.88419	0.84812	-0.019302	-0.177572	-0.23766	0.156141
IPI00908416;IPI00027485;IPI00873680;IPI00788723;IPI00852709		IPI00908416;IPI00027485;IPI00873680;IPI00788723	5;5;4;4;1	>IPI:IPI00908416.1|TREMBL:A8MX72|ENSEMBL:ENSP00000378376|REFSEQ:NP_001124151 Tax_Id=9606 Gene_Symbol=EIF4E eukaryotic translation initiation factor 4E isoform 2;>IPI:IPI00027485.3|SWISS-PROT:P06730|TREMBL:B7Z2T1|ENSEMBL:ENSP00000389624|REFSEQ:NP_001959|H-I	5	5	2.2275e-23	1.8759	0.91204	-0.132831	10.314	10	0.91204	0.93069	NaN	-0.132831	-0.103627		0.0782291
IPI00031960;IPI00916060		IPI00031960;IPI00916060	13;13	>IPI:IPI00031960.2|SWISS-PROT:O95602|TREMBL:B7Z284;B7Z8X7;B7ZKR9;Q53T12;Q96AG9;Q9H6T2|ENSEMBL:ENSP00000263857|REFSEQ:NP_056240|H-INV:HIT000219321|VEGA:OTTHUMP00000203249 Tax_Id=9606 Gene_Symbol=POLR1A DNA-directed RNA polymerase I subunit RPA1;>IPI:IPI0091	2	13	6.7151e-71	0.58062	0.91219	-0.132594	49.013	18	NaN	0.95735	0.9282		-0.0628816	-0.107492	0.163033
IPI00016334;IPI00445227		IPI00016334;IPI00445227	7;5	>IPI:IPI00016334.2|SWISS-PROT:P43121-1|TREMBL:A8K6A6;B2R642;B3KXZ9|ENSEMBL:ENSP00000264036|REFSEQ:NP_006491|H-INV:HIT000054169 Tax_Id=9606 Gene_Symbol=MCAM Isoform 1 of Cell surface glycoprotein MUC18;>IPI:IPI00445227.1|SWISS-PROT:P43121-2|ENSEMBL:ENSP0000	2	7	2.9645e-56	1.3393	0.91242	-0.13223	22.178	20	0.91242	1.2764	0.78862	-0.13223	0.352081	-0.342598	0.860699
IPI00021924		IPI00021924	3	>IPI:IPI00021924.1|SWISS-PROT:Q92522|ENSEMBL:ENSP00000329662|REFSEQ:NP_006017|H-INV:HIT000029612|VEGA:OTTHUMP00000172757 Tax_Id=9606 Gene_Symbol=H1FX Histone H1x	1	3	2.4622e-14	0.56098	0.91288	-0.131503	14.817	8	1.1007	0.80156	0.92557	0.138421	-0.319118	-0.111586	0.53806
IPI00028955;IPI00943616;IPI00741996		IPI00028955;IPI00943616;IPI00741996	6;6;6	>IPI:IPI00028955.4|SWISS-PROT:Q14137|TREMBL:A8K3R2;B2RDN4;B4DEN9;Q4G0D9;Q6DKJ9;Q96Q25|ENSEMBL:ENSP00000304151|REFSEQ:NP_056016|H-INV:HIT000036443|VEGA:OTTHUMP00000178462 Tax_Id=9606 Gene_Symbol=BOP1 Ribosome biogenesis protein BOP1;>IPI:IPI00943616.1|REFSE	3	6	1.5602e-45	0.61423	0.91305	-0.131234	10.011	18	0.84971	0.93936	0.95369	-0.234958	-0.0902499	-0.0684077	0.128712
IPI00782992;IPI00785023;IPI00784560		IPI00782992	13;3;2	>IPI:IPI00782992.3|SWISS-PROT:Q9UQ35-1|TREMBL:A0AUK8;O60382|ENSEMBL:ENSP00000301740|REFSEQ:NP_057417|VEGA:OTTHUMP00000081538 Tax_Id=9606 Gene_Symbol=SRRM2 Isoform 1 of Serine/arginine repetitive matrix protein 2	3	13	1.3291e-37	0.58342	0.91326	-0.130902	16.501	22	1.043	0.86471	0.89165	0.0607392	-0.209712	-0.165451	0.337324
IPI00219025		IPI00219025	2	>IPI:IPI00219025.3|SWISS-PROT:P35754|ENSEMBL:ENSP00000237858;ENSP00000369314;ENSP00000404762|REFSEQ:NP_001112362;NP_002055|H-INV:HIT000273054|VEGA:OTTHUMP00000149979 Tax_Id=9606 Gene_Symbol=GLRX Glutaredoxin-1	1	2	3.3794e-14	0.65334	0.91344	-0.130618	11.682	7	0.94445	0.95209	0.81281	-0.0824537	-0.0708301	-0.29901	0.17923
IPI00397366;IPI00179172;IPI00397368;IPI00397367;IPI00794513;IPI00791270;IPI00301689		IPI00397366;IPI00179172;IPI00397368;IPI00397367;IPI00794513	7;7;7;7;7;2;1	>IPI:IPI00397366.4|SWISS-PROT:Q86W92-1|ENSEMBL:ENSP00000314724|H-INV:HIT000053401|VEGA:OTTHUMP00000167004 Tax_Id=9606 Gene_Symbol=PPFIBP1 Isoform 1 of Liprin-beta-1;>IPI:IPI00179172.6|SWISS-PROT:Q86W92-2|TREMBL:Q05CN4|ENSEMBL:ENSP00000228425|REFSEQ:NP_0036	7	7	3.9367e-20	1.1986	0.91345	-0.130602	62.57	9	1.0001	0.38903	0.97007	0.000144262	-1.36205	-0.0438392	0.404437
IPI00019971;IPI00943192;IPI00642310;IPI00910670		IPI00019971;IPI00943192;IPI00642310;IPI00910670	3;3;3;3	>IPI:IPI00019971.4|TREMBL:B4E175;Q53GF4|ENSEMBL:ENSP00000413606 Tax_Id=9606 Gene_Symbol=STXBP2 cDNA FLJ54775, highly similar to Syntaxin-binding protein 2;>IPI:IPI00943192.1|SWISS-PROT:Q15833|TREMBL:O00184|ENSEMBL:ENSP00000221283|REFSEQ:NP_008880|H-INV:HIT	4	3	9.398e-07	0.55913	0.91385	-0.129971	8.8572	5	NaN	0.82771	0.93674		-0.272803	-0.0942794	0.288167
IPI00647246;IPI00514614		IPI00647246;IPI00514614	2;1	>IPI:IPI00647246.1|SWISS-PROT:Q96AZ6-1|ENSEMBL:ENSP00000306565|REFSEQ:NP_002192|H-INV:HIT000299117|VEGA:OTTHUMP00000176644;OTTHUMP00000176647;OTTHUMP00000176650;OTTHUMP00000192918 Tax_Id=9606 Gene_Symbol=ISG20 Isoform 1 of Interferon-stimulated gene 20 kDa	2	2	2.0642e-05	0.55873	0.91398	-0.129765	19.862	5	1.0801	0.78293	NaN	0.111165	-0.353045		0.694199
IPI00102864;IPI00917193;IPI00555601;IPI00005118		IPI00102864;IPI00917193	10;9;2;2	>IPI:IPI00102864.3|SWISS-PROT:P52789|TREMBL:A8K2U2;Q53SG7;Q68E10|ENSEMBL:ENSP00000290573|REFSEQ:NP_000180|H-INV:HIT000261332|VEGA:OTTHUMP00000160433 Tax_Id=9606 Gene_Symbol=HK2 Hexokinase-2;>IPI:IPI00917193.1|TREMBL:Q09LL6;Q53QX9;Q7Z7Q6|ENSEMBL:ENSP0000038	4	10	1.2926e-37	0.60343	0.91408	-0.129608	41.331	11	1.1379	0.87265	0.93233	0.186374	-0.196525	-0.101087	0.777846
IPI00029557;IPI00909181		IPI00029557;IPI00909181	6;4	>IPI:IPI00029557.3|SWISS-PROT:Q9HAV7|ENSEMBL:ENSP00000264954|REFSEQ:NP_079472|H-INV:HIT000039788|VEGA:OTTHUMP00000115578 Tax_Id=9606 Gene_Symbol=GRPEL1 GrpE protein homolog 1, mitochondrial;>IPI:IPI00909181.1|TREMBL:B4DWV5|ENSEMBL:ENSP00000393295 Tax_Id=96	2	6	3.1364e-23	0.58017	0.91413	-0.129529	27.425	16	0.88115	0.91338	0.96101	-0.18254	-0.130713	-0.0573767	0.0765848
IPI00604464;IPI00472810		IPI00604464	3;1	>IPI:IPI00604464.3|SWISS-PROT:Q15386-1|TREMBL:B4DHJ9|ENSEMBL:ENSP00000309198|REFSEQ:NP_055486|VEGA:OTTHUMP00000024779;OTTHUMP00000211811 Tax_Id=9606 Gene_Symbol=UBE3C Isoform 1 of Ubiquitin-protein ligase E3C	2	3	9.3998e-10	0.56512	0.91425	-0.129339	23.148	7	NaN	0.75711	1.0095		-0.401425	0.0136409	0.521625
IPI00005724;IPI00927255;IPI00925884;IPI00924801;IPI00926882		IPI00005724;IPI00927255;IPI00925884	5;5;3;2;2	>IPI:IPI00005724.1|SWISS-PROT:O43813|TREMBL:B2R602;Q53TN2;Q6FHH6|ENSEMBL:ENSP00000233714;ENSP00000388713;ENSP00000393597;ENSP00000395698;ENSP00000397646|REFSEQ:NP_001130046;NP_001130047;NP_006046|H-INV:HIT000325654|VEGA:OTTHUMP00000163940;OTTHUMP0000020653	5	5	4.8684e-27	1.9887	0.91458	-0.128819	9.327	9	1.003	NaN	0.8972	0.00432161		-0.156498	0.517575
IPI00004312;IPI00219076		IPI00004312;IPI00219076	4;2	>IPI:IPI00004312.1|SWISS-PROT:P52630-1|TREMBL:A0JLQ9;B4DLC7;B4DLC8;Q6LD48;Q6N0A7;Q9UDL4|ENSEMBL:ENSP00000315768|REFSEQ:NP_005410|H-INV:HIT000053603|VEGA:OTTHUMP00000168074 Tax_Id=9606 Gene_Symbol=STAT2 Isoform Long of Signal transducer and activator of tra	2	4	3.3937e-06	0.58386	0.91485	-0.128393	102.64	4	0.39829	0.91485	NaN	-1.32811	-0.128393		0.438646
IPI00031627		IPI00031627	15	>IPI:IPI00031627.4|SWISS-PROT:P24928|TREMBL:A6NN93;B4DET1;B4E3V7;Q6NX41|ENSEMBL:ENSP00000314949|REFSEQ:NP_000928|H-INV:HIT000322605|VEGA:OTTHUMP00000182818 Tax_Id=9606 Gene_Symbol=POLR2A DNA-directed RNA polymerase II subunit RPB1	1	15	1.4494e-75	0.65741	0.91487	-0.128361	16.141	23	0.95221	0.87266	0.91059	-0.0706483	-0.196508	-0.135126	0.0662178
IPI00031708;IPI00793664;IPI00794773;IPI00794247		IPI00031708;IPI00793664;IPI00794773;IPI00794247	3;3;2;2	>IPI:IPI00031708.1|SWISS-PROT:P16930|TREMBL:Q53XA7|ENSEMBL:ENSP00000261755;ENSP00000385080|REFSEQ:NP_000128|H-INV:HIT000279813|VEGA:OTTHUMP00000176045;OTTHUMP00000185572 Tax_Id=9606 Gene_Symbol=FAH Fumarylacetoacetase;>IPI:IPI00793664.1|VEGA:OTTHUMP0000017	4	3	1.4032e-15	1.0911	0.91525	-0.127762	8.0735	4	0.95596	NaN	0.86473	-0.0649778		-0.209678	0.308691
IPI00015808		IPI00015808	8	>IPI:IPI00015808.3|SWISS-PROT:Q13823|TREMBL:B4DPI9;Q5T0F3|ENSEMBL:ENSP00000362153|REFSEQ:NP_037417|H-INV:HIT000034230|VEGA:OTTHUMP00000004517 Tax_Id=9606 Gene_Symbol=GNL2 Nucleolar GTP-binding protein 2	1	8	3.9377e-31	0.57934	0.91535	-0.127605	10.992	14	NaN	0.86207	0.99841		-0.214123	-0.00229571	0.493175
IPI00927658;IPI00395998;IPI00927543;IPI00927458;IPI00794734;IPI00927895;IPI00878577;IPI00878895;IPI00926827;IPI00797214		IPI00927658;IPI00395998;IPI00927543;IPI00927458;IPI00794734;IPI00927895;IPI00878577	5;5;5;5;5;5;3;1;1;1	>IPI:IPI00927658.1|TREMBL:C9JBL2|ENSEMBL:ENSP00000339064|VEGA:OTTHUMP00000207904 Tax_Id=9606 Gene_Symbol=RPL32 Putative uncharacterized protein RPL32;>IPI:IPI00395998.5|SWISS-PROT:P62910|TREMBL:B2R4Q3|ENSEMBL:ENSP00000380156;ENSP00000380158;ENSP00000388674	10	5	9.5028e-23	0.89812	0.91548	-0.1274	33.016	13	0.98018	0.80248	0.91548	-0.0288814	-0.317463	-0.1274	0.203248
IPI00011107;IPI00953980		IPI00011107;IPI00953980	9;6	>IPI:IPI00011107.2|SWISS-PROT:P48735|TREMBL:B4DFL2;B4DSZ6;Q53GL5|ENSEMBL:ENSP00000331897|REFSEQ:NP_002159|H-INV:HIT000286253|VEGA:OTTHUMP00000176767;OTTHUMP00000194691 Tax_Id=9606 Gene_Symbol=IDH2 Isocitrate dehydrogenase [NADP], mitochondrial;>IPI:IPI0095	2	9	7.8377e-26	0.65186	0.91596	-0.126643	11.13	14	1.035	0.94056	0.91437	0.0496308	-0.0884081	-0.12915	0.409514
IPI00386114;IPI00294627;IPI00941553;IPI00386117;IPI00386120;IPI00386118;IPI00386119;IPI00383251		IPI00386114;IPI00294627;IPI00941553;IPI00386117;IPI00386120;IPI00386118;IPI00386119	6;6;6;6;6;6;5;1	>IPI:IPI00386114.1|SWISS-PROT:Q15637-1|TREMBL:B4DJU4;B7Z1Q1|ENSEMBL:ENSP00000366607|REFSEQ:NP_004621|VEGA:OTTHUMP00000069752 Tax_Id=9606 Gene_Symbol=SF1 Isoform 1 of Splicing factor 1;>IPI:IPI00294627.3|SWISS-PROT:Q15637-2|ENSEMBL:ENSP00000334414|REFSEQ:NP	8	6	2.582e-75	0.60653	0.91608	-0.126455	9.0935	21	0.92688	0.94158	0.88181	-0.109546	-0.0868444	-0.18146	0.0476348
IPI00925656;IPI00744772;IPI00926452;IPI00644373		IPI00925656;IPI00744772;IPI00926452	3;3;2;1	>IPI:IPI00925656.1|TREMBL:Q8IY71|ENSEMBL:ENSP00000390331|H-INV:HIT000269690|VEGA:OTTHUMP00000209318 Tax_Id=9606 Gene_Symbol=MRPS17;ZNF713 28S ribosomal protein S17, mitochondrial precursor;>IPI:IPI00744772.2|SWISS-PROT:Q9Y2R5|ENSEMBL:ENSP00000285298|REFSEQ	4	3	1.8213e-07	1.0231	0.91614	-0.12636	10.958	6	0.95777	NaN	0.89901	-0.0622488		-0.153591	0.254864
IPI00045051		IPI00045051	3	>IPI:IPI00045051.3|SWISS-PROT:Q96QR8|TREMBL:A4D2L7|ENSEMBL:ENSP00000379051|REFSEQ:NP_150093|H-INV:HIT000083580|VEGA:OTTHUMP00000025196;OTTHUMP00000159538 Tax_Id=9606 Gene_Symbol=PURB Transcriptional activator protein Pur-beta	1	3	4.9279e-33	1.0921	0.91634	-0.126045	8.4732	4	0.96919	NaN	0.85293	-0.0451486		-0.229501	0.37634
IPI00007818;IPI00946752;IPI00807384		IPI00007818;IPI00946752;IPI00807384	5;4;4	>IPI:IPI00007818.3|SWISS-PROT:Q9UKF6|TREMBL:Q53F02;Q53RS2|ENSEMBL:ENSP00000238112|REFSEQ:NP_057291|H-INV:HIT000038753|VEGA:OTTHUMP00000115483 Tax_Id=9606 Gene_Symbol=CPSF3 Cleavage and polyadenylation specificity factor subunit 3;>IPI:IPI00946752.1|TREMBL:	3	5	2.5316e-14	0.56738	0.91656	-0.125699	9.9484	10	NaN	0.93101	0.89038		-0.103131	-0.167507	0.148667
IPI00024976		IPI00024976	7	>IPI:IPI00024976.5|SWISS-PROT:Q9NS69|TREMBL:Q53GB0;Q549C5|ENSEMBL:ENSP00000216034|REFSEQ:NP_064628|H-INV:HIT000008005|VEGA:OTTHUMP00000028813;OTTHUMP00000198879 Tax_Id=9606 Gene_Symbol=TOMM22 Mitochondrial import receptor subunit TOM22 homolog	1	7	1.935e-276	0.64274	0.91673	-0.125431	10.755	47	0.88148	0.94936	0.92691	-0.182	-0.0749728	-0.109499	0.0606527
IPI00329528;IPI00794498;IPI00926032;IPI00181396		IPI00329528;IPI00794498;IPI00926032;IPI00181396	3;3;3;2	>IPI:IPI00329528.12|SWISS-PROT:Q9Y4B6-1|ENSEMBL:ENSP00000273612|REFSEQ:NP_055518|H-INV:HIT000000525|VEGA:OTTHUMP00000171435 Tax_Id=9606 Gene_Symbol=VPRBP Isoform 1 of Protein VPRBP;>IPI:IPI00794498.2|SWISS-PROT:Q9Y4B6-2|ENSEMBL:ENSP00000381764|VEGA:OTTHUMP	4	3	4.0712e-09	0.62092	0.91674	-0.125415	11.292	5	1.0404	0.93746	NaN	0.0571383	-0.093171		0.850214
IPI00009923;IPI00218682;IPI00916535		IPI00009923;IPI00218682;IPI00916535	10;10;10	>IPI:IPI00009923.1|SWISS-PROT:P13674-1|ENSEMBL:ENSP00000307318;ENSP00000378353;ENSP00000411688|REFSEQ:NP_001017962;NP_001136067|H-INV:HIT000051291|VEGA:OTTHUMP00000019793 Tax_Id=9606 Gene_Symbol=P4HA1 Isoform 1 of Prolyl 4-hydroxylase subunit alpha-1;>IPI:	3	10	3.6208e-130	0.59422	0.91678	-0.125353	14.658	22	1.0534	0.89264	0.88515	0.0750534	-0.16385	-0.176006	0.393098
IPI00217467		IPI00217467	8	>IPI:IPI00217467.3|SWISS-PROT:P10412|TREMBL:A3R0T7;A3R0T8;B2R984;Q4VB24|ENSEMBL:ENSP00000307705|REFSEQ:NP_005312|H-INV:HIT000335456|VEGA:OTTHUMP00000016139 Tax_Id=9606 Gene_Symbol=HIST1H1E Histone H1.4	1	8	2.8274e-124	2.0378	0.9171	-0.124849	6.6802	10	0.93718	NaN	0.88975	-0.0936019		-0.168528	0.177243
IPI00647655;IPI00220317		IPI00647655;IPI00220317	14;14	>IPI:IPI00647655.1|TREMBL:A6NMQ1|ENSEMBL:ENSP00000368358|VEGA:OTTHUMP00000023090 Tax_Id=9606 Gene_Symbol=POLA1 DNA polymerase;>IPI:IPI00220317.3|SWISS-PROT:P09884|ENSEMBL:ENSP00000368349|REFSEQ:NP_058633|H-INV:HIT000321204|VEGA:OTTHUMP00000023089 Tax_Id=96	2	14	2.0081e-116	0.57971	0.91725	-0.124613	44.591	25	0.9537	0.93095	0.89467	-0.0683926	-0.103224	-0.160572	0.0541593
IPI00021370;IPI00878126;IPI00910176;IPI00019894		IPI00021370;IPI00878126;IPI00910176	9;7;7;4	>IPI:IPI00021370.1|SWISS-PROT:P61086-1|ENSEMBL:ENSP00000261427|REFSEQ:NP_005330|H-INV:HIT000220541 Tax_Id=9606 Gene_Symbol=UBE2K Isoform 1 of Ubiquitin-conjugating enzyme E2 K;>IPI:IPI00878126.1|TREMBL:C9JGP1|ENSEMBL:ENSP00000390483|REFSEQ:NP_001104582 Tax	4	9	5.4334e-102	1.7553	0.91752	-0.124188	10.492	20	0.91752	0.92634	0.86556	-0.124188	-0.110386	-0.208294	0.0403727
IPI00027898;IPI00217294;IPI00789749;IPI00787945		IPI00027898;IPI00217294;IPI00789749	4;4;2;1	>IPI:IPI00027898.3|SWISS-PROT:Q9NSI2-1|ENSEMBL:ENSP00000291634|REFSEQ:NP_478070|H-INV:HIT000078836|VEGA:OTTHUMP00000115334 Tax_Id=9606 Gene_Symbol=C21orf70 Isoform A of Uncharacterized protein C21orf70;>IPI:IPI00217294.1|SWISS-PROT:Q9NSI2-2|ENSEMBL:ENSP000	4	4	2.8517e-16	0.64356	0.9176	-0.124063	61.407	8	NaN	0.91175	1.1001		-0.13329	0.137635	0.989791
IPI00006606		IPI00006606	2	>IPI:IPI00006606.1|SWISS-PROT:Q9BYN8|ENSEMBL:ENSP00000369682|REFSEQ:NP_110438|H-INV:HIT000036085|VEGA:OTTHUMP00000030073 Tax_Id=9606 Gene_Symbol=MRPS26 28S ribosomal protein S26, mitochondrial	1	2	6.5174e-06	0.57425	0.91776	-0.123811	104.55	7	NaN	0.95303	0.91776		-0.0694065	-0.123811	0.17473
IPI00065671;IPI00908603;IPI00607810;IPI00902890;IPI00027771;IPI00644228		IPI00065671;IPI00908603	6;4;2;1;1;1	>IPI:IPI00065671.1|SWISS-PROT:Q9BZX2-1|ENSEMBL:ENSP00000356853|REFSEQ:NP_036606|H-INV:HIT000287638|VEGA:OTTHUMP00000038005 Tax_Id=9606 Gene_Symbol=UCK2 Isoform 1 of Uridine-cytidine kinase 2;>IPI:IPI00908603.1|TREMBL:B4DGD3|ENSEMBL:ENSP00000361286 Tax_Id=9	6	6	1.4327e-44	0.5862	0.91783	-0.123701	10.243	14	1.0316	0.90515	0.89425	0.0448837	-0.143771	-0.16125	0.319326
IPI00044761;IPI00945342;IPI00945494		IPI00044761;IPI00945342	8;6;1	>IPI:IPI00044761.4|SWISS-PROT:Q96PZ0|TREMBL:B3KRB2;B3KY42|ENSEMBL:ENSP00000348722;ENSP00000417402|REFSEQ:NP_061915|H-INV:HIT000035239|VEGA:OTTHUMP00000025188 Tax_Id=9606 Gene_Symbol=PUS7 Pseudouridylate synthase 7 homolog;>IPI:IPI00945342.1|ENSEMBL:ENSP000	3	8	5.2448e-33	0.5785	0.91786	-0.123654	10.544	14	0.91379	0.8988	0.93586	-0.130065	-0.153928	-0.0956354	0.0174117
IPI00412545;IPI00554681;IPI00946670;IPI00946103;IPI00946474		IPI00412545;IPI00554681;IPI00946670;IPI00946103;IPI00946474	2;2;2;1;1	>IPI:IPI00412545.4|TREMBL:Q5H9R2|ENSEMBL:ENSP00000417142 Tax_Id=9606 Gene_Symbol=NDUFA5 Putative uncharacterized protein DKFZp781K1356;>IPI:IPI00554681.2|SWISS-PROT:Q16718|TREMBL:B2RD98|ENSEMBL:ENSP00000347988|REFSEQ:NP_004991|H-INV:HIT000029938|VEGA:OTTHU	5	2	2.5021e-06	1.0797	0.91787	-0.123638	9.91	4	0.91787	NaN	0.88973	-0.123638		-0.16856	0.0971127
IPI00384028;IPI00024525;IPI00384154		IPI00384028;IPI00024525;IPI00384154	5;3;3	>IPI:IPI00384028.5|SWISS-PROT:P51003-1|TREMBL:B4DHB8;B4DYF4|ENSEMBL:ENSP00000216277|REFSEQ:NP_116021|H-INV:HIT000051582|VEGA:OTTHUMP00000028035 Tax_Id=9606 Gene_Symbol=PAPOLA cDNA FLJ56176, highly similar to Poly(A) polymerase alpha;>IPI:IPI00024525.3|SWIS	3	5	4.6552e-11	0.56479	0.91808	-0.123308	9.4417	9	1.0212	0.97285	0.88563	0.0302654	-0.0397107	-0.175224	0.414821
IPI00102815;IPI00843861		IPI00102815;IPI00843861	5;5	>IPI:IPI00102815.1|SWISS-PROT:Q8WTT2|TREMBL:A8K905;B4DXL4|ENSEMBL:ENSP00000360412|REFSEQ:NP_071896|H-INV:HIT000053381|VEGA:OTTHUMP00000020124 Tax_Id=9606 Gene_Symbol=NOC3L Nucleolar complex protein 3 homolog;>IPI:IPI00843861.1|TREMBL:A6NJZ9|ENSEMBL:ENSP000	2	5	1.1709e-16	0.59223	0.91849	-0.122664	7.9447	8	NaN	0.96434	0.89153		-0.0523862	-0.165645	0.305001
IPI00329547;IPI00016472		IPI00329547;IPI00016472	3;3	>IPI:IPI00329547.3|SWISS-PROT:Q5T200-1|TREMBL:A0PJJ2;B3KQG8;Q32Q34|ENSEMBL:ENSP00000242848;ENSP00000368201|VEGA:OTTHUMP00000018356 Tax_Id=9606 Gene_Symbol=ZC3H13 Isoform 1 of Zinc finger CCCH domain-containing protein 13;>IPI:IPI00016472.4|SWISS-PROT:Q5T20	2	3	7.2291e-05	0.57623	0.91852	-0.122617	10.919	5	NaN	0.89183	0.98513		-0.165159	-0.021614	0.417158
IPI00217553		IPI00217553	5	>IPI:IPI00217553.1|SWISS-PROT:Q8IXM3|ENSEMBL:ENSP00000360498|REFSEQ:NP_115866|H-INV:HIT000052305|VEGA:OTTHUMP00000022696 Tax_Id=9606 Gene_Symbol=MRPL41 39S ribosomal protein L41, mitochondrial	1	5	3.1064e-14	1.8955	0.91872	-0.122303	12.34	11	0.87154	1.1264	0.93893	-0.198361	0.171719	-0.0909105	0.755575
IPI00400826;IPI00291262;IPI00795633;IPI00793848		IPI00400826;IPI00291262;IPI00795633;IPI00793848	5;5;5;3	>IPI:IPI00400826.1|SWISS-PROT:P10909-2|ENSEMBL:ENSP00000315130|REFSEQ:NP_001822|VEGA:OTTHUMP00000128311 Tax_Id=9606 Gene_Symbol=CLU Isoform 2 of Clusterin;>IPI:IPI00291262.3|SWISS-PROT:P10909-1|TREMBL:B3KSE6;B4DW11|ENSEMBL:ENSP00000369812;ENSP00000385419|R	4	5	4.3174e-37	0.59878	0.9189	-0.12202	22.277	20	1.0165	0.89437	0.72631	0.0236102	-0.161056	-0.461343	0.293339
IPI00306301;IPI00922697;IPI00642732;IPI00642820;IPI00024087;IPI00643575;IPI00553155		IPI00306301;IPI00922697;IPI00642732	11;11;11;5;3;3;2	>IPI:IPI00306301.2|TREMBL:A5YVE9;Q5JPU1|ENSEMBL:ENSP00000369134;ENSP00000406473|VEGA:OTTHUMP00000023017 Tax_Id=9606 Gene_Symbol=PDHA1 Mitochondrial PDHA1;>IPI:IPI00922697.1|SWISS-PROT:P08559|TREMBL:A5YPB6;B2R5P7;B7Z3T7;Q53GE3|ENSEMBL:ENSP00000394382|REFSEQ	7	11	1.1275e-56	0.62546	0.91918	-0.121581	15.421	27	0.93423	0.92092	0.91918	-0.0981503	-0.118852	-0.121581	0.00426861
IPI00015865		IPI00015865	3	>IPI:IPI00015865.6|SWISS-PROT:Q9NX46|TREMBL:B4DHV5;B7ZAN4|ENSEMBL:ENSP00000362273|REFSEQ:NP_060295|H-INV:HIT000247915|VEGA:OTTHUMP00000008926 Tax_Id=9606 Gene_Symbol=ADPRHL2 Poly(ADP-ribose) glycohydrolase ARH3	1	3	7.4603e-08	0.59601	0.91938	-0.121267	14.884	5	NaN	0.97644	0.81374		-0.0343967	-0.29736	0.426686
IPI00031519;IPI00220918;IPI00220919		IPI00031519;IPI00220918;IPI00220919	25;25;21	>IPI:IPI00031519.3|SWISS-PROT:P26358-1|TREMBL:Q59FP7|ENSEMBL:ENSP00000345739|REFSEQ:NP_001370|VEGA:OTTHUMP00000076400 Tax_Id=9606 Gene_Symbol=DNMT1 Isoform 1 of DNA (cytosine-5)-methyltransferase 1;>IPI:IPI00220918.1|SWISS-PROT:P26358-2|TREMBL:B3KVA0|ENSEM	3	25	1.6773e-97	0.59002	0.9194	-0.121235	14.378	52	0.95297	0.92089	0.90486	-0.0694973	-0.118899	-0.144233	0.0370097
IPI00845432;IPI00431405;IPI00654793		IPI00845432;IPI00431405;IPI00654793	3;3;3	>IPI:IPI00845432.1|SWISS-PROT:Q4G0N4-1|ENSEMBL:ENSP00000385165|REFSEQ:NP_001078880 Tax_Id=9606 Gene_Symbol=C5orf33 Isoform 1 of UPF0465 protein C5orf33;>IPI:IPI00431405.2|SWISS-PROT:Q4G0N4-2|ENSEMBL:ENSP00000371362 Tax_Id=9606 Gene_Symbol=C5orf33 Isoform 2	3	3	2.0807e-16	0.59068	0.91948	-0.12111	14.183	5	NaN	0.93856	0.81718		-0.0914791	-0.291274	0.30627
IPI00003766		IPI00003766	3	>IPI:IPI00003766.4|SWISS-PROT:O95571|TREMBL:B2RCZ7|ENSEMBL:ENSP00000292147|REFSEQ:NP_055112|H-INV:HIT000101792|VEGA:OTTHUMP00000078252 Tax_Id=9606 Gene_Symbol=ETHE1 Protein ETHE1, mitochondrial	1	3	7.8887e-21	0.77941	0.91959	-0.120937	13.157	9	0.91866	0.86649	1.0995	-0.122397	-0.206745	0.136848	0.598475
IPI00216654;IPI00292387;IPI00908873		IPI00216654;IPI00292387;IPI00908873	5;5;4	>IPI:IPI00216654.2|SWISS-PROT:Q14978-2|TREMBL:B2RAU8|ENSEMBL:ENSP00000385410|H-INV:HIT000042175 Tax_Id=9606 Gene_Symbol=NOLC1 Isoform Beta of Nucleolar phosphoprotein p130;>IPI:IPI00292387.6|SWISS-PROT:Q14978-1|TREMBL:Q96J17|ENSEMBL:ENSP00000359024|REFSEQ:	3	5	1.4223e-20	0.65032	0.91971	-0.120749	13.642	23	1.0158	0.94107	0.89166	0.0226164	-0.0876261	-0.165434	0.29444
IPI00337495;IPI00472165;IPI00947400;IPI00945245;IPI00939578		IPI00337495;IPI00472165;IPI00947400;IPI00945245	11;11;11;6;4	>IPI:IPI00337495.3|SWISS-PROT:O00469-2|TREMBL:B4DHG3|ENSEMBL:ENSP00000282903|REFSEQ:NP_891988|H-INV:HIT000051859|VEGA:OTTHUMP00000173147 Tax_Id=9606 Gene_Symbol=PLOD2 Isoform 2 of Procollagen-lysine,2-oxoglutarate 5-dioxygenase 2;>IPI:IPI00472165.1|SWISS-P	5	11	3.211e-53	0.57182	0.92012	-0.120106	15.982	24	1.034	0.81284	0.93085	0.0482362	-0.298957	-0.103379	0.361092
IPI00299512;IPI00304235;IPI00790152;IPI00220514;IPI00909675;IPI00220513		IPI00299512;IPI00304235;IPI00790152;IPI00220514	10;10;9;5;1;1	>IPI:IPI00299512.4|SWISS-PROT:P21359-1|ENSEMBL:ENSP00000351015|REFSEQ:NP_001035957|H-INV:HIT000196759|VEGA:OTTHUMP00000163771;OTTHUMP00000180907 Tax_Id=9606 Gene_Symbol=NF1 Isoform 2 of Neurofibromin;>IPI:IPI00304235.1|SWISS-PROT:P21359-2|TREMBL:A8K1M1|ENS	6	10	4.1352e-24	0.59063	0.92043	-0.11962	18.247	15	1.0432	0.87983	0.83357	0.0610158	-0.184703	-0.262625	0.317548
IPI00167941;IPI00514014		IPI00167941	11;1	>IPI:IPI00167941.1|SWISS-PROT:Q9NU22|TREMBL:Q6AI22;Q6PJJ1|ENSEMBL:ENSP00000358400;ENSP00000413970|REFSEQ:NP_055426|H-INV:HIT000080972|VEGA:OTTHUMP00000016865 Tax_Id=9606 Gene_Symbol=MDN1 Midasin	2	11	7.8325e-21	0.56081	0.92066	-0.11926	24.251	12	1.2675	NaN	0.87617	0.341986		-0.190717	0.82386
IPI00029079;IPI00945620;IPI00887759		IPI00029079;IPI00945620	19;18;3	>IPI:IPI00029079.5|SWISS-PROT:P49915|TREMBL:A8K639;B4DUT7;Q53F90|ENSEMBL:ENSP00000419851|REFSEQ:NP_003866|H-INV:HIT000035715|VEGA:OTTHUMP00000173293 Tax_Id=9606 Gene_Symbol=GMPS GMP synthase [glutamine-hydrolyzing];>IPI:IPI00945620.1|TREMBL:B4DXV7|ENSEMBL:	3	19	4.4063e-101	0.60348	0.92078	-0.119072	12.101	55	0.97926	0.91326	0.91789	-0.0302361	-0.130902	-0.123607	0.0994883
IPI00168479;IPI00941988;IPI00848298;IPI00514157		IPI00168479;IPI00941988;IPI00848298	3;3;3;1	>IPI:IPI00168479.3|TREMBL:B4DP80|ENSEMBL:ENSP00000394419 Tax_Id=9606 Gene_Symbol=APOA1BP cDNA FLJ56357, highly similar to Homo sapiens apolipoprotein A-I binding protein (APOA1BP), mRNA;>IPI:IPI00941988.1|SWISS-PROT:Q8NCW5-1|ENSEMBL:ENSP00000357218|REFSEQ:	4	3	1.4288e-43	0.57491	0.92083	-0.118993	13.369	13	0.95342	0.92083	0.89679	-0.0688162	-0.118993	-0.157158	0.0460938
IPI00219568		IPI00219568	6	>IPI:IPI00219568.4|SWISS-PROT:P07205|ENSEMBL:ENSP00000305995|REFSEQ:NP_620061|H-INV:HIT000052080|VEGA:OTTHUMP00000016591 Tax_Id=9606 Gene_Symbol=PGK2 Phosphoglycerate kinase 2	1	6	4.2056e-276	0.58627	0.92089	-0.118899	6.7532	4	NaN	0.92281	0.91751		-0.115894	-0.124204	0.0220245
IPI00514399;IPI00879531;IPI00397358;IPI00930154;IPI00847956		IPI00514399;IPI00879531;IPI00397358;IPI00930154;IPI00847956	4;3;2;2;2	>IPI:IPI00514399.1|TREMBL:Q5T4L4|ENSEMBL:ENSP00000376341|VEGA:OTTHUMP00000034761 Tax_Id=9606 Gene_Symbol=RPS27 Putative uncharacterized protein RPS27;>IPI:IPI00879531.1|VEGA:OTTHUMP00000170761 Tax_Id=9606 Gene_Symbol=- 9 kDa protein;>IPI:IPI00397358.4|SWIS	5	4	6.0242e-24	0.62729	0.92099	-0.118743	11.058	10	0.89253	0.95461	0.82382	-0.164027	-0.0670166	-0.279599	0.109349
IPI00793375;IPI00645898;IPI00607814;IPI00514564;IPI00642642;IPI00641670;IPI00643357;IPI00644779		IPI00793375;IPI00645898;IPI00607814	7;7;6;3;3;3;2;1	>IPI:IPI00793375.1|SWISS-PROT:Q9NQW7-1|TREMBL:A8K071;B3KSI7;B4E2P4|ENSEMBL:ENSP00000358694|REFSEQ:NP_065116|H-INV:HIT000033311|VEGA:OTTHUMP00000020457 Tax_Id=9606 Gene_Symbol=XPNPEP1 Xaa-Pro aminopeptidase 1;>IPI:IPI00645898.1|TREMBL:B4DIS4;Q5T6H7|ENSEMBL:	8	7	9.1382e-41	0.59755	0.92117	-0.118461	9.4642	18	0.95868	0.9105	0.99282	-0.0608788	-0.135269	-0.0103959	0.198069
IPI00011229;IPI00853455;IPI00852597;IPI00879328;IPI00892793;IPI00658053		IPI00011229;IPI00853455;IPI00852597;IPI00879328	11;7;6;6;5;3	>IPI:IPI00011229.1|SWISS-PROT:P07339|ENSEMBL:ENSP00000236671;ENSP00000384947|REFSEQ:NP_001900|H-INV:HIT000292605|VEGA:OTTHUMP00000042282 Tax_Id=9606 Gene_Symbol=CTSD Cathepsin D;>IPI:IPI00853455.1|TREMBL:C9JIH9|ENSEMBL:ENSP00000415840|VEGA:OTTHUMP000001960	6	11	4.7743e-117	0.78081	0.92145	-0.118022	15.255	52	0.97991	0.92098	0.82466	-0.0292788	-0.118758	-0.278129	0.190198
IPI00328161;IPI00640341;IPI00947340		IPI00328161;IPI00640341	6;6;2	>IPI:IPI00328161.8|SWISS-PROT:Q14318-2|TREMBL:B2R8G6;B7Z6M0|ENSEMBL:ENSP00000222308|REFSEQ:NP_036313|H-INV:HIT000056052|VEGA:OTTHUMP00000076511 Tax_Id=9606 Gene_Symbol=FKBP8 cDNA FLJ56370, highly similar to Homo sapiens FK506 binding protein 8, 38kDa (FKBP	3	6	3.2997e-196	1.0074	0.92254	-0.116317	14.068	16	0.87867	0.87446	0.9633	-0.186607	-0.193536	-0.0539429	0.0860124
IPI00550917;IPI00946809;IPI00219489;IPI00940778		IPI00550917;IPI00946809	10;5;4;4	>IPI:IPI00550917.3|SWISS-PROT:Q6IBS0|ENSEMBL:ENSP00000303908|REFSEQ:NP_009215|H-INV:HIT000276142|VEGA:OTTHUMP00000171559 Tax_Id=9606 Gene_Symbol=TWF2 Twinfilin-2;>IPI:IPI00946809.1|ENSEMBL:ENSP00000417517 Tax_Id=9606 Gene_Symbol=TWF2 Protein	4	10	3.988e-107	0.61321	0.92309	-0.115457	9.8469	20	0.9416	0.85332	0.90164	-0.0868138	-0.228841	-0.149377	0.0636514
IPI00011118;IPI00946732;IPI00741117;IPI00945295		IPI00011118;IPI00946732	10;10;1;1	>IPI:IPI00011118.2|TREMBL:C9JXC1|ENSEMBL:ENSP00000353770;ENSP00000419177|REFSEQ:NP_001159403|H-INV:HIT000322329|VEGA:OTTHUMP00000115511 Tax_Id=9606 Gene_Symbol=RRM2 ribonucleotide reductase M2 polypeptide isoform 1;>IPI:IPI00946732.1|SWISS-PROT:P31350|TREM	4	10	1.3051e-54	0.98997	0.92315	-0.115363	26.414	20	1.0074	0.67138	0.88644	0.0106366	-0.574799	-0.173905	0.290533
IPI00029737;IPI00219897;IPI00908902		IPI00029737;IPI00219897;IPI00908902	11;11;10	>IPI:IPI00029737.1|SWISS-PROT:O60488-1|TREMBL:Q8TAF6|ENSEMBL:ENSP00000339787;ENSP00000361149;ENSP00000419171|REFSEQ:NP_075266 Tax_Id=9606 Gene_Symbol=ACSL4 Isoform Long of Long-chain-fatty-acid--CoA ligase 4;>IPI:IPI00219897.1|SWISS-PROT:O60488-2|TREMBL:Q5	3	11	1.0501e-83	0.58856	0.92333	-0.115082	39.191	18	1.0381	0.8468	0.94862	0.0539454	-0.239907	-0.0760978	0.412206
IPI00010248;IPI00895915		IPI00010248;IPI00895915	4;4	>IPI:IPI00010248.3|SWISS-PROT:Q9NZD8|ENSEMBL:ENSP00000204566;ENSP00000404111|REFSEQ:NP_001121361;NP_057714|H-INV:HIT000277026|VEGA:OTTHUMP00000164130;OTTHUMP00000176386;OTTHUMP00000176387 Tax_Id=9606 Gene_Symbol=SPG21 Maspardin;>IPI:IPI00895915.1|TREMBL:B4	2	4	2.5459e-16	1.8044	0.92339	-0.114988	11.301	7	0.91868	1.1001	NaN	-0.122366	0.137635		0.962656
IPI00018272;IPI00792667;IPI00793232;IPI00940387		IPI00018272;IPI00792667;IPI00793232;IPI00940387	6;5;5;3	>IPI:IPI00018272.3|SWISS-PROT:Q9NVS9|TREMBL:B4E1D7;Q53FP0|ENSEMBL:ENSP00000225573|REFSEQ:NP_060599|H-INV:HIT000003871|VEGA:OTTHUMP00000181589 Tax_Id=9606 Gene_Symbol=PNPO Pyridoxine-5-phosphate oxidase;>IPI:IPI00792667.2|TREMBL:B4E152|ENSEMBL:ENSP00000399	4	6	6.4913e-24	0.59252	0.92371	-0.114488	8.9386	9	0.97845	0.91967	0.92371	-0.03143	-0.120812	-0.114488	0.0908423
IPI00551024;IPI00942691		IPI00551024	6;1	>IPI:IPI00551024.4|SWISS-PROT:Q3LXA3|TREMBL:Q2L9C1;Q9UFX5|ENSEMBL:ENSP00000310493;ENSP00000378360|REFSEQ:NP_056348|H-INV:HIT000272756 Tax_Id=9606 Gene_Symbol=DAK Bifunctional ATP-dependent dihydroxyacetone kinase/FAD-AMP lyase (cyclizing)	2	6	8.9234e-33	0.58588	0.92372	-0.114472	13.93	11	1.0279	0.93842	0.84686	0.0396999	-0.0916943	-0.239805	0.351511
IPI00908404;IPI00012102		IPI00908404;IPI00012102	7;7	>IPI:IPI00908404.1|TREMBL:B4E284|ENSEMBL:ENSP00000413130 Tax_Id=9606 Gene_Symbol=GNS cDNA FLJ51188, highly similar to N-acetylglucosamine-6-sulfatase;>IPI:IPI00012102.1|SWISS-PROT:P15586|TREMBL:A8K6V6;B4DTT0;B4DYH8;Q7Z3X3|ENSEMBL:ENSP00000258145|REFSEQ:NP_	2	7	2.1423e-41	0.69112	0.92379	-0.114363	47.724	16	0.59683	1.0092	0.85846	-0.744608	0.0132121	-0.220177	0.292561
IPI00169325		IPI00169325	8	>IPI:IPI00169325.1|SWISS-PROT:Q8NI36|TREMBL:Q68E02|ENSEMBL:ENSP00000319771|REFSEQ:NP_644810|H-INV:HIT000078740|VEGA:OTTHUMP00000158997 Tax_Id=9606 Gene_Symbol=WDR36 WD repeat-containing protein 36	1	8	1.747e-26	0.57808	0.9238	-0.114348	7.4293	16	0.9238	0.97788	0.87826	-0.114348	-0.0322707	-0.18728	0.130814
IPI00220232;IPI00005979;IPI00654843;IPI00908922;IPI00892585;IPI00893055;IPI00556659		IPI00220232;IPI00005979;IPI00654843	6;6;6;2;2;1;1	>IPI:IPI00220232.1|SWISS-PROT:Q9UI10-2|ENSEMBL:ENSP00000394869|REFSEQ:NP_751945 Tax_Id=9606 Gene_Symbol=EIF2B4 Isoform 2 of Translation initiation factor eIF-2B subunit delta;>IPI:IPI00005979.2|SWISS-PROT:Q9UI10-1|TREMBL:Q9HBP7|ENSEMBL:ENSP00000233552|REFS	7	6	6.2643e-35	0.59143	0.92384	-0.114285	75.655	10	0.99372	0.89473	0.95087	-0.00908869	-0.160476	-0.07268	0.20715
IPI00150269;IPI00218435		IPI00150269;IPI00218435	8;8	>IPI:IPI00150269.1|SWISS-PROT:O43172-1|TREMBL:B2R7V4;Q59EL4;Q6IAP9|ENSEMBL:ENSP00000363313|REFSEQ:NP_004688|H-INV:HIT000030501|VEGA:OTTHUMP00000021947 Tax_Id=9606 Gene_Symbol=PRPF4 Isoform 1 of U4/U6 small nuclear ribonucleoprotein Prp4;>IPI:IPI00218435.1|	2	8	3.1096e-25	0.64346	0.9244	-0.113411	16.813	11	0.87464	1.007	0.79431	-0.193239	0.0100637	-0.332226	0.226032
IPI00006504;IPI00217227;IPI00332950;IPI00872304;IPI00747747;IPI00513887		IPI00006504;IPI00217227;IPI00332950;IPI00872304;IPI00747747;IPI00513887	4;4;4;2;2;2	>IPI:IPI00006504.3|SWISS-PROT:Q9NR50-1|TREMBL:Q9HA31|ENSEMBL:ENSP00000353575|REFSEQ:NP_065098|H-INV:HIT000271748|VEGA:OTTHUMP00000010262 Tax_Id=9606 Gene_Symbol=EIF2B3 Isoform 1 of Translation initiation factor eIF-2B subunit gamma;>IPI:IPI00217227.3|SWISS	6	4	1.7342e-13	2.077	0.92456	-0.113161	11.297	5	0.9652	NaN	0.88813	-0.0511002		-0.171157	0.315296
IPI00791711;IPI00329107		IPI00791711;IPI00329107	2;1	>IPI:IPI00791711.1|SWISS-PROT:Q86WQ0|ENSEMBL:ENSP00000332823|REFSEQ:NP_795361|H-INV:HIT000259773|VEGA:OTTHUMP00000078183 Tax_Id=9606 Gene_Symbol=NR2C2AP Nuclear receptor 2C2-associated protein;>IPI:IPI00329107.4|TREMBL:B4DW92|ENSEMBL:ENSP00000402756|VEGA:O	2	2	5.7678e-09	1.1146	0.92457	-0.113146	11.06	6	0.88782	NaN	0.90441	-0.171661		-0.144951	0.0535791
IPI00292059;IPI00910194		IPI00292059;IPI00910194	11;10	>IPI:IPI00292059.2|SWISS-PROT:P49790|TREMBL:Q4LE47|ENSEMBL:ENSP00000262077|REFSEQ:NP_005115|H-INV:HIT000326720|VEGA:OTTHUMP00000016070 Tax_Id=9606 Gene_Symbol=NUP153 Nuclear pore complex protein Nup153;>IPI:IPI00910194.1|TREMBL:B4DIK2;Q7Z743|ENSEMBL:ENSP00	2	11	3.3232e-52	0.62409	0.925	-0.112475	58.51	16	0.92962	1.0205	0.88305	-0.105287	0.0292762	-0.179433	0.298019
IPI00293276		IPI00293276	3	>IPI:IPI00293276.10|SWISS-PROT:P14174|TREMBL:A6MUU8|ENSEMBL:ENSP00000215754|REFSEQ:NP_002406|H-INV:HIT000039526|VEGA:OTTHUMP00000028932;OTTHUMP00000198465 Tax_Id=9606 Gene_Symbol=MIF Macrophage migration inhibitory factor	1	3	2.228e-11	1.9829	0.92517	-0.11221	7.1139	34	0.90572	0.95768	0.9891	-0.142863	-0.0623844	-0.0158117	0.185469
IPI00514501;IPI00031570		IPI00514501;IPI00031570	6;6	>IPI:IPI00514501.1|TREMBL:Q5TDF0|ENSEMBL:ENSP00000355586|VEGA:OTTHUMP00000035942 Tax_Id=9606 Gene_Symbol=C1orf57 Chromosome 1 open reading frame 57, isoform CRA_a;>IPI:IPI00031570.1|SWISS-PROT:Q9BSD7|TREMBL:Q5TDE9|ENSEMBL:ENSP00000355587|REFSEQ:NP_115700|H	2	6	3.1964e-52	0.63355	0.92523	-0.112116	11.727	20	0.91984	0.91509	0.97537	-0.120545	-0.128014	-0.0359785	0.0847025
IPI00026448;IPI00024816;IPI00555826;IPI00031927;IPI00024627;IPI00917262;IPI00915899;IPI00740171;IPI00918012;IPI00917883		IPI00026448;IPI00024816;IPI00555826;IPI00031927;IPI00024627;IPI00917262;IPI00915899	5;5;5;5;5;4;4;1;1;1	>IPI:IPI00026448.2|SWISS-PROT:Q9GZY8-1|ENSEMBL:ENSP00000302037;ENSP00000375911;ENSP00000375912|REFSEQ:NP_064579|H-INV:HIT000002418|VEGA:OTTHUMP00000164235 Tax_Id=9606 Gene_Symbol=MFF Isoform 1 of Mitochondrial fission factor;>IPI:IPI00024816.3|SWISS-PROT:Q	10	5	4.1708e-42	0.5765	0.92532	-0.111976	22.207	10	1.1202	0.90941	0.92532	0.163756	-0.136997	-0.111976	0.795925
IPI00328200;IPI00791466		IPI00328200;IPI00791466	3;3	>IPI:IPI00328200.3|SWISS-PROT:Q2TAL8|TREMBL:A1L3Z9;Q9H9Z1|ENSEMBL:ENSP00000350094;ENSP00000378830;ENSP00000412890|REFSEQ:NP_060200;NP_942581|H-INV:HIT000339746|VEGA:OTTHUMP00000171076;OTTHUMP00000210558;OTTHUMP00000210559;OTTHUMP00000210560 Tax_Id=9606 Gen	2	3	3.5043e-12	0.64346	0.92552	-0.111664	10.743	5	NaN	0.95862	1.0453		-0.0609691	0.0639171	0.984975
IPI00218474;IPI00909949;IPI00942494;IPI00909595		IPI00218474;IPI00909949;IPI00942494;IPI00909595	12;10;10;8	>IPI:IPI00218474.6|SWISS-PROT:P13929-1|ENSEMBL:ENSP00000324105;ENSP00000370739|REFSEQ:NP_001967;NP_443739|H-INV:HIT000321704|VEGA:OTTHUMP00000125242;OTTHUMP00000182733;OTTHUMP00000182734 Tax_Id=9606 Gene_Symbol=ENO3 Isoform 1 of Beta-enolase;>IPI:IPI009099	4	12	1.4672e-273	0.66117	0.92556	-0.111602	9.6242	33	0.94694	0.9156	0.91646	-0.0786551	-0.127211	-0.125856	0.0202146
IPI00026829;IPI00215771;IPI00375406;IPI00552707;IPI00908628;IPI00911002		IPI00026829;IPI00215771;IPI00375406	5;3;3;2;2;2	>IPI:IPI00026829.1|SWISS-PROT:P49366-1|ENSEMBL:ENSP00000210060|REFSEQ:NP_001921|H-INV:HIT000295800|VEGA:OTTHUMP00000076354 Tax_Id=9606 Gene_Symbol=DHPS Isoform Long of Deoxyhypusine synthase;>IPI:IPI00215771.1|SWISS-PROT:P49366-2|ENSEMBL:ENSP00000221303|RE	6	5	4.4614e-83	1.3302	0.92579	-0.111243	18.601	10	0.98673	NaN	0.87042	-0.0192727		-0.200216	0.438908
IPI00783378;IPI00796298		IPI00783378	5;2	>IPI:IPI00783378.3|SWISS-PROT:Q9C0C9|ENSEMBL:ENSP00000323687|REFSEQ:NP_071349|H-INV:HIT000001450|VEGA:OTTHUMP00000182502 Tax_Id=9606 Gene_Symbol=UBE2O Ubiquitin-conjugating enzyme E2 O	2	5	2.5532e-18	0.56186	0.92581	-0.111212	9.3362	10	NaN	0.95114	0.9182		-0.0722704	-0.12312	0.162082
IPI00908725;IPI00328929;IPI00293312;IPI00952968;IPI00910847;IPI00384762;IPI00642285		IPI00908725;IPI00328929;IPI00293312;IPI00952968	5;5;4;4;2;1;1	>IPI:IPI00908725.1|TREMBL:B4DTK7|ENSEMBL:ENSP00000416951 Tax_Id=9606 Gene_Symbol=ZC3H18 cDNA FLJ61387, highly similar to Homo sapiens conserved nuclear protein NHN1 (NHN1), mRNA;>IPI:IPI00328929.4|SWISS-PROT:Q86VM9-1|ENSEMBL:ENSP00000301011|REFSEQ:NP_65320	7	5	8.8125e-39	0.59304	0.92591	-0.111056	10.911	13	0.93663	0.93399	0.91522	-0.0944488	-0.098521	-0.12781	0.00951902
IPI00290785;IPI00016345;IPI00878050;IPI00878242;IPI00877849;IPI00878378		IPI00290785;IPI00016345;IPI00878050;IPI00878242;IPI00877849;IPI00878378	1;1;1;1;1;1	>IPI:IPI00290785.3|SWISS-PROT:Q8TBK2-1|TREMBL:A8K380|ENSEMBL:ENSP00000219315|REFSEQ:NP_001153777|H-INV:HIT000039548|VEGA:OTTHUMP00000080579;OTTHUMP00000196842 Tax_Id=9606 Gene_Symbol=SETD6 Isoform 1 of SET domain-containing protein 6;>IPI:IPI00016345.3|SWI	6	1	0.0028056	0.58941	0.92604	-0.110854	2.7778	4	NaN	0.90534	0.94935		-0.143468	-0.074988	0.193387
IPI00553169;IPI00927825;IPI00937774		IPI00553169	80;20;1	>IPI:IPI00553169.5|TREMBL:A6NDY9;B2ZZ80;B4E2F9;Q86TQ3|ENSEMBL:ENSP00000358868 Tax_Id=9606 Gene_Symbol=FLNA Putative uncharacterized protein FLNA	3	80	0	0.60172	0.92634	-0.110386	16.37	5	1.1256	0.8153	NaN	0.170694	-0.294597		0.834319
IPI00376394;IPI00514219		IPI00376394;IPI00514219	4;2	>IPI:IPI00376394.4|SWISS-PROT:Q6ZRP7|TREMBL:B3KY64|ENSEMBL:ENSP00000351536|REFSEQ:NP_859052|H-INV:HIT000098690|VEGA:OTTHUMP00000022565 Tax_Id=9606 Gene_Symbol=QSOX2 Sulfhydryl oxidase 2;>IPI:IPI00514219.5|TREMBL:Q5TB38|ENSEMBL:ENSP00000374122;ENSP000003890	2	4	1.2966e-18	0.7146	0.92637	-0.11034	11.077	7	0.89343	1.1203	0.90476	-0.162573	0.163885	-0.144393	0.696609
IPI00298281		IPI00298281	15	>IPI:IPI00298281.4|SWISS-PROT:P11047|TREMBL:Q6NVY8|ENSEMBL:ENSP00000258341|REFSEQ:NP_002284|H-INV:HIT000191137|VEGA:OTTHUMP00000033450 Tax_Id=9606 Gene_Symbol=LAMC1 Laminin subunit gamma-1	1	15	1.9008e-195	0.58575	0.92645	-0.110215	50.658	29	1.0511	0.9222	0.93028	0.0718999	-0.116848	-0.104263	0.500071
IPI00410079;IPI00845345		IPI00410079;IPI00845345	1;1	>IPI:IPI00410079.3|SWISS-PROT:Q96TC7-1|TREMBL:B3KUI4|ENSEMBL:ENSP00000260385;ENSP00000342493|REFSEQ:NP_060615|H-INV:HIT000003915|VEGA:OTTHUMP00000160543;OTTHUMP00000176196 Tax_Id=9606 Gene_Symbol=FAM82A2 Isoform 1 of Regulator of microtubule dynamics prote	2	1	2.7017e-45	1.1078	0.92646	-0.110199	6.9818	4	0.97164	NaN	0.89637	-0.0415062		-0.157834	0.336292
IPI00297646;CON__Q862S4		IPI00297646	4;1	>IPI:IPI00297646.4|SWISS-PROT:P02452|TREMBL:Q14042;Q6LAN8;Q9UMA6|ENSEMBL:ENSP00000225964|REFSEQ:NP_000079|H-INV:HIT000329532|VEGA:OTTHUMP00000183305;OTTHUMP00000192905 Tax_Id=9606 Gene_Symbol=COL1A1 Collagen alpha-1(I) chain	2	4	1.3071e-29	0.75333	0.92653	-0.11009	18.877	8	0.98569	NaN	0.97498	-0.0207941		-0.0365555	0.170746
IPI00000873;IPI00893918;IPI00908612;IPI00939335;IPI00646425;IPI00893487;IPI00941098;IPI00793323;IPI00893211;IPI00788898;IPI00943279;IPI00893333		IPI00000873;IPI00893918	31;31;12;12;10;8;5;4;4;3;3;2	>IPI:IPI00000873.3|SWISS-PROT:P26640|ENSEMBL:ENSP00000211402;ENSP00000364815;ENSP00000403359|REFSEQ:NP_006286|VEGA:OTTHUMP00000029422;OTTHUMP00000029855;OTTHUMP00000193354 Tax_Id=9606 Gene_Symbol=VARS Valyl-tRNA synthetase;>IPI:IPI00893918.1|TREMBL:B0V043|	12	31	5.4479e-280	0.61578	0.92679	-0.109686	14.553	86	0.92357	0.92892	0.93079	-0.114707	-0.106374	-0.103472	0.000967266
IPI00018331		IPI00018331	3	>IPI:IPI00018331.3|SWISS-PROT:O95295|ENSEMBL:ENSP00000357674|REFSEQ:NP_036569|H-INV:HIT000007829|VEGA:OTTHUMP00000035157 Tax_Id=9606 Gene_Symbol=SNAPIN SNARE-associated protein Snapin	1	3	6.6494e-30	0.79518	0.92683	-0.109623	44.376	5	0.89525	NaN	0.96424	-0.159637		-0.0525358	0.297599
IPI00013949;IPI00908410		IPI00013949;IPI00908410	2;2	>IPI:IPI00013949.1|SWISS-PROT:O43765|ENSEMBL:ENSP00000221566|REFSEQ:NP_003012|H-INV:HIT000024034|VEGA:OTTHUMP00000078036 Tax_Id=9606 Gene_Symbol=SGTA Small glutamine-rich tetratricopeptide repeat-containing protein alpha;>IPI:IPI00908410.1|TREMBL:B4DEA6|EN	2	2	1.6065e-08	0.66054	0.92685	-0.109592	14.631	5	1.0025	NaN	0.99807	0.00360224		-0.00278709	0.919217
IPI00910977;IPI00165360;IPI00746782;IPI00943076;IPI00942726;IPI00877618		IPI00910977;IPI00165360;IPI00746782;IPI00943076;IPI00942726;IPI00877618	5;5;3;3;3;3	>IPI:IPI00910977.1|TREMBL:B3KP52|ENSEMBL:ENSP00000380318|REFSEQ:NP_066949 Tax_Id=9606 Gene_Symbol=MPST mercaptopyruvate sulfurtransferase isoform 1;>IPI:IPI00165360.5|SWISS-PROT:P25325|TREMBL:Q6FHN9|ENSEMBL:ENSP00000342333;ENSP00000380402;ENSP00000383950;E	6	5	3.2464e-29	0.69398	0.92692	-0.109483	8.7991	11	0.92692	0.92934	0.92563	-0.109483	-0.105722	-0.111492	0.000241127
IPI00645446;IPI00179026;IPI00900380		IPI00645446;IPI00179026;IPI00900380	6;6;6	>IPI:IPI00645446.1|TREMBL:B4DGY2|ENSEMBL:ENSP00000360365|REFSEQ:NP_001131026|VEGA:OTTHUMP00000023951 Tax_Id=9606 Gene_Symbol=MCTS1 malignant T cell amplified sequence 1 isoform 2;>IPI:IPI00179026.2|SWISS-PROT:Q9ULC4-1|ENSEMBL:ENSP00000360367|REFSEQ:NP_0547	3	6	5.609e-53	1.9521	0.92694	-0.109452	8.1406	11	0.94412	0.90225	NaN	-0.0829579	-0.148401		0.175492
IPI00477118;IPI00843881;IPI00183297;IPI00909345;IPI00893519;IPI00893374;IPI00893778		IPI00477118;IPI00843881	5;5;1;1;1;1;1	>IPI:IPI00477118.3|SWISS-PROT:Q6NUQ4|TREMBL:B3LEU8|ENSEMBL:ENSP00000238788;ENSP00000319469|REFSEQ:NP_060197|H-INV:HIT000082016|VEGA:OTTHUMP00000200917;OTTHUMP00000200919 Tax_Id=9606 Gene_Symbol=TMEM214 Transmembrane protein 214;>IPI:IPI00843881.1|TREMBL:B2	7	5	1.0737e-11	0.60115	0.92716	-0.10911	50.943	6	0.54878	0.90015	NaN	-0.8657	-0.151763		0.389519
IPI00032959;IPI00797125;IPI00926831;IPI00926212;IPI00926599		IPI00032959;IPI00797125;IPI00926831;IPI00926212	5;3;3;3;2	>IPI:IPI00032959.3|SWISS-PROT:Q8N335|TREMBL:B3KWN2|ENSEMBL:ENSP00000282541|REFSEQ:NP_055956|H-INV:HIT000042244|VEGA:OTTHUMP00000170540;OTTHUMP00000208779 Tax_Id=9606 Gene_Symbol=GPD1L Glycerol-3-phosphate dehydrogenase 1-like protein;>IPI:IPI00797125.1|VEG	5	5	3.8792e-12	0.59039	0.92734	-0.10883	7.7746	6	1.0139	0.92734	0.85922	0.0199154	-0.10883	-0.218901	0.275427
IPI00009958;IPI00556139;IPI00791857;IPI00792995		IPI00009958;IPI00556139	6;6;1;1	>IPI:IPI00009958.6|SWISS-PROT:Q92905|ENSEMBL:ENSP00000350512|REFSEQ:NP_006828|H-INV:HIT000030207|VEGA:OTTHUMP00000177727 Tax_Id=9606 Gene_Symbol=COPS5 COP9 signalosome complex subunit 5;>IPI:IPI00556139.3|TREMBL:Q59GH5 Tax_Id=9606 Gene_Symbol=COPS5 COP9 si	4	6	1.0599e-25	0.68175	0.92755	-0.108503	38.319	10	0.94744	0.97721	0.92086	-0.0778935	-0.0332595	-0.118946	0.090207
IPI00165434;IPI00940874;IPI00514265;IPI00181641		IPI00165434;IPI00940874;IPI00514265;IPI00181641	5;5;4;4	>IPI:IPI00165434.4|TREMBL:B4DMQ9;Q86YA8;Q8NF45|ENSEMBL:ENSP00000324463|REFSEQ:NP_062535|H-INV:HIT000015302|VEGA:OTTHUMP00000028153 Tax_Id=9606 Gene_Symbol=YLPM1 YLP motif containing 1;>IPI:IPI00940874.1|SWISS-PROT:P49750-1 Tax_Id=9606 Gene_Symbol=YLPM1 Iso	4	5	5.9145e-29	0.84145	0.92772	-0.108239	16.276	11	0.80329	0.92772	1.0194	-0.316007	-0.108239	0.0277203	0.316978
IPI00300078;IPI00797937		IPI00300078	6;1	>IPI:IPI00300078.6|SWISS-PROT:Q15269|ENSEMBL:ENSP00000291576|REFSEQ:NP_005040|H-INV:HIT000324898|VEGA:OTTHUMP00000109488 Tax_Id=9606 Gene_Symbol=PWP2 Periodic tryptophan protein 2 homolog	2	6	9.7664e-19	0.6034	0.92784	-0.108052	13.541	18	0.83213	0.97365	0.92784	-0.265119	-0.0385248	-0.108052	0.177172
IPI00219368;IPI00221206;IPI00867718;IPI00182478;IPI00177938;IPI00446767;IPI00952807;IPI00749371;IPI00413270;IPI00844327;IPI00947122;IPI00297659;IPI00877770;IPI00910233;IPI00909752;IPI00908501;IPI00478062;IPI00940429;IPI00921163		IPI00219368;IPI00221206;IPI00867718;IPI00182478;IPI00177938;IPI00446767;IPI00952807;IPI00749371;IPI00413270;IPI00844327;IPI00947122;IPI00297659;IPI00877770;IPI00910233;IPI00909752;IPI00908501;IPI00478062;IPI00940429	4;4;4;4;4;3;3;3;3;3;3;3;3;3;3;3;3;3;1	>IPI:IPI00219368.4|SWISS-PROT:Q04726-1|ENSEMBL:ENSP00000319233|REFSEQ:NP_005069|VEGA:OTTHUMP00000176438 Tax_Id=9606 Gene_Symbol=TLE3 Isoform 1 of Transducin-like enhancer protein 3;>IPI:IPI00221206.1|SWISS-PROT:Q04726-4|ENSEMBL:ENSP00000415057|VEGA:OTTHUMP	19	4	1.2207e-12	0.56428	0.92785	-0.108037	12.722	7	NaN	0.88492	0.91812		-0.176381	-0.123245	0.111736
IPI00012079;IPI00942600;IPI00908588;IPI00798302;IPI00910983;IPI00816329		IPI00012079;IPI00942600;IPI00908588;IPI00798302;IPI00910983	8;8;8;7;4;1	>IPI:IPI00012079.7|SWISS-PROT:P23588|TREMBL:B4DRM3|ENSEMBL:ENSP00000262056|REFSEQ:NP_001408|H-INV:HIT000264934|VEGA:OTTHUMP00000167637 Tax_Id=9606 Gene_Symbol=EIF4B cDNA FLJ54492, highly similar to Eukaryotic translation initiation factor 4B;>IPI:IPI009426	6	8	4.5503e-122	0.74753	0.92809	-0.107663	12.857	13	0.98554	1.0203	0.83953	-0.0210137	0.0289934	-0.252346	0.446452
IPI00216134;IPI00921977;IPI00384369;IPI00745267		IPI00216134;IPI00921977;IPI00384369;IPI00745267	15;15;14;13	>IPI:IPI00216134.3|TREMBL:B7Z596;O15513|REFSEQ:NP_001018020|VEGA:OTTHUMP00000175854 Tax_Id=9606 Gene_Symbol=TPM1 tropomyosin 1 alpha chain isoform 7;>IPI:IPI00921977.1|TREMBL:B7Z722 Tax_Id=9606 Gene_Symbol=TPM1 Tropomyosin 1 (Alpha), isoform CRA_i;>IPI:IPI	4	15	2.389e-122	0.56729	0.92844	-0.107119	8.1448	5	NaN	1.0052	0.89702		0.00748258	-0.156788	0.530359
IPI00003870		IPI00003870	4	>IPI:IPI00003870.1|SWISS-PROT:Q16740|TREMBL:A4UCS4|ENSEMBL:ENSP00000245816|REFSEQ:NP_006003|H-INV:HIT000031315|VEGA:OTTHUMP00000076289 Tax_Id=9606 Gene_Symbol=CLPP Putative ATP-dependent Clp protease proteolytic subunit, mitochondrial	1	4	1.4893e-94	1.0626	0.92848	-0.107057	15.531	6	0.83483	1.0528	NaN	-0.260446	0.0742314		0.67676
IPI00163849;IPI00942431;IPI00646339;IPI00645613;IPI00647324		IPI00163849;IPI00942431;IPI00646339;IPI00645613;IPI00647324	5;5;5;5;3	>IPI:IPI00163849.2|TREMBL:B4DKA3|ENSEMBL:ENSP00000393313 Tax_Id=9606 Gene_Symbol=EPS15L1 cDNA FLJ60624, highly similar to Epidermal growth factor receptor substrate 15-like 1;>IPI:IPI00942431.1|SWISS-PROT:Q9UBC2|TREMBL:A8K5P4;B4DME4|ENSEMBL:ENSP00000248070	5	5	6.5273e-12	0.60465	0.92866	-0.106778	11.574	9	0.96453	0.91803	0.94835	-0.052102	-0.123387	-0.0765085	0.0567746
IPI00641523;IPI00550841		IPI00641523;IPI00550841	3;3	>IPI:IPI00641523.1|SWISS-PROT:Q5EBL8-2 Tax_Id=9606 Gene_Symbol=PDZD11 Isoform 2 of PDZ domain-containing protein 11;>IPI:IPI00550841.1|SWISS-PROT:Q5EBL8-1|ENSEMBL:ENSP00000239666;ENSP00000363578|REFSEQ:NP_057568|H-INV:HIT000054510|VEGA:OTTHUMP00000023469;O	2	3	2.2741e-08	0.60872	0.92871	-0.1067	16.754	6	1.0092	0.84464	0.84713	0.0132121	-0.243592	-0.239345	0.206465
IPI00293564;IPI00908707;IPI00514742		IPI00293564;IPI00908707;IPI00514742	3;2;2	>IPI:IPI00293564.5|SWISS-PROT:P35914|TREMBL:B1AK13;Q6IBC0|ENSEMBL:ENSP00000235958;ENSP00000363611;ENSP00000363614|REFSEQ:NP_000182|H-INV:HIT000304123|VEGA:OTTHUMP00000003004;OTTHUMP00000003005 Tax_Id=9606 Gene_Symbol=HMGCL Hydroxymethylglutaryl-CoA lyase,	3	3	3.3412e-23	0.59377	0.92872	-0.106684	134.76	6	0.91294	NaN	0.95628	-0.131408		-0.064495	0.209536
IPI00026964;IPI00889196		IPI00026964;IPI00889196	6;4	>IPI:IPI00026964.2|SWISS-PROT:P47985|ENSEMBL:ENSP00000306397|REFSEQ:NP_005994|H-INV:HIT000280494|VEGA:OTTHUMP00000078230 Tax_Id=9606 Gene_Symbol=UQCRFS1 Cytochrome b-c1 complex subunit Rieske, mitochondrial;>IPI:IPI00889196.2|SWISS-PROT:P0C7P4|H-INV:HIT000	2	6	5.4711e-78	0.69071	0.92892	-0.106374	16.012	13	0.91225	1.028	0.9165	-0.132499	0.0398403	-0.125793	0.325526
IPI00219381		IPI00219381	3	>IPI:IPI00219381.5|SWISS-PROT:O43678|ENSEMBL:ENSP00000252102|REFSEQ:NP_002479|H-INV:HIT000001785|VEGA:OTTHUMP00000159890 Tax_Id=9606 Gene_Symbol=NDUFA2 NADH dehydrogenase [ubiquinone] 1 alpha subcomplex subunit 2	1	3	1.4799e-36	0.60313	0.9291	-0.106094	5.9334	11	0.97455	0.91737	0.92494	-0.0371919	-0.124424	-0.112568	0.0789049
IPI00016725		IPI00016725	8	>IPI:IPI00016725.2|SWISS-PROT:Q9UKN8|TREMBL:B3KNH2;Q05CN7|ENSEMBL:ENSP00000361219|REFSEQ:NP_036336|H-INV:HIT000071196|VEGA:OTTHUMP00000022434 Tax_Id=9606 Gene_Symbol=GTF3C4 General transcription factor 3C polypeptide 4	1	8	2.0792e-24	0.57147	0.9291	-0.106094	12.096	18	1.0806	0.89877	0.91022	0.111833	-0.153976	-0.135713	0.56068
IPI00646015;IPI00220710;IPI00921986;IPI00748985;IPI00945736;IPI00639932;IPI00647609;IPI00945678		IPI00646015;IPI00220710;IPI00921986;IPI00748985;IPI00945736	12;12;12;11;8;5;4;3	>IPI:IPI00646015.1|ENSEMBL:ENSP00000368605|REFSEQ:NP_001032248 Tax_Id=9606 Gene_Symbol=ACOT9 acyl-Coenzyme A thioesterase 2, mitochondrial isoform a;>IPI:IPI00220710.5|SWISS-PROT:Q9Y305-1|TREMBL:Q96EA2|ENSEMBL:ENSP00000336580|REFSEQ:NP_001028755|H-INV:HIT0	8	12	2.3057e-28	1.5477	0.92953	-0.105427	24.079	18	0.97331	0.92008	0.82063	-0.0390287	-0.120169	-0.285196	0.177474
IPI00644697;IPI00003799;IPI00513685		IPI00644697;IPI00003799;IPI00513685	4;2;2	>IPI:IPI00644697.2|SWISS-PROT:Q9Y5Z4-1|TREMBL:Q05DB4|ENSEMBL:ENSP00000058691|REFSEQ:NP_055135|H-INV:HIT000014535|VEGA:OTTHUMP00000017296 Tax_Id=9606 Gene_Symbol=HEBP2 HEBP2 protein (Fragment);>IPI:IPI00003799.2|SWISS-PROT:Q9Y5Z4-2 Tax_Id=9606 Gene_Symbol=H	3	4	4.1863e-28	0.62107	0.92968	-0.105194	6.1481	6	NaN	0.98875	0.92705		-0.0163223	-0.109281	0.405612
IPI00288947;IPI00514067		IPI00288947	4;1	>IPI:IPI00288947.3|SWISS-PROT:P50148|TREMBL:B7Z581|ENSEMBL:ENSP00000286548|REFSEQ:NP_002063|H-INV:HIT000259715|VEGA:OTTHUMP00000021516 Tax_Id=9606 Gene_Symbol=GNAQ Guanine nucleotide-binding protein G(q) subunit alpha	2	4	6.8982e-23	1.996	0.92968	-0.105194	5.5991	5	1.0195	NaN	0.92836	0.0278618		-0.107244	0.661816
IPI00219229		IPI00219229	2	>IPI:IPI00219229.3|SWISS-PROT:P62310|TREMBL:B2R5H5;Q6IAH0|ENSEMBL:ENSP00000302160|REFSEQ:NP_055278|H-INV:HIT000002189|VEGA:OTTHUMP00000160275;OTTHUMP00000170315 Tax_Id=9606 Gene_Symbol=LSM3 U6 snRNA-associated Sm-like protein LSm3	1	2	2.1688e-20	0.59795	0.92976	-0.10507	4.9222	9	0.91526	0.89739	0.97994	-0.127746	-0.156193	-0.0292347	0.113181
IPI00019918;IPI00155054;IPI00027599;IPI00556368;IPI00556256		IPI00019918;IPI00155054;IPI00027599;IPI00556368;IPI00556256	6;6;5;3;3	>IPI:IPI00019918.5|SWISS-PROT:Q9NUU7|TREMBL:B2RPL0;B4DRZ7;Q69YM2|ENSEMBL:ENSP00000306117|REFSEQ:NP_060802|VEGA:OTTHUMP00000080517;OTTHUMP00000174903 Tax_Id=9606 Gene_Symbol=DDX19A ATP-dependent RNA helicase DDX19A;>IPI:IPI00155054.3|TREMBL:B4DS24;Q68DY7|EN	5	6	1.9815e-67	0.63679	0.9298	-0.105008	11.663	10	0.97478	0.87749	0.83923	-0.0368514	-0.188545	-0.252862	0.130496
IPI00012912		IPI00012912	6	>IPI:IPI00012912.1|SWISS-PROT:P23786|TREMBL:Q53G79|ENSEMBL:ENSP00000360541|REFSEQ:NP_000089|H-INV:HIT000217930|VEGA:OTTHUMP00000010493 Tax_Id=9606 Gene_Symbol=CPT2 Carnitine O-palmitoyltransferase 2, mitochondrial	1	6	9.2505e-25	0.83869	0.92982	-0.104977	51.441	7	0.92982	0.93183	NaN	-0.104977	-0.101861		0.00958782
IPI00450472;IPI00032957		IPI00450472;IPI00032957	6;6	>IPI:IPI00450472.3|TREMBL:B0QYN7;Q7KZS0|ENSEMBL:ENSP00000384361;ENSP00000416215|VEGA:OTTHUMP00000081642;OTTHUMP00000198131 Tax_Id=9606 Gene_Symbol=UBE2I Ubiquitin carrier protein;>IPI:IPI00032957.1|SWISS-PROT:P63279|TREMBL:A8K503|ENSEMBL:ENSP00000324897;EN	2	6	2.8232e-25	0.6061	0.92986	-0.104915	8.8478	20	0.90111	0.94473	0.92598	-0.150225	-0.082026	-0.110947	0.0285708
IPI00099871;IPI00852745		IPI00099871;IPI00852745	4;4	>IPI:IPI00099871.1|SWISS-PROT:Q9NQ50|ENSEMBL:ENSP00000333401|REFSEQ:NP_003767|H-INV:HIT000043641|VEGA:OTTHUMP00000028898;OTTHUMP00000196397 Tax_Id=9606 Gene_Symbol=MRPL40 39S ribosomal protein L40, mitochondrial;>IPI:IPI00852745.1|TREMBL:C9J419|ENSEMBL:ENS	2	4	6.9796e-10	0.59843	0.92994	-0.10479	11.626	9	0.97348	0.92994	0.9179	-0.0387768	-0.10479	-0.123591	0.0742308
IPI00292499		IPI00292499	4	>IPI:IPI00292499.4|SWISS-PROT:Q0VDF9|TREMBL:A8K8F8;B0YIY9;B4DYI5|ENSEMBL:ENSP00000367623|REFSEQ:NP_057383|H-INV:HIT000384781|VEGA:OTTHUMP00000019161 Tax_Id=9606 Gene_Symbol=HSPA14 Heat shock 70 kDa protein 14	1	4	3.0053e-17	0.74574	0.93	-0.104697	50.221	6	0.46635	NaN	0.94782	-1.10051		-0.077315	0.455349
IPI00411706;IPI00641040;IPI00645836		IPI00411706;IPI00641040;IPI00645836	7;6;4	>IPI:IPI00411706.1|SWISS-PROT:P10768|ENSEMBL:ENSP00000367992|REFSEQ:NP_001975|H-INV:HIT000001899|VEGA:OTTHUMP00000018374 Tax_Id=9606 Gene_Symbol=ESD S-formylglutathione hydrolase;>IPI:IPI00641040.1|ENSEMBL:ENSP00000367969|VEGA:OTTHUMP00000018375 Tax_Id=960	3	7	2.1379e-135	2.0424	0.93019	-0.104403	7.1366	20	0.9483	0.89893	0.95207	-0.0765846	-0.153719	-0.0708604	0.0640934
IPI00075081;IPI00604399;IPI00604576;IPI00926908;IPI00604753;IPI00925767;IPI00792112		IPI00075081;IPI00604399;IPI00604576	8;8;6;3;1;1;1	>IPI:IPI00075081.1|SWISS-PROT:Q9BXW9-1|ENSEMBL:ENSP00000287647|REFSEQ:NP_149075|VEGA:OTTHUMP00000158853;OTTHUMP00000170184 Tax_Id=9606 Gene_Symbol=FANCD2 Isoform 1 of Fanconi anemia group D2 protein;>IPI:IPI00604399.1|SWISS-PROT:Q9BXW9-2|ENSEMBL:ENSP000003	7	8	2.0016e-22	0.62766	0.93031	-0.104217	13.027	11	0.92802	0.87354	0.96741	-0.107772	-0.195054	-0.0478006	0.111803
IPI00790292;IPI00185859;IPI00796762		IPI00790292;IPI00185859;IPI00796762	5;5;5	>IPI:IPI00790292.1|TREMBL:B4DEF8|VEGA:OTTHUMP00000181126 Tax_Id=9606 Gene_Symbol=MRPL45 cDNA FLJ61100, highly similar to 39S ribosomal protein L45, mitochondrial;>IPI:IPI00185859.2|SWISS-PROT:Q9BRJ2|ENSEMBL:ENSP00000308901|REFSEQ:NP_115727|H-INV:HIT0003059	3	5	3.4226e-11	0.55915	0.93045	-0.103999	19.278	6	NaN	0.85234	0.93045		-0.230499	-0.103999	0.230172
IPI00029264		IPI00029264	5	>IPI:IPI00029264.3|SWISS-PROT:P08574|TREMBL:Q8TBT6|ENSEMBL:ENSP00000317159|REFSEQ:NP_001907|H-INV:HIT000009907|VEGA:OTTHUMP00000178381 Tax_Id=9606 Gene_Symbol=CYC1 Cytochrome c1, heme protein, mitochondrial	1	5	1.0462e-48	0.64135	0.93088	-0.103333	8.4876	20	0.89252	0.9933	0.92367	-0.164044	-0.00969858	-0.114551	0.16908
IPI00030919		IPI00030919	5	>IPI:IPI00030919.3|SWISS-PROT:Q9UHA4|TREMBL:Q53FH6|ENSEMBL:ENSP00000226522|REFSEQ:NP_068805|H-INV:HIT000002234|VEGA:OTTHUMP00000161681 Tax_Id=9606 Gene_Symbol=MAPKSP1 Mitogen-activated protein kinase scaffold protein 1	1	5	3.7015e-18	1.982	0.93104	-0.103085	9.7199	12	0.92421	0.96808	0.93178	-0.113707	-0.0468018	-0.101939	0.0513274
IPI00001738		IPI00001738	10	>IPI:IPI00001738.4|SWISS-PROT:Q99567|TREMBL:B4DP20;B7Z5I6|ENSEMBL:ENSP00000225696|REFSEQ:NP_002523|H-INV:HIT000029529|VEGA:OTTHUMP00000125305;OTTHUMP00000183086 Tax_Id=9606 Gene_Symbol=NUP88 Nuclear pore complex protein Nup88	1	10	2.5403e-45	0.62277	0.93108	-0.103023	17.145	17	0.90815	0.96535	0.92824	-0.138997	-0.050876	-0.10743	0.061483
IPI00299507;IPI00925237;IPI00924630;IPI00927291;IPI00926909;IPI00926197		IPI00299507;IPI00925237;IPI00924630	7;7;4;3;3;3	>IPI:IPI00299507.6|SWISS-PROT:Q15003|TREMBL:A8K4T8|ENSEMBL:ENSP00000240423|REFSEQ:NP_056156|H-INV:HIT000042233|VEGA:OTTHUMP00000161008 Tax_Id=9606 Gene_Symbol=NCAPH Condensin complex subunit 2;>IPI:IPI00925237.1|TREMBL:B4DRG7|ENSEMBL:ENSP00000407308|VEGA:O	6	7	2.9709e-24	0.60426	0.93115	-0.102915	16.41	15	1.0224	0.86204	0.90946	0.0319597	-0.214173	-0.136918	0.280831
IPI00017567;IPI00219625		IPI00017567;IPI00219625	2;2	>IPI:IPI00017567.3|SWISS-PROT:P17813-1|TREMBL:A8K2X4;B4DTC8;B4DYI8;B7Z6Y5;Q53G87;Q5T9C0;Q96CG0|ENSEMBL:ENSP00000362299|REFSEQ:NP_001108225|VEGA:OTTHUMP00000022222 Tax_Id=9606 Gene_Symbol=ENG Isoform Long of Endoglin;>IPI:IPI00219625.1|SWISS-PROT:P17813-2|T	2	2	2.6624e-15	0.65556	0.93138	-0.102558	8.0543	5	NaN	0.98413	0.99652		-0.0230792	-0.00502933	0.363406
IPI00607554;IPI00165528;IPI00023584;IPI00607731		IPI00607554;IPI00165528	10;10;1;1	>IPI:IPI00607554.1|SWISS-PROT:Q96K76-1|ENSEMBL:ENSP00000382382 Tax_Id=9606 Gene_Symbol=USP47 Isoform 1 of Ubiquitin carboxyl-terminal hydrolase 47;>IPI:IPI00165528.1|SWISS-PROT:Q96K76-2|TREMBL:A0PJ80;B3KRV9;B3KXF5|ENSEMBL:ENSP00000339957|REFSEQ:NP_060414|H	4	10	4.6569e-51	0.61665	0.9314	-0.102527	20.288	17	0.93355	0.88975	1.008	-0.0992008	-0.168528	0.0114956	0.244816
IPI00007019		IPI00007019	3	>IPI:IPI00007019.1|SWISS-PROT:Q9Y3C6|ENSEMBL:ENSP00000362803|REFSEQ:NP_057143|H-INV:HIT000253076|VEGA:OTTHUMP00000016310 Tax_Id=9606 Gene_Symbol=PPIL1 Peptidyl-prolyl cis-trans isomerase-like 1	1	3	6.4317e-13	0.57307	0.93151	-0.102357	6.4016	10	0.96792	0.92087	0.91665	-0.0470403	-0.118931	-0.125557	0.0608839
IPI00303813		IPI00303813	4	>IPI:IPI00303813.5|SWISS-PROT:Q9H8H0|TREMBL:B7Z5V9|ENSEMBL:ENSP00000253247|REFSEQ:NP_056277|H-INV:HIT000261367|VEGA:OTTHUMP00000181820 Tax_Id=9606 Gene_Symbol=NOL11 Nucleolar protein 11	1	4	2.092e-32	0.60285	0.93233	-0.101087	86.377	7	0.33125	0.88906	1.3462	-1.59401	-0.169647	0.428893	0.535598
IPI00026302;IPI00917298;IPI00848331;IPI00856058;IPI00916315;IPI00915795;IPI00916572;IPI00479517;IPI00917675		IPI00026302;IPI00917298;IPI00848331;IPI00856058;IPI00916315;IPI00915795;IPI00916572	5;4;4;4;4;4;4;1;1	>IPI:IPI00026302.3|SWISS-PROT:P62899|TREMBL:B2R4C1;Q76N53|ENSEMBL:ENSP00000264258;ENSP00000386681|REFSEQ:NP_000984|H-INV:HIT000264328|VEGA:OTTHUMP00000161274;OTTHUMP00000202942 Tax_Id=9606 Gene_Symbol=RPL31 60S ribosomal protein L31;>IPI:IPI00917298.1|TREM	9	5	1.9022e-61	1.0426	0.93256	-0.100732	9.8479	16	0.93706	0.87526	0.97286	-0.0937867	-0.192216	-0.0396959	0.135552
IPI00746351;IPI00183462		IPI00746351;IPI00183462	20;19	>IPI:IPI00746351.2|SWISS-PROT:Q9Y2L1-1|TREMBL:A8QI98|ENSEMBL:ENSP00000366997|REFSEQ:NP_055768|H-INV:HIT000077641|VEGA:OTTHUMP00000018498 Tax_Id=9606 Gene_Symbol=DIS3 Isoform 1 of Exosome complex exonuclease RRP44;>IPI:IPI00183462.8|SWISS-PROT:Q9Y2L1-2|TREM	2	20	1.5619e-92	0.5714	0.93259	-0.100685	12.041	32	0.92917	0.89694	0.94313	-0.105986	-0.156917	-0.0844715	0.0327328
IPI00742743;IPI00657704;IPI00029778;IPI00657708;IPI00892902;IPI00877813;IPI00853388		IPI00742743;IPI00657704;IPI00029778;IPI00657708	17;17;17;17;4;2;1	>IPI:IPI00742743.1|SWISS-PROT:Q12888-2|TREMBL:B7Z3E7|ENSEMBL:ENSP00000371475|REFSEQ:NP_001135452|VEGA:OTTHUMP00000066115 Tax_Id=9606 Gene_Symbol=TP53BP1 Isoform 2 of Tumor suppressor p53-binding protein 1;>IPI:IPI00657704.3|TREMBL:C9JXV0|ENSEMBL:ENSP000003	7	17	1.2064e-134	0.60816	0.93279	-0.100376	60.243	38	0.89437	0.99103	0.92865	-0.161056	-0.0129994	-0.106793	0.162815
IPI00005648;IPI00942551;IPI00872777;IPI00910872		IPI00005648;IPI00942551;IPI00872777	10;9;7;1	>IPI:IPI00005648.1|SWISS-PROT:Q14151|TREMBL:A0PJ47|ENSEMBL:ENSP00000252542|REFSEQ:NP_055464|VEGA:OTTHUMP00000078008 Tax_Id=9606 Gene_Symbol=SAFB2 Scaffold attachment factor B2;>IPI:IPI00942551.1|TREMBL:C9JPX0|ENSEMBL:ENSP00000402031 Tax_Id=9606 Gene_Symbol	4	10	6.766e-57	0.57376	0.93302	-0.10002	11.571	7	NaN	0.92465	0.93864		-0.113021	-0.0913562	0.0672325
IPI00029444;IPI00796436;IPI00797519;IPI00304163;IPI00796944		IPI00029444;IPI00796436;IPI00797519;IPI00304163	6;6;6;5;2	>IPI:IPI00029444.1|SWISS-PROT:Q9HB07|TREMBL:B4DE37;Q86UA3|ENSEMBL:ENSP00000267103|REFSEQ:NP_067653|H-INV:HIT000076376|VEGA:OTTHUMP00000167677 Tax_Id=9606 Gene_Symbol=C12orf10 UPF0160 protein MYG1, mitochondrial;>IPI:IPI00796436.1|TREMBL:Q8WYI2|VEGA:OTTHUMP	5	6	5.6221e-34	0.60652	0.93319	-0.0997572	10.417	18	0.95822	0.94837	0.90104	-0.0615712	-0.0764781	-0.150337	0.0727243
IPI00298289;IPI00021766;IPI00478442;IPI00477663;IPI00894213;IPI00894099;IPI00219207;IPI00873380		IPI00298289;IPI00021766;IPI00478442;IPI00477663	9;8;8;5;3;3;3;3	>IPI:IPI00298289.1|SWISS-PROT:Q9NQC3-2|TREMBL:Q53R94;Q6IPN0;Q7L7Q6|ENSEMBL:ENSP00000322147|REFSEQ:NP_722550|VEGA:OTTHUMP00000159691 Tax_Id=9606 Gene_Symbol=RTN4 Isoform 2 of Reticulon-4;>IPI:IPI00021766.5|SWISS-PROT:Q9NQC3-1|ENSEMBL:ENSP00000337838|REFSEQ:	8	9	4.7708e-211	0.68046	0.93329	-0.0996027	37.322	52	0.94841	0.92987	0.8927	-0.0764172	-0.104899	-0.163753	0.0465199
IPI00021785		IPI00021785	4	>IPI:IPI00021785.2|SWISS-PROT:P10606|TREMBL:Q53YB7;Q6FHJ9;Q6FHM4|ENSEMBL:ENSP00000258424|REFSEQ:NP_001853|H-INV:HIT000032686|VEGA:OTTHUMP00000161109 Tax_Id=9606 Gene_Symbol=COX5B Cytochrome c oxidase subunit 5B, mitochondrial	1	4	2.6854e-11	0.62283	0.93351	-0.0992626	4.7691	9	0.94904	0.93351	0.88377	-0.0754592	-0.0992626	-0.178257	0.0631865
IPI00031670		IPI00031670	4	>IPI:IPI00031670.6|SWISS-PROT:Q8IWE2|TREMBL:B3KSS5;B4DL61;B4E1Z8;Q6MZV4|ENSEMBL:ENSP00000351740|REFSEQ:NP_612398|H-INV:HIT000052389|VEGA:OTTHUMP00000158735 Tax_Id=9606 Gene_Symbol=FAM114A1 Protein NOXP20	1	4	2.9381e-28	0.60251	0.93387	-0.0987064	11.213	5	1.0268	0.92853	NaN	0.0381552	-0.10698		0.718102
IPI00216171;IPI00791564;IPI00792715		IPI00216171;IPI00791564;IPI00792715	9;8;7	>IPI:IPI00216171.3|SWISS-PROT:P09104|TREMBL:A8K3B0;Q6FHV6|ENSEMBL:ENSP00000229277|REFSEQ:NP_001966|H-INV:HIT000031150|VEGA:OTTHUMP00000166420 Tax_Id=9606 Gene_Symbol=ENO2 Gamma-enolase;>IPI:IPI00791564.2|TREMBL:B7Z2X9|VEGA:OTTHUMP00000166423 Tax_Id=9606 Ge	3	9	9.1415e-239	1.809	0.93415	-0.0982739	9.0011	15	0.91572	0.9626	1.01	-0.127022	-0.0549917	0.0143553	0.304401
IPI00027444;IPI00795490;IPI00006640;IPI00032139;IPI00032134;IPI00375668;IPI00790112;IPI00944915;IPI00657847		IPI00027444	10;1;1;1;1;1;1;1;1	>IPI:IPI00027444.1|SWISS-PROT:P30740|TREMBL:A8K5L2;B4DNT0;B4E3A8|ENSEMBL:ENSP00000370115|REFSEQ:NP_109591|H-INV:HIT000305800|VEGA:OTTHUMP00000015943 Tax_Id=9606 Gene_Symbol=SERPINB1 Leukocyte elastase inhibitor	9	10	1.0772e-42	0.58421	0.93419	-0.0982121	9.2783	23	1.0303	0.88715	0.90797	0.0430645	-0.17275	-0.139283	0.31302
IPI00301489;IPI00514944;IPI00514662;IPI00909873;IPI00885017;IPI00909757		IPI00301489;IPI00514944	7;6;3;2;2;1	>IPI:IPI00301489.3|SWISS-PROT:P06132|TREMBL:Q53ZP6;Q71UD5|ENSEMBL:ENSP00000246337|REFSEQ:NP_000365|H-INV:HIT000268926|VEGA:OTTHUMP00000010502 Tax_Id=9606 Gene_Symbol=UROD Uroporphyrinogen decarboxylase;>IPI:IPI00514944.4|TREMBL:Q5T450;Q71UD4|ENSEMBL:ENSP00	6	7	1.3496e-46	0.65352	0.93425	-0.0981194	10.216	15	1.0018	0.90149	0.85511	0.00259452	-0.149617	-0.225818	0.205386
IPI00328257;IPI00413947;IPI00953658;IPI00940292;IPI00384489;IPI00946351;IPI00385007;IPI00788911		IPI00328257;IPI00413947;IPI00953658;IPI00940292;IPI00384489;IPI00946351	19;19;18;18;17;14;3;3	>IPI:IPI00328257.4|SWISS-PROT:Q10567-1|TREMBL:B4DG47;B4DS79|ENSEMBL:ENSP00000350199;ENSP00000384194|REFSEQ:NP_001118|H-INV:HIT000192232|VEGA:OTTHUMP00000028955;OTTHUMP00000199165 Tax_Id=9606 Gene_Symbol=AP1B1 Isoform A of AP-1 complex subunit beta-1;>IPI:I	8	19	9.1257e-118	0.61636	0.9343	-0.0980422	20.366	21	0.9228	0.9219	0.93737	-0.11591	-0.117318	-0.0933095	0.00506861
IPI00100796		IPI00100796	4	>IPI:IPI00100796.4|SWISS-PROT:Q9NZZ3|TREMBL:B4DIR6|ENSEMBL:ENSP00000223500|REFSEQ:NP_057494|H-INV:HIT000285356|VEGA:OTTHUMP00000021197 Tax_Id=9606 Gene_Symbol=CHMP5 Charged multivesicular body protein 5	1	4	1.3522e-37	0.65697	0.93439	-0.0979033	10.923	6	0.97755	0.90366	1.0463	-0.0327576	-0.146148	0.0652966	0.598552
IPI00220739;IPI00922847		IPI00220739;IPI00922847	9;6	>IPI:IPI00220739.3|SWISS-PROT:O00264|TREMBL:Q6IB11|ENSEMBL:ENSP00000217971|REFSEQ:NP_006658|H-INV:HIT000282527|VEGA:OTTHUMP00000023897 Tax_Id=9606 Gene_Symbol=PGRMC1 Membrane-associated progesterone receptor component 1;>IPI:IPI00922847.1|TREMBL:B7Z1L3 Tax	2	9	6.0204e-133	1.7597	0.9346	-0.0975791	42.147	29	0.91168	0.96978	0.97862	-0.133401	-0.0442706	-0.0311793	0.162473
IPI00186194;IPI00871460;IPI00477477;IPI00647185;IPI00909334;IPI00550875;IPI00930385		IPI00186194;IPI00871460;IPI00477477;IPI00647185	6;6;6;5;2;2;1	>IPI:IPI00186194.5|SWISS-PROT:Q5SW79-1|ENSEMBL:ENSP00000272037;ENSP00000355500;ENSP00000415575|REFSEQ:NP_055627|H-INV:HIT000058745|VEGA:OTTHUMP00000037808 Tax_Id=9606 Gene_Symbol=CEP170 Isoform 1 of Centrosomal protein of 170 kDa;>IPI:IPI00871460.1|SWISS-P	7	6	1.3931e-14	0.57868	0.93467	-0.097471	147.04	10	0.10751	0.9137	0.94275	-3.21746	-0.130208	-0.0850528	0.384741
IPI00013070;IPI00167147;IPI00736859;IPI00402391		IPI00013070;IPI00167147;IPI00736859;IPI00402391	11;11;11;10	>IPI:IPI00013070.2|SWISS-PROT:Q9BUJ2-1|TREMBL:A8K3W4;A8K5K0;A8K6U7;B7Z4B8|ENSEMBL:ENSP00000375863|REFSEQ:NP_008971|H-INV:HIT000006137|VEGA:OTTHUMP00000068572 Tax_Id=9606 Gene_Symbol=HNRNPUL1 Isoform 1 of Heterogeneous nuclear ribonucleoprotein U-like prote	4	11	3.4304e-121	0.61449	0.93469	-0.0974401	58.315	27	0.84264	0.94655	0.93098	-0.247012	-0.0792494	-0.103178	0.111908
IPI00002349;IPI00828018		IPI00002349	8;1	>IPI:IPI00002349.2|SWISS-PROT:Q7Z417|TREMBL:A1L3A7|ENSEMBL:ENSP00000225388|REFSEQ:NP_065823|H-INV:HIT000001036|VEGA:OTTHUMP00000181037 Tax_Id=9606 Gene_Symbol=NUFIP2 Nuclear fragile X mental retardation-interacting protein 2	2	8	1.6497e-63	0.59745	0.93473	-0.0973784	13.495	11	NaN	0.8829	1.0008		-0.179678	0.00115369	0.504088
IPI00027851;IPI00941167;IPI00909914		IPI00027851;IPI00941167	8;8;3	>IPI:IPI00027851.2|TREMBL:B4DVA7|ENSEMBL:ENSP00000398026 Tax_Id=9606 Gene_Symbol=HEXA cDNA FLJ53927, highly similar to Beta-hexosaminidase alpha chain;>IPI:IPI00941167.1|SWISS-PROT:P06865|TREMBL:Q9BVJ8|ENSEMBL:ENSP00000268097|REFSEQ:NP_000511|H-INV:HIT0000	3	8	4.5655e-52	0.66269	0.93493	-0.0970697	26.995	12	0.88534	0.94501	1	-0.175696	-0.0815985	0	0.233176
IPI00147874;IPI00514997;IPI00514469;IPI00000567		IPI00147874	5;2;2;1	>IPI:IPI00147874.1|SWISS-PROT:Q9NR45|ENSEMBL:ENSP00000210444|REFSEQ:NP_061819|H-INV:HIT000029276|VEGA:OTTHUMP00000021769 Tax_Id=9606 Gene_Symbol=NANS Sialic acid synthase	4	5	2.9593e-33	0.61137	0.93496	-0.0970235	6.1341	10	0.91191	0.92373	0.95364	-0.133037	-0.114457	-0.0684833	0.0316169
IPI00016568;IPI00738805		IPI00016568;IPI00738805	6;5	>IPI:IPI00016568.1|SWISS-PROT:P27144|TREMBL:B2R927|ENSEMBL:ENSP00000294419;ENSP00000322175;ENSP00000378743|REFSEQ:NP_001005353;NP_037542;NP_982289|H-INV:HIT000009200|VEGA:OTTHUMP00000010594;OTTHUMP00000183446 Tax_Id=9606 Gene_Symbol=AK3L1;AK3L2 Adenylate k	2	6	1.034e-32	1.0584	0.93502	-0.0969309	7.3958	12	0.96979	0.90448	0.94712	-0.0442557	-0.144839	-0.0783809	0.0944288
IPI00026337;IPI00456728;IPI00456729;IPI00179121;IPI00874033;IPI00922347		IPI00026337;IPI00456728;IPI00456729;IPI00179121	3;3;3;2;1;1	>IPI:IPI00026337.1|SWISS-PROT:Q9H6Z4-1|ENSEMBL:ENSP00000341483|REFSEQ:NP_015561|H-INV:HIT000008574|VEGA:OTTHUMP00000077946 Tax_Id=9606 Gene_Symbol=RANBP3 Isoform 1 of Ran-binding protein 3;>IPI:IPI00456728.3|SWISS-PROT:Q9H6Z4-2|TREMBL:Q53GE1|ENSEMBL:ENSP00	6	3	9.5911e-15	0.55844	0.93523	-0.0966069	5.5873	7	NaN	0.89048	0.94684		-0.167345	-0.0788074	0.21981
IPI00002255;IPI00945818;IPI00328195;IPI00872127;IPI00939641		IPI00002255;IPI00945818	12;12;2;2;2	>IPI:IPI00002255.5|SWISS-PROT:P50851-1|TREMBL:B3KVI6;Q59HC1;Q68D03;Q6P1X2;Q7KZN3;Q969R7|ENSEMBL:ENSP00000349629|REFSEQ:NP_006717|H-INV:HIT000074147 Tax_Id=9606 Gene_Symbol=LRBA Isoform 1 of Lipopolysaccharide-responsive and beige-like anchor protein;>IPI:I	5	12	1.8109e-44	0.59573	0.93545	-0.0962676	10.512	17	0.90873	0.92815	0.94322	-0.138076	-0.10757	-0.0843338	0.0194338
IPI00027448		IPI00027448	4	>IPI:IPI00027448.3|SWISS-PROT:O75964|ENSEMBL:ENSP00000300688|REFSEQ:NP_006467|H-INV:HIT000264123 Tax_Id=9606 Gene_Symbol=ATP5L ATP synthase subunit g, mitochondrial	1	4	4.6651e-52	1.8297	0.93546	-0.0962521	7.2839	17	0.93546	0.95402	0.88996	-0.0962521	-0.0679086	-0.168188	0.0655276
IPI00940685;IPI00006723;IPI00385642		IPI00940685;IPI00006723;IPI00385642	10;8;5	>IPI:IPI00940685.1|SWISS-PROT:Q96DI7|TREMBL:A0MNP2;B2R9I9|ENSEMBL:ENSP00000263694|REFSEQ:NP_004805|H-INV:HIT000081551|VEGA:OTTHUMP00000003888 Tax_Id=9606 Gene_Symbol=SNRNP40 U5 small nuclear ribonucleoprotein 40 kDa protein;>IPI:IPI00006723.5|TREMBL:B4DQJ1	3	10	2.9612e-33	0.59228	0.9355	-0.0961904	84.67	13	0.92807	0.95941	0.9355	-0.107694	-0.0597806	-0.0961904	0.0259515
IPI00015077;IPI00798174;IPI00457347		IPI00015077;IPI00798174;IPI00457347	6;6;5	>IPI:IPI00015077.1|SWISS-PROT:P41567|TREMBL:Q6IAV3|ENSEMBL:ENSP00000419449|REFSEQ:NP_005792|H-INV:HIT000292971|VEGA:OTTHUMP00000164728;OTTHUMP00000181191 Tax_Id=9606 Gene_Symbol=EIF1 Eukaryotic translation initiation factor 1;>IPI:IPI00798174.1|VEGA:OTTHUM	3	6	3.0555e-39	0.59388	0.93554	-0.0961288	14.057	6	0.99616	0.83824	0.84456	-0.00555061	-0.254565	-0.243728	0.174706
IPI00425409;IPI00425404;IPI00425405;IPI00425407		IPI00425409;IPI00425404;IPI00425405;IPI00425407	4;4;4;4	>IPI:IPI00425409.3|SWISS-PROT:Q7Z4S6-4|ENSEMBL:ENSP00000379029 Tax_Id=9606 Gene_Symbol=KIF21A Isoform 4 of Kinesin-like protein KIF21A;>IPI:IPI00425404.3|SWISS-PROT:Q7Z4S6-1|ENSEMBL:ENSP00000354878|H-INV:HIT000253282 Tax_Id=9606 Gene_Symbol=KIF21A Isoform	4	4	5.7736e-14	0.61688	0.93559	-0.0960517	8.9455	6	0.98113	NaN	0.91406	-0.0274838		-0.129639	0.367004
IPI00003377;IPI00916448;IPI00744364;IPI00939530;IPI00917346;IPI00943308		IPI00003377;IPI00916448;IPI00744364;IPI00939530;IPI00917346	6;6;6;6;4;2	>IPI:IPI00003377.1|SWISS-PROT:Q16629-1|TREMBL:Q564D3|ENSEMBL:ENSP00000325905|REFSEQ:NP_001026854|H-INV:HIT000039475|VEGA:OTTHUMP00000128261 Tax_Id=9606 Gene_Symbol=SFRS7 Isoform 1 of Splicing factor, arginine/serine-rich 7;>IPI:IPI00916448.1|TREMBL:C9JAB2|	6	6	4.18e-52	0.60854	0.93576	-0.0957895	7.2181	31	0.94306	0.90788	0.9264	-0.0845785	-0.139426	-0.110293	0.0196221
IPI00219034		IPI00219034	3	>IPI:IPI00219034.3|SWISS-PROT:P51970|TREMBL:B1AM93;B7Z768|ENSEMBL:ENSP00000362873|REFSEQ:NP_055037|H-INV:HIT000030071|VEGA:OTTHUMP00000022034 Tax_Id=9606 Gene_Symbol=NDUFA8 NADH dehydrogenase [ubiquinone] 1 alpha subcomplex subunit 8	1	3	1.0515e-29	0.70679	0.93598	-0.0954504	9.8594	7	0.93598	0.96867	NaN	-0.0954504	-0.0459228		0.214522
IPI00298935;IPI00749486;IPI00748132;IPI00479545;IPI00747470		IPI00298935;IPI00749486	8;4;2;1;1	>IPI:IPI00298935.4|SWISS-PROT:Q7LBC6-1|TREMBL:A4FUT8|ENSEMBL:ENSP00000326563|REFSEQ:NP_057688|H-INV:HIT000077880 Tax_Id=9606 Gene_Symbol=KDM3B Isoform 1 of Lysine-specific demethylase 3B;>IPI:IPI00749486.1|SWISS-PROT:Q7LBC6-2|TREMBL:B4E2P8|ENSEMBL:ENSP0000	5	8	4.7123e-21	0.56853	0.93608	-0.0952963	12.46	13	0.95478	0.82215	0.93608	-0.0667597	-0.282526	-0.0952963	0.159936
IPI00010810;IPI00895865;IPI00792673		IPI00010810;IPI00895865;IPI00792673	8;8;7	>IPI:IPI00010810.1|SWISS-PROT:P13804|TREMBL:Q53XN3|ENSEMBL:ENSP00000267950|REFSEQ:NP_000117|H-INV:HIT000273184|VEGA:OTTHUMP00000176507 Tax_Id=9606 Gene_Symbol=ETFA Electron transfer flavoprotein subunit alpha, mitochondrial;>IPI:IPI00895865.1|TREMBL:B4DT43	3	8	9.5182e-163	0.62597	0.93612	-0.0952346	7.803	34	0.90319	0.96696	0.93988	-0.146899	-0.0484719	-0.0894515	0.0797381
IPI00550069		IPI00550069	3	>IPI:IPI00550069.3|SWISS-PROT:P13489|TREMBL:Q59GB3;Q8IZK8;Q96FD7;Q9BQ80|ENSEMBL:ENSP00000346402;ENSP00000348515;ENSP00000380729;ENSP00000380738;ENSP00000380739;ENSP00000390724;ENSP00000416589|REFSEQ:NP_002930;NP_976317;NP_976318;NP_976319;NP_976320;NP_9763	1	3	3.616e-126	0.60825	0.93636	-0.0948648	25.136	7	1.0857	0.92291	0.90419	0.118626	-0.115738	-0.145302	0.626951
IPI00019178;IPI00925737		IPI00019178;IPI00925737	5;5	>IPI:IPI00019178.2|SWISS-PROT:P78330|TREMBL:Q53EY1|ENSEMBL:ENSP00000275605;ENSP00000378854;ENSP00000401639|REFSEQ:NP_004568|H-INV:HIT000054254|VEGA:OTTHUMP00000025059;OTTHUMP00000159738;OTTHUMP00000209319;OTTHUMP00000209327 Tax_Id=9606 Gene_Symbol=PSPH Pho	2	5	4.1347e-46	0.60249	0.93656	-0.0945567	13.106	13	0.986	0.92224	0.96108	-0.0203404	-0.116786	-0.0572716	0.147493
IPI00019488		IPI00019488	4	>IPI:IPI00019488.1|SWISS-PROT:Q9NV31|TREMBL:Q96Q46|ENSEMBL:ENSP00000326981;ENSP00000385217|REFSEQ:NP_060755|H-INV:HIT000014145|VEGA:OTTHUMP00000176502;OTTHUMP00000183524 Tax_Id=9606 Gene_Symbol=IMP3 U3 small nucleolar ribonucleoprotein protein IMP3	1	4	3.1518e-16	0.69363	0.93667	-0.0943872	12.477	8	0.97532	1.0639	0.86789	-0.0360525	0.0893626	-0.204416	0.61396
IPI00384180		IPI00384180	4	>IPI:IPI00384180.4|SWISS-PROT:Q86U90|ENSEMBL:ENSP00000362135|REFSEQ:NP_078916|H-INV:HIT000265775|VEGA:OTTHUMP00000004511 Tax_Id=9606 Gene_Symbol=YRDC YrdC domain-containing protein, mitochondrial	1	4	3.242e-19	0.63311	0.93673	-0.0942948	6.718	7	0.93673	0.93255	0.94601	-0.0942948	-0.100747	-0.0800727	0.00440556
IPI00220528		IPI00220528	7	>IPI:IPI00220528.6|SWISS-PROT:P62306|ENSEMBL:ENSP00000266735|REFSEQ:NP_003086|H-INV:HIT000030947|VEGA:OTTHUMP00000168782 Tax_Id=9606 Gene_Symbol=SNRPF Small nuclear ribonucleoprotein F	1	7	2.6319e-28	1.9862	0.93684	-0.0941254	14.035	24	0.95519	0.72796	0.92202	-0.0661404	-0.458069	-0.11713	0.224405
IPI00336016;IPI00954440		IPI00336016;IPI00954440	4;3	>IPI:IPI00336016.3|SWISS-PROT:Q9HA77|TREMBL:Q6AW83;Q6MZE5|ENSEMBL:ENSP00000257347|REFSEQ:NP_078813|H-INV:HIT000005454|VEGA:OTTHUMP00000018707 Tax_Id=9606 Gene_Symbol=CARS2 Probable cysteinyl-tRNA synthetase, mitochondrial;>IPI:IPI00954440.1|TREMBL:B7Z7E6 T	2	4	9.4982e-09	1.1981	0.93695	-0.093956	13.695	6	0.86952	0.9388	NaN	-0.201709	-0.0911103		0.229908
IPI00290204;IPI00219483;IPI00219484;IPI00219485		IPI00290204;IPI00219483;IPI00219484	6;6;5;1	>IPI:IPI00290204.1|SWISS-PROT:P08621-1|TREMBL:A8KAQ5|ENSEMBL:ENSP00000221448|REFSEQ:NP_003080|VEGA:OTTHUMP00000078093 Tax_Id=9606 Gene_Symbol=SNRNP70 Isoform 1 of U1 small nuclear ribonucleoprotein 70 kDa;>IPI:IPI00219483.1|SWISS-PROT:P08621-2|TREMBL:B3KPV	4	6	4.2154e-24	1.7271	0.93705	-0.0938021	17.95	15	1.0284	0.93705	0.9226	0.0404015	-0.0938021	-0.116223	0.367044
IPI00009276		IPI00009276	2	>IPI:IPI00009276.2|SWISS-PROT:Q9UNN8|ENSEMBL:ENSP00000216968;ENSP00000363601|REFSEQ:NP_006395|H-INV:HIT000280471|VEGA:OTTHUMP00000030729 Tax_Id=9606 Gene_Symbol=PROCR Endothelial protein C receptor precursor	1	2	2.8924e-09	0.58806	0.93705	-0.0938021	8.8926	5	1.06	NaN	0.90478	0.0840643		-0.144361	0.835701
IPI00005904		IPI00005904	7	>IPI:IPI00005904.3|SWISS-PROT:Q9UHI6|TREMBL:B4DWV7;Q8IYV2;Q8NEH0;Q8TDR3;Q9H4N4|ENSEMBL:ENSP00000358716|REFSEQ:NP_009135|H-INV:HIT000051263|VEGA:OTTHUMP00000013738 Tax_Id=9606 Gene_Symbol=DDX20 Probable ATP-dependent RNA helicase DDX20	1	7	5.5628e-40	0.57293	0.93712	-0.0936943	14.594	12	1.1672	0.90054	0.91662	0.223052	-0.151138	-0.125604	0.895725
IPI00293845;IPI00924510;IPI00375454;IPI00925200;IPI00927193;IPI00910844		IPI00293845;IPI00924510;IPI00375454;IPI00925200	13;13;13;13;3;2	>IPI:IPI00293845.5|SWISS-PROT:Q5UIP0-1|ENSEMBL:ENSP00000243326;ENSP00000346187|REFSEQ:NP_060621|H-INV:HIT000255617|VEGA:OTTHUMP00000162712 Tax_Id=9606 Gene_Symbol=RIF1 Isoform 1 of Telomere-associated protein RIF1;>IPI:IPI00924510.1|TREMBL:C9JI70|ENSEMBL:E	6	13	1.2576e-93	0.60237	0.93715	-0.0936481	13.229	26	0.98139	0.93812	0.84364	-0.0271015	-0.0921556	-0.245301	0.201036
IPI00234252;IPI00797830;IPI00793678;IPI00925226		IPI00234252	11;4;3;2	>IPI:IPI00234252.3|SWISS-PROT:Q92922|TREMBL:B4DYF9;B4DYQ1;Q05BW5;Q05CR1;Q58EY4|ENSEMBL:ENSP00000254480|REFSEQ:NP_003065|H-INV:HIT000220955|VEGA:OTTHUMP00000164798 Tax_Id=9606 Gene_Symbol=SMARCC1 SWI/SNF complex subunit SMARCC1	4	11	7.4809e-95	0.65222	0.93728	-0.093448	10.852	15	0.91124	0.97703	0.94282	-0.134097	-0.0335252	-0.0849457	0.101205
IPI00013976;IPI00853454;IPI00852737		IPI00013976;IPI00853454	9;8;2	>IPI:IPI00013976.3|SWISS-PROT:P07942|TREMBL:Q8TAS6|ENSEMBL:ENSP00000222399|REFSEQ:NP_002282|H-INV:HIT000196005|VEGA:OTTHUMP00000195574 Tax_Id=9606 Gene_Symbol=LAMB1 Laminin subunit beta-1;>IPI:IPI00853454.1|ENSEMBL:ENSP00000377191|VEGA:OTTHUMP00000195576 T	3	9	3.1018e-25	0.57491	0.93737	-0.0933095	8.0236	13	NaN	0.89255	0.94669		-0.163995	-0.079036	0.214096
IPI00100030;IPI00922696;IPI00401043;IPI00922677;IPI00942773;IPI00401041		IPI00100030;IPI00922696;IPI00401043;IPI00922677;IPI00942773;IPI00401041	2;2;2;2;2;2	>IPI:IPI00100030.1|SWISS-PROT:Q969N2-1|TREMBL:B7Z7C5|ENSEMBL:ENSP00000279036|REFSEQ:NP_057021|H-INV:HIT000036966|VEGA:OTTHUMP00000031110 Tax_Id=9606 Gene_Symbol=PIGT Isoform 1 of GPI transamidase component PIG-T;>IPI:IPI00922696.1|TREMBL:B7Z3N1 Tax_Id=9606	6	2	3.9803e-24	0.65682	0.9374	-0.0932633	6.1874	5	0.92021	NaN	0.93637	-0.119965		-0.0948494	0.0740957
IPI00384280;IPI00925564;IPI00924611;IPI00927939;IPI00927689		IPI00384280;IPI00925564	12;6;3;2;2	>IPI:IPI00384280.5|SWISS-PROT:Q9UHG3|TREMBL:B7Z3Y2;B7Z8A2;B7Z9P8;Q584P1|ENSEMBL:ENSP00000387654|REFSEQ:NP_057381|H-INV:HIT000053735|VEGA:OTTHUMP00000160077 Tax_Id=9606 Gene_Symbol=PCYOX1 Prenylcysteine oxidase 1;>IPI:IPI00925564.1|TREMBL:Q53ST0|ENSEMBL:ENS	5	12	2.6698e-103	0.91018	0.93797	-0.0923863	17.611	36	0.92593	0.95593	1.0201	-0.111025	-0.0650231	0.0287106	0.354729
IPI00023086		IPI00023086	7	>IPI:IPI00023086.3|SWISS-PROT:Q9P015|TREMBL:B2R739|ENSEMBL:ENSP00000260102|REFSEQ:NP_054894|H-INV:HIT000029981|VEGA:OTTHUMP00000177542 Tax_Id=9606 Gene_Symbol=MRPL15 39S ribosomal protein L15, mitochondrial	1	7	1.5649e-58	0.62373	0.93803	-0.092294	11.956	13	0.95979	0.88685	0.91515	-0.0592093	-0.173238	-0.12792	0.0684233
IPI00641635;IPI00028277;IPI00845477;IPI00845501;IPI00939501;IPI00945698;IPI00945989		IPI00641635;IPI00028277	4;4;1;1;1;1;1	>IPI:IPI00641635.1|VEGA:OTTHUMP00000080654 Tax_Id=9606 Gene_Symbol=FTO 64 kDa protein;>IPI:IPI00028277.8|SWISS-PROT:Q9C0B1-1|TREMBL:B3KU60;B4DHN4|ENSEMBL:ENSP00000418823|REFSEQ:NP_001073901|H-INV:HIT000021409|VEGA:OTTHUMP00000080653 Tax_Id=9606 Gene_Symbol	7	4	1.2454e-10	1.1741	0.93814	-0.0921249	14.821	8	0.91426	1.0026	1.0111	-0.129324	0.00374614	0.0159257	0.514343
IPI00013860;IPI00879284;IPI00915850		IPI00013860;IPI00879284	6;3;2	>IPI:IPI00013860.3|SWISS-PROT:P31937|TREMBL:Q546Z2|ENSEMBL:ENSP00000265395|REFSEQ:NP_689953|H-INV:HIT000286883|VEGA:OTTHUMP00000122531 Tax_Id=9606 Gene_Symbol=HIBADH 3-hydroxyisobutyrate dehydrogenase, mitochondrial;>IPI:IPI00879284.1|VEGA:OTTHUMP000000251	3	6	9.188e-71	0.73086	0.93821	-0.0920172	33.178	16	0.93723	0.93544	0.96237	-0.093525	-0.096283	-0.0553364	0.0251638
IPI00027705;IPI00644817		IPI00027705	4;1	>IPI:IPI00027705.2|SWISS-PROT:P49643-1|TREMBL:A8K7A0;Q5JU42|ENSEMBL:ENSP00000402620;ENSP00000407923|REFSEQ:NP_000938|H-INV:HIT000261639|VEGA:OTTHUMP00000017818 Tax_Id=9606 Gene_Symbol=PRIM2 Isoform 1 of DNA primase large subunit	2	4	1.2782e-15	0.57898	0.93826	-0.0919403	7.0295	9	1.0012	0.89263	0.93826	0.0017302	-0.163866	-0.0919403	0.219332
IPI00008207;IPI00383856;IPI00924917;IPI00470859;IPI00854698		IPI00008207;IPI00383856;IPI00924917	3;2;2;1;1	>IPI:IPI00008207.7|SWISS-PROT:Q9UKM7|TREMBL:B3KQC5;B4DPS9;Q8N2P4;Q9UFZ8|ENSEMBL:ENSP00000360645|REFSEQ:NP_057303|H-INV:HIT000032588|VEGA:OTTHUMP00000022681 Tax_Id=9606 Gene_Symbol=MAN1B1 Endoplasmic reticulum mannosyl-oligosaccharide 1,2-alpha-mannosidase;	5	3	1.3255e-15	0.58848	0.9386	-0.0914176	7.8172	6	NaN	1.0044	0.88643		0.00633393	-0.173921	0.523174
IPI00297084;IPI00910419		IPI00297084;IPI00910419	11;9	>IPI:IPI00297084.7|SWISS-PROT:P39656|TREMBL:B4DLI2|ENSEMBL:ENSP00000364188|REFSEQ:NP_005207|H-INV:HIT000031020|VEGA:OTTHUMP00000002882 Tax_Id=9606 Gene_Symbol=DDOST Dolichyl-diphosphooligosaccharide--protein glycosyltransferase 48 kDa subunit;>IPI:IPI00910	2	11	5.6221e-140	0.9569	0.93869	-0.0912793	40.936	34	0.92422	0.97841	0.93317	-0.113692	-0.0314889	-0.0997882	0.0846691
IPI00170935		IPI00170935	11	>IPI:IPI00170935.1|SWISS-PROT:Q8N1G4|ENSEMBL:ENSP00000367498|REFSEQ:NP_065761|H-INV:HIT000041276|VEGA:OTTHUMP00000003589 Tax_Id=9606 Gene_Symbol=LRRC47 Leucine-rich repeat-containing protein 47	1	11	3.5791e-67	0.61848	0.93877	-0.0911564	13.464	25	0.91322	0.95769	0.95509	-0.130966	-0.0623694	-0.0662914	0.0601476
IPI00304435;IPI00893815;IPI00894014;IPI00894205		IPI00304435;IPI00893815	4;2;1;1	>IPI:IPI00304435.3|SWISS-PROT:Q9BPW8|TREMBL:A8K4I8;B4DQI7|ENSEMBL:ENSP00000216121|REFSEQ:NP_003625|H-INV:HIT000243848|VEGA:OTTHUMP00000028856;OTTHUMP00000199702 Tax_Id=9606 Gene_Symbol=NIPSNAP1 Protein NipSnap homolog 1;>IPI:IPI00893815.1|TREMBL:C9JYZ2|ENS	4	4	6.7065e-57	0.6564	0.93878	-0.091141	11.076	12	0.94293	0.90233	0.96957	-0.0847774	-0.148273	-0.044583	0.0919405
IPI00927606;IPI00293975;IPI00398780		IPI00927606;IPI00293975	9;6;3	>IPI:IPI00927606.1|SWISS-PROT:P07203|TREMBL:Q6NSD4|ENSEMBL:ENSP00000407375|REFSEQ:NP_000572|VEGA:OTTHUMP00000210765 Tax_Id=9606 Gene_Symbol=GPX1 glutathione peroxidase 1 isoform 1;>IPI:IPI00293975.5|VEGA:OTTHUMP00000171218 Tax_Id=9606 Gene_Symbol=- 16 kDa	3	9	5.0186e-65	0.62596	0.93884	-0.0910488	11.406	25	0.88887	0.94199	0.94454	-0.169956	-0.0862164	-0.0823162	0.0586009
IPI00646105;IPI00604402;IPI00939144;IPI00926788;IPI00794085		IPI00646105;IPI00604402;IPI00939144;IPI00926788;IPI00794085	2;2;2;2;1	>IPI:IPI00646105.3|ENSEMBL:ENSP00000220966|REFSEQ:NP_075566|VEGA:OTTHUMP00000178409;OTTHUMP00000211292 Tax_Id=9606 Gene_Symbol=PYCRL pyrroline-5-carboxylate reductase-like;>IPI:IPI00604402.2|TREMBL:B5MD87|ENSEMBL:ENSP00000366802 Tax_Id=9606 Gene_Symbol=PYC	5	2	2.4846e-06	0.60492	0.93894	-0.0908951	8.9961	5	1.0643	NaN	0.91974	0.0899049		-0.120702	0.907562
IPI00010400;IPI00181283		IPI00010400;IPI00181283	16;15	>IPI:IPI00010400.1|SWISS-PROT:Q01970|ENSEMBL:ENSP00000279230|REFSEQ:NP_000923|H-INV:HIT000326766 Tax_Id=9606 Gene_Symbol=PLCB3 1-phosphatidylinositol-4,5-bisphosphate phosphodiesterase beta-3;>IPI:IPI00181283.1|TREMBL:Q8N1A4|ENSEMBL:ENSP00000324660 Tax_Id=	2	16	2.3446e-191	0.67365	0.93905	-0.0907261	17.447	28	0.92545	1.0329	0.91721	-0.111773	0.0467006	-0.124676	0.369793
IPI00018120;IPI00910684		IPI00018120;IPI00910684	6;6	>IPI:IPI00018120.1|SWISS-PROT:P51398|TREMBL:B4DP59;Q68CT7|ENSEMBL:ENSP00000341692;ENSP00000357320|REFSEQ:NP_004623;NP_387506|H-INV:HIT000296646|VEGA:OTTHUMP00000033480;OTTHUMP00000033481 Tax_Id=9606 Gene_Symbol=DAP3 28S ribosomal protein S29, mitochondrial	2	6	4.5287e-44	0.59585	0.93942	-0.0901578	16.035	12	0.72535	0.97674	0.93378	-0.463251	-0.0339535	-0.0988454	0.275356
IPI00031521;IPI00373882;IPI00940107		IPI00031521;IPI00373882;IPI00940107	5;4;4	>IPI:IPI00031521.1|SWISS-PROT:P40938|TREMBL:B4DKE6;Q53HK8;Q5U0C2|ENSEMBL:ENSP00000369411|REFSEQ:NP_002906|H-INV:HIT000278175|VEGA:OTTHUMP00000018237 Tax_Id=9606 Gene_Symbol=RFC3 Replication factor C subunit 3;>IPI:IPI00373882.2|TREMBL:C9JU95|ENSEMBL:ENSP00	3	5	5.7218e-29	0.60061	0.93951	-0.0900196	20.049	8	1.0123	0.91014	0.95524	0.0176369	-0.13584	-0.0660648	0.30045
IPI00183695		IPI00183695	7	>IPI:IPI00183695.9|SWISS-PROT:P60903|TREMBL:Q6FGE5|ENSEMBL:ENSP00000357799;ENSP00000357801|REFSEQ:NP_002957|H-INV:HIT000037431|VEGA:OTTHUMP00000015269;OTTHUMP00000015270 Tax_Id=9606 Gene_Symbol=S100A10 Protein S100-A10	1	7	1.9841e-34	2.0541	0.9396	-0.0898814	28.306	38	0.93439	0.98607	0.93605	-0.0979033	-0.020238	-0.0953425	0.107804
IPI00026519;IPI00657779;IPI00552916		IPI00026519;IPI00657779;IPI00552916	2;2;1	>IPI:IPI00026519.1|SWISS-PROT:P30405|TREMBL:B2R6X6|ENSEMBL:ENSP00000225174|REFSEQ:NP_005720|H-INV:HIT000088040|VEGA:OTTHUMP00000019925 Tax_Id=9606 Gene_Symbol=PPIF Peptidyl-prolyl cis-trans isomerase, mitochondrial;>IPI:IPI00657779.1|TREMBL:Q2YDB7|ENSEMBL:	3	2	4.9979e-36	0.67397	0.93961	-0.089866	19.82	6	0.94119	0.97023	0.81603	-0.0874421	-0.0436013	-0.293306	0.207518
IPI00646556;IPI00291328;IPI00412122		IPI00646556;IPI00291328;IPI00412122	2;2;2	>IPI:IPI00646556.1|ENSEMBL:ENSP00000382908|VEGA:OTTHUMP00000071709;OTTHUMP00000165822 Tax_Id=9606 Gene_Symbol=NDUFV2 28 kDa protein;>IPI:IPI00291328.3|SWISS-PROT:P19404|TREMBL:A8K750;Q6IB76;Q6IPW4;Q6LEN9;Q9UEH5|ENSEMBL:ENSP00000327268|REFSEQ:NP_066552|H-IN	3	2	2.5059e-08	0.58805	0.93968	-0.0897586	5.0861	5	NaN	0.91193	0.95177		-0.133005	-0.0713151	0.186672
IPI00411614;IPI00513835;IPI00879598		IPI00411614;IPI00513835	9;7;3	>IPI:IPI00411614.1|SWISS-PROT:O75717|TREMBL:A8KAE0;Q05DR3|ENSEMBL:ENSP00000353793|REFSEQ:NP_009017|H-INV:HIT000260748|VEGA:OTTHUMP00000028380;OTTHUMP00000178995 Tax_Id=9606 Gene_Symbol=WDHD1 WD repeat and HMG-box DNA-binding protein 1;>IPI:IPI00513835.1|TR	3	9	2.3871e-18	0.60895	0.93977	-0.0896204	9.9079	12	1.1259	0.9326	0.91552	0.171079	-0.10067	-0.127337	0.860633
IPI00025796		IPI00025796	10	>IPI:IPI00025796.3|SWISS-PROT:O75489|TREMBL:B4DFM8;Q53FM7;Q9UF24|ENSEMBL:ENSP00000263774|REFSEQ:NP_004542|H-INV:HIT000273555 Tax_Id=9606 Gene_Symbol=NDUFS3 NADH dehydrogenase [ubiquinone] iron-sulfur protein 3, mitochondrial	1	10	5.6021e-118	0.60891	0.93979	-0.0895897	7.9345	30	0.98029	0.9306	0.91563	-0.0287195	-0.103767	-0.127163	0.100306
IPI00299063		IPI00299063	3	>IPI:IPI00299063.2|SWISS-PROT:Q13586|ENSEMBL:ENSP00000300737|REFSEQ:NP_003147|H-INV:HIT000220257|VEGA:OTTHUMP00000164512 Tax_Id=9606 Gene_Symbol=STIM1 Stromal interaction molecule 1	1	3	6.9487e-09	0.60944	0.94012	-0.0890832	8.3143	6	NaN	0.95667	0.96499		-0.0639067	-0.0514141	0.0686967
IPI00328170;IPI00916474		IPI00328170;IPI00916474	8;8	>IPI:IPI00328170.9|SWISS-PROT:Q13724|TREMBL:Q58F09|ENSEMBL:ENSP00000233616|REFSEQ:NP_006293|H-INV:HIT000324275|VEGA:OTTHUMP00000202621 Tax_Id=9606 Gene_Symbol=MOGS Mannosyl-oligosaccharide glucosidase;>IPI:IPI00916474.2|TREMBL:A8K9K4;C9J8D4|ENSEMBL:ENSP000	2	8	3.7426e-29	0.66925	0.94012	-0.0890832	11.442	19	0.87927	1.0257	0.90428	-0.185622	0.0366088	-0.145159	0.287785
IPI00219783		IPI00219783	4	>IPI:IPI00219783.7|SWISS-PROT:P62253|ENSEMBL:ENSP00000380178|REFSEQ:NP_003333|H-INV:HIT000040181|VEGA:OTTHUMP00000183055 Tax_Id=9606 Gene_Symbol=UBE2G1 Ubiquitin-conjugating enzyme E2 G1	1	4	1.2083e-09	0.63501	0.94016	-0.0890218	11.619	8	0.98063	0.87409	NaN	-0.0282192	-0.194146		0.408111
IPI00900366;IPI00946725;IPI00158296;IPI00376322;IPI00646740;IPI00946751		IPI00900366;IPI00946725;IPI00158296;IPI00376322	3;3;3;2;1;1	>IPI:IPI00900366.1|SWISS-PROT:A3KMH1-1|ENSEMBL:ENSP00000368612|REFSEQ:NP_055873 Tax_Id=9606 Gene_Symbol=KIAA0564 Isoform 1 of Uncharacterized protein KIAA0564;>IPI:IPI00946725.1|SWISS-PROT:A3KMH1-3|ENSEMBL:ENSP00000416079|H-INV:HIT000390695 Tax_Id=9606 Gen	6	3	3.5466e-10	0.62229	0.94018	-0.0889911	26.073	7	0.6855	0.87287	1.04	-0.544771	-0.196161	0.0565835	0.32085
IPI00940798;IPI00029159;IPI00218853		IPI00940798;IPI00029159;IPI00218853	8;7;7	>IPI:IPI00940798.1|SWISS-PROT:P49959-1|ENSEMBL:ENSP00000325863|REFSEQ:NP_005582|H-INV:HIT000062683 Tax_Id=9606 Gene_Symbol=MRE11A Isoform 1 of Double-strand break repair protein MRE11A;>IPI:IPI00029159.5|TREMBL:B3KTC7|ENSEMBL:ENSP00000385614 Tax_Id=9606 Ge	3	8	8.4599e-42	0.60731	0.94022	-0.0889297	5.3703	12	0.941	0.97127	0.92576	-0.0877334	-0.0420557	-0.11129	0.0584131
IPI00604664;IPI00940744;IPI00925023;IPI00927308;IPI00927225;IPI00925853		IPI00604664;IPI00940744;IPI00925023;IPI00927308;IPI00927225;IPI00925853	11;11;11;11;11;11	>IPI:IPI00604664.5|TREMBL:B4DJA0|ENSEMBL:ENSP00000392709 Tax_Id=9606 Gene_Symbol=NDUFS1 NADH-ubiquinone oxidoreductase 75 kDa subunit;>IPI:IPI00940744.1|SWISS-PROT:P28331|ENSEMBL:ENSP00000233190;ENSP00000399912|REFSEQ:NP_004997|H-INV:HIT000039501|VEGA:OTTH	6	11	3.3156e-76	0.59396	0.94024	-0.088899	9.9213	23	1.1044	0.89563	0.94024	0.143263	-0.159025	-0.088899	0.739281
IPI00334190;IPI00908723;IPI00442543		IPI00334190;IPI00908723	6;6;1	>IPI:IPI00334190.4|SWISS-PROT:Q9UJZ1|ENSEMBL:ENSP00000348886|REFSEQ:NP_038470|H-INV:HIT000270914|VEGA:OTTHUMP00000021320 Tax_Id=9606 Gene_Symbol=STOML2 Stomatin-like protein 2;>IPI:IPI00908723.1|TREMBL:B4E1K7|ENSEMBL:ENSP00000395743 Tax_Id=9606 Gene_Symbol	3	6	3.2292e-95	0.72326	0.94033	-0.0887609	8.6479	18	0.93329	0.95056	0.93823	-0.0996027	-0.0731504	-0.0919865	0.00784349
IPI00022629;IPI00399304;IPI00645623;IPI00942190;IPI00915034		IPI00022629;IPI00399304;IPI00645623;IPI00942190;IPI00915034	2;2;2;2;2	>IPI:IPI00022629.6|SWISS-PROT:O43663-1|ENSEMBL:ENSP00000377793|REFSEQ:NP_003972|H-INV:HIT000031458|VEGA:OTTHUMP00000176774 Tax_Id=9606 Gene_Symbol=PRC1 Isoform 1 of Protein regulator of cytokinesis 1;>IPI:IPI00399304.3|ENSEMBL:ENSP00000354679|REFSEQ:NP_955	5	2	0.0005768	0.58505	0.94038	-0.0886842	9.7421	4	NaN	0.85439	0.9672		-0.227033	-0.0481139	0.367052
IPI00013002;IPI00375615;IPI00335561;IPI00335560		IPI00013002;IPI00375615;IPI00335561;IPI00335560	4;3;3;2	>IPI:IPI00013002.1|SWISS-PROT:O00762|TREMBL:B2R4U3;Q5TZN3|ENSEMBL:ENSP00000348838|REFSEQ:NP_008950|H-INV:HIT000053581|VEGA:OTTHUMP00000031653 Tax_Id=9606 Gene_Symbol=UBE2C Ubiquitin-conjugating enzyme E2 C;>IPI:IPI00375615.2|TREMBL:A6NP33|ENSEMBL:ENSP00000	4	4	4.256e-19	0.58419	0.94052	-0.0884695	17.142	10	1.0174	0.89027	0.96506	0.024887	-0.167685	-0.0513095	0.367264
IPI00815707;IPI00217442;IPI00797397;IPI00798060;IPI00654628;IPI00790296;IPI00793474;IPI00797665;IPI00798374;IPI00829921;IPI00556571;IPI00871927;IPI00410680		IPI00815707;IPI00217442;IPI00797397;IPI00798060	13;13;13;9;6;6;4;4;4;3;2;2;1	>IPI:IPI00815707.3|SWISS-PROT:Q8IWZ3-4|TREMBL:C9JIE0|ENSEMBL:ENSP00000253810;ENSP00000396882|VEGA:OTTHUMP00000174764 Tax_Id=9606 Gene_Symbol=ANKHD1;ANKHD1-EIF4EBP3 Isoform 4 of Ankyrin repeat and KH domain-containing protein 1;>IPI:IPI00217442.2|TREMBL:Q8I	13	13	3.0798e-53	0.66591	0.9407	-0.0881934	16.445	26	0.98638	0.88563	0.94087	-0.0197845	-0.175224	-0.0879327	0.170973
IPI00008527		IPI00008527	3	>IPI:IPI00008527.3|SWISS-PROT:P05386|TREMBL:Q6FG99;Q6ICQ4;Q7Z612|ENSEMBL:ENSP00000346037|REFSEQ:NP_000994|H-INV:HIT000277076|VEGA:OTTHUMP00000164511;OTTHUMP00000175931 Tax_Id=9606 Gene_Symbol=RPLP1 60S acidic ribosomal protein P1	1	3	5.5304e-42	1.8044	0.94072	-0.0881627	17.88	12	0.93699	0.68455	0.99054	-0.0938944	-0.546772	-0.0137129	0.319201
IPI00412415;IPI00383565		IPI00412415;IPI00383565	4;4	>IPI:IPI00412415.2|SWISS-PROT:Q9NRL2-1|ENSEMBL:ENSP00000353458;ENSP00000371859|REFSEQ:NP_038476|H-INV:HIT000074364|VEGA:OTTHUMP00000028255;OTTHUMP00000178813 Tax_Id=9606 Gene_Symbol=BAZ1A Isoform 1 of Bromodomain adjacent to zinc finger domain protein 1A;>	2	4	6.9669e-10	0.6295	0.94102	-0.0877027	14.39	7	0.94708	1.0125	0.93895	-0.0784418	0.0179219	-0.0908798	0.279868
IPI00024650;IPI00910164;IPI00646589;IPI00643709		IPI00024650;IPI00910164	5;4;2;2	>IPI:IPI00024650.1|SWISS-PROT:P53985|TREMBL:B2R6A5;Q5T8R6|ENSEMBL:ENSP00000358640|REFSEQ:NP_001159968;NP_003042|H-INV:HIT000026249|VEGA:OTTHUMP00000013960 Tax_Id=9606 Gene_Symbol=SLC16A1 Monocarboxylate transporter 1;>IPI:IPI00910164.1|TREMBL:B4DKS0;B4E106	4	5	9.1972e-14	0.62237	0.94106	-0.0876414	19.062	27	1.2421	0.94839	0.90072	0.312781	-0.0764476	-0.150849	0.861198
IPI00291751;IPI00927477		IPI00291751;IPI00927477	4;2	>IPI:IPI00291751.6|SWISS-PROT:Q8WWC4|ENSEMBL:ENSP00000295079;ENSP00000376111|REFSEQ:NP_078796|H-INV:HIT000009482|VEGA:OTTHUMP00000163659 Tax_Id=9606 Gene_Symbol=C2orf47 Uncharacterized protein C2orf47, mitochondrial;>IPI:IPI00927477.1|TREMBL:C9JIU6|ENSEMBL	2	4	1.0212e-19	2.016	0.94112	-0.0875494	7.4971	8	0.95116	NaN	0.97973	-0.07224		-0.0295439	0.252856
IPI00031420;IPI00954552		IPI00031420;IPI00954552	11;10	>IPI:IPI00031420.3|SWISS-PROT:O60701|TREMBL:B4DN25;Q9NQ81;Q9NQ82;Q9NQ83;Q9NY20|ENSEMBL:ENSP00000319501|REFSEQ:NP_003350|H-INV:HIT000064943|VEGA:OTTHUMP00000125211 Tax_Id=9606 Gene_Symbol=UGDH UDP-glucose 6-dehydrogenase;>IPI:IPI00954552.1|TREMBL:B3KUU2 Tax	2	11	3.0315e-84	1.9089	0.94115	-0.0875034	14.77	26	0.99074	0.90121	0.93906	-0.0134216	-0.150065	-0.0907108	0.165485
IPI00302238		IPI00302238	5	>IPI:IPI00302238.3|SWISS-PROT:Q9NY61|ENSEMBL:ENSP00000225402|REFSEQ:NP_036270|H-INV:HIT000013843|VEGA:OTTHUMP00000180713 Tax_Id=9606 Gene_Symbol=AATF Protein AATF	1	5	1.6459e-32	0.69682	0.94128	-0.0873042	25.578	10	0.96876	0.9248	0.91192	-0.0457888	-0.112787	-0.133021	0.0663167
IPI00642211;IPI00647859;IPI00642164		IPI00642211	18;7;2	>IPI:IPI00642211.3|SWISS-PROT:Q9H4A4|TREMBL:Q7RU04|ENSEMBL:ENSP00000295640|REFSEQ:NP_064601|H-INV:HIT000030114|VEGA:OTTHUMP00000034046 Tax_Id=9606 Gene_Symbol=RNPEP Aminopeptidase B	3	18	6.8538e-95	0.61658	0.9413	-0.0872735	10.393	41	0.98525	0.93802	0.9297	-0.0214383	-0.0923094	-0.105163	0.107191
IPI00844090;IPI00552815		IPI00844090	7;2	>IPI:IPI00844090.1|SWISS-PROT:P20908|TREMBL:B2ZZ86;Q59EE7;Q96HC0;Q9UML4|ENSEMBL:ENSP00000360882|REFSEQ:NP_000084|H-INV:HIT000102078|VEGA:OTTHUMP00000022513 Tax_Id=9606 Gene_Symbol=COL5A1 Collagen alpha-1(V) chain	2	7	1.8691e-60	1.939	0.94135	-0.0871969	19.456	20	0.95401	0.75359	0.78868	-0.0679237	-0.408148	-0.342488	0.120128
IPI00304589;IPI00847646;IPI00384104		IPI00304589;IPI00847646	14;10;2	>IPI:IPI00304589.4|SWISS-PROT:Q9C0C2-1|TREMBL:B3KXS7|ENSEMBL:ENSP00000350990|REFSEQ:NP_203754|H-INV:HIT000001457 Tax_Id=9606 Gene_Symbol=TNKS1BP1 Isoform 1 of 182 kDa tankyrase-1-binding protein;>IPI:IPI00847646.1|SWISS-PROT:Q9C0C2-2|ENSEMBL:ENSP0000032244	3	14	5.7003e-61	0.62581	0.94135	-0.0871969	24.288	20	0.90414	0.98935	0.86876	-0.145382	-0.0154471	-0.20297	0.160321
IPI00027831;IPI00847896		IPI00027831;IPI00847896	4;4	>IPI:IPI00027831.1|SWISS-PROT:Q9BQ67|TREMBL:A0MNN5;B2RDP6;Q8NCK5;Q8TCJ8|ENSEMBL:ENSP00000253237|REFSEQ:NP_113673|H-INV:HIT000030894|VEGA:OTTHUMP00000076781 Tax_Id=9606 Gene_Symbol=GRWD1 Glutamate-rich WD repeat-containing protein 1;>IPI:IPI00847896.1|H-INV	2	4	3.0101e-81	0.63556	0.9414	-0.0871202	12.209	11	0.97261	0.91982	0.92905	-0.0400667	-0.120577	-0.106172	0.0696557
IPI00014312;IPI00382458;IPI00382459;IPI00917651;IPI00917208;IPI00916926		IPI00014312;IPI00382458;IPI00382459	10;10;8;4;3;1	>IPI:IPI00014312.1|SWISS-PROT:Q13618-1|TREMBL:Q53S54|ENSEMBL:ENSP00000264414|REFSEQ:NP_003581|H-INV:HIT000000342|VEGA:OTTHUMP00000164219 Tax_Id=9606 Gene_Symbol=CUL3 Isoform 1 of Cullin-3;>IPI:IPI00382458.1|SWISS-PROT:Q13618-2|ENSEMBL:ENSP00000386525;ENSP0	6	10	1.0933e-90	0.64351	0.94143	-0.0870743	10.865	15	1.0163	0.92161	0.94094	0.0233263	-0.117772	-0.0878254	0.292561
IPI00163230;IPI00924791;IPI00924636;IPI00909067		IPI00163230;IPI00924791;IPI00924636	5;5;5;2	>IPI:IPI00163230.5|SWISS-PROT:Q7L5N1|TREMBL:A4D2A3|ENSEMBL:ENSP00000304102|REFSEQ:NP_006824|H-INV:HIT000271661|VEGA:OTTHUMP00000206324 Tax_Id=9606 Gene_Symbol=COPS6 COP9 signalosome complex subunit 6;>IPI:IPI00924791.1|ENSEMBL:ENSP00000400617|VEGA:OTTHUMP0	4	5	5.7233e-14	0.59349	0.94154	-0.0869057	5.5628	10	0.98517	0.9092	0.99161	-0.0215554	-0.13733	-0.0121553	0.292324
IPI00171692;IPI00171152;IPI00922889;IPI00926786;IPI00922400;IPI00927072;IPI00170896;IPI00167072;IPI00925250;IPI00171691		IPI00171692;IPI00171152;IPI00922889;IPI00926786	5;5;3;3;1;1;1;1;1;1	>IPI:IPI00171692.3|SWISS-PROT:Q8NFV4-1|ENSEMBL:ENSP00000222800|REFSEQ:NP_683710|H-INV:HIT000079273|VEGA:OTTHUMP00000160502 Tax_Id=9606 Gene_Symbol=ABHD11 Isoform 1 of Abhydrolase domain-containing protein 11;>IPI:IPI00171152.2|SWISS-PROT:Q8NFV4-4|ENSEMBL:E	10	5	2.1348e-13	1.1066	0.9416	-0.0868138	12.303	8	0.955	0.95388	0.84474	-0.0664274	-0.0681203	-0.243421	0.165044
IPI00042580;IPI00797546;IPI00953537;IPI00843886		IPI00042580;IPI00797546;IPI00953537;IPI00843886	4;4;4;4	>IPI:IPI00042580.4|SWISS-PROT:Q9BUR5-1|ENSEMBL:ENSP00000368528|REFSEQ:NP_077027|H-INV:HIT000030805|VEGA:OTTHUMP00000023073 Tax_Id=9606 Gene_Symbol=APOO Isoform 1 of Apolipoprotein O;>IPI:IPI00797546.2|SWISS-PROT:Q9BUR5-2 Tax_Id=9606 Gene_Symbol=APOO Isofor	4	4	6.0576e-19	0.58987	0.94167	-0.0867065	6.1125	11	0.99817	0.9399	0.91876	-0.00264255	-0.0894208	-0.12224	0.183196
IPI00237884;IPI00217683;IPI00867627;IPI00940222;IPI00431688		IPI00237884;IPI00217683;IPI00867627;IPI00940222	42;41;41;41;2	>IPI:IPI00237884.3|SWISS-PROT:Q02952-1|TREMBL:Q86TJ9|ENSEMBL:ENSP00000253332;ENSP00000384537|REFSEQ:NP_005091|H-INV:HIT000221730|VEGA:OTTHUMP00000017426 Tax_Id=9606 Gene_Symbol=AKAP12 Isoform 1 of A-kinase anchor protein 12;>IPI:IPI00217683.2|TREMBL:A6NEC7	5	42	0	0.60217	0.94173	-0.0866146	13.398	86	1.0177	0.87058	0.92031	0.0253123	-0.199951	-0.119808	0.274958
IPI00655631;IPI00002894;IPI00556021		IPI00655631;IPI00002894;IPI00556021	12;12;10	>IPI:IPI00655631.1|TREMBL:Q308M6|ENSEMBL:ENSP00000375693 Tax_Id=9606 Gene_Symbol=POLD1 DNA polymerase;>IPI:IPI00002894.2|SWISS-PROT:P28340|ENSEMBL:ENSP00000262266;ENSP00000406046|REFSEQ:NP_002682|H-INV:HIT000196429|VEGA:OTTHUMP00000077834;OTTHUMP0000007783	3	12	1.2183e-33	0.59314	0.94178	-0.086538	12.327	23	1.039	0.89398	0.92625	0.0551957	-0.161686	-0.110526	0.384248
IPI00026328		IPI00026328	5	>IPI:IPI00026328.3|SWISS-PROT:O95881|ENSEMBL:ENSP00000360688|REFSEQ:NP_056997|H-INV:HIT000012783|VEGA:OTTHUMP00000010300 Tax_Id=9606 Gene_Symbol=TXNDC12 Thioredoxin domain-containing protein 12	1	5	6.7345e-47	0.91079	0.94179	-0.0865227	14.87	18	0.97762	0.92506	0.94957	-0.0326543	-0.112381	-0.0746537	0.0862689
IPI00168878		IPI00168878	5	>IPI:IPI00168878.1|SWISS-PROT:Q8NFQ8|ENSEMBL:ENSP00000356584;ENSP00000410193|REFSEQ:NP_659471|H-INV:HIT000335025|VEGA:OTTHUMP00000033196 Tax_Id=9606 Gene_Symbol=TOR1AIP2 Torsin-1A-interacting protein 2	1	5	1.0702e-14	0.57057	0.94197	-0.086247	14.777	8	1.1013	0.8879	0.94734	0.139208	-0.171531	-0.0780458	0.728025
IPI00031556;IPI00830039		IPI00031556;IPI00830039	10;10	>IPI:IPI00031556.7|SWISS-PROT:P26368-1|TREMBL:B5BU25|ENSEMBL:ENSP00000307863|REFSEQ:NP_009210|VEGA:OTTHUMP00000078216 Tax_Id=9606 Gene_Symbol=U2AF2 Isoform 1 of Splicing factor U2AF 65 kDa subunit;>IPI:IPI00830039.1|SWISS-PROT:P26368-2|ENSEMBL:ENSP00000388	2	10	1.0745e-189	0.65146	0.94202	-0.0861704	23.509	44	0.89008	0.96155	0.9603	-0.167993	-0.0565662	-0.0584429	0.124595
IPI00029422		IPI00029422	4	>IPI:IPI00029422.1|SWISS-PROT:O95235|TREMBL:B4DL79|ENSEMBL:ENSP00000378356|REFSEQ:NP_005724|H-INV:HIT000277750|VEGA:OTTHUMP00000159481 Tax_Id=9606 Gene_Symbol=KIF20A Kinesin-like protein KIF20A	1	4	4.0514e-33	0.5864	0.94213	-0.086002	11.964	9	1.0223	0.90942	0.98347	0.0318186	-0.136981	-0.0240471	0.477118
IPI00011619;IPI00922088		IPI00011619	8;1	>IPI:IPI00011619.4|SWISS-PROT:O43252|TREMBL:Q05BW9;Q4W5F0;Q4W5H3;Q6IAX6|ENSEMBL:ENSP00000265174|REFSEQ:NP_005434|H-INV:HIT000096473|VEGA:OTTHUMP00000161864 Tax_Id=9606 Gene_Symbol=PAPSS1 Bifunctional 3-phosphoadenosine 5-phosphosulfate synthetase 1	2	8	5.492e-30	0.60788	0.94227	-0.0857876	10.783	18	1.0275	0.92585	0.93052	0.0391384	-0.11115	-0.103891	0.353537
IPI00911064;IPI00549730;IPI00953224		IPI00911064;IPI00549730;IPI00953224	4;4;3	>IPI:IPI00911064.1|TREMBL:A8MWR0;B4DY17|ENSEMBL:ENSP00000379133 Tax_Id=9606 Gene_Symbol=APIP cDNA FLJ58961, highly similar to APAF1-interacting protein;>IPI:IPI00549730.3|SWISS-PROT:Q96GX9|TREMBL:A8K9D3|ENSEMBL:ENSP00000278359|REFSEQ:NP_057041|H-INV:HIT000	3	4	1.9457e-13	0.64143	0.94231	-0.0857263	7.1852	7	0.91035	0.9929	NaN	-0.135507	-0.0102797		0.451798
IPI00742670;IPI00014958;IPI00290945;IPI00844348;IPI00925904;IPI00924709		IPI00742670;IPI00014958;IPI00290945;IPI00844348	5;4;4;4;2;1	>IPI:IPI00742670.2|SWISS-PROT:Q15165-2|TREMBL:B2RCP9;B4DKM6;B4DW02|ENSEMBL:ENSP00000404622|REFSEQ:NP_001018171|H-INV:HIT000282784|VEGA:OTTHUMP00000204703 Tax_Id=9606 Gene_Symbol=PON2 cDNA FLJ55597, highly similar to Serum paraoxonase/arylesterase 2;>IPI:IP	6	5	3.7257e-39	1.9265	0.9424	-0.0855886	9.6621	14	0.9751	0.97995	0.91699	-0.0363779	-0.02922	-0.125022	0.175285
IPI00220063		IPI00220063	3	>IPI:IPI00220063.5|SWISS-PROT:O43920|TREMBL:Q6IBA0|ENSEMBL:ENSP00000362058;ENSP00000362060|REFSEQ:NP_004543|H-INV:HIT000001734|VEGA:OTTHUMP00000008670;OTTHUMP00000008671 Tax_Id=9606 Gene_Symbol=NDUFS5 NADH dehydrogenase [ubiquinone] iron-sulfur protein 5	1	3	1.5623e-07	1.1423	0.9424	-0.0855886	20.29	4	1.0845	0.77533	NaN	0.11703	-0.367118		0.696459
IPI00012199;IPI00412260		IPI00012199	4;1	>IPI:IPI00012199.1|SWISS-PROT:Q9H6F5|TREMBL:B4DY99|ENSEMBL:ENSP00000227520|REFSEQ:NP_077003|H-INV:HIT000009248 Tax_Id=9606 Gene_Symbol=CCDC86 Coiled-coil domain-containing protein 86	2	4	1.1824e-25	0.57038	0.94269	-0.0851447	13.232	9	NaN	0.97879	0.90214		-0.0309287	-0.148577	0.369343
IPI00291916;IPI00926045;IPI00514526;IPI00385943		IPI00291916	4;1;1;1	>IPI:IPI00291916.5|SWISS-PROT:Q8WWQ0|TREMBL:A7J992;Q9NWP3|ENSEMBL:ENSP00000275034|REFSEQ:NP_060404|H-INV:HIT000246883|VEGA:OTTHUMP00000016771 Tax_Id=9606 Gene_Symbol=PHIP PH-interacting protein	4	4	2.5185e-15	0.6762	0.9427	-0.0851294	12.433	5	NaN	1.0438	0.83275		0.0618453	-0.264045	0.646471
IPI00409717;IPI00328328;IPI00924536;IPI00030296;IPI00788730;IPI00794607;IPI00793328;IPI00790077;IPI00793220;IPI00792676		IPI00409717;IPI00328328;IPI00924536;IPI00030296;IPI00788730;IPI00794607;IPI00793328;IPI00790077	17;17;15;13;10;9;9;9;8;4	>IPI:IPI00409717.1|SWISS-PROT:Q14240-2|ENSEMBL:ENSP00000398370|VEGA:OTTHUMP00000173932;OTTHUMP00000210101 Tax_Id=9606 Gene_Symbol=EIF4A2 Isoform 2 of Eukaryotic initiation factor 4A-II;>IPI:IPI00328328.3|SWISS-PROT:Q14240-1|TREMBL:Q86WD0|ENSEMBL:ENSP000003	10	17	0	0.61281	0.94275	-0.0850528	14.213	12	1.0185	0.92881	0.83916	0.026446	-0.106545	-0.252982	0.302674
IPI00797136;IPI00896464		IPI00797136;IPI00896464	5;3	>IPI:IPI00797136.2|SWISS-PROT:Q70UQ0-1|ENSEMBL:ENSP00000343471|REFSEQ:NP_963906|H-INV:HIT000248574|VEGA:OTTHUMP00000168845 Tax_Id=9606 Gene_Symbol=IKBIP Isoform 1 of Inhibitor of nuclear factor kappa-B kinase-interacting protein;>IPI:IPI00896464.1|SWISS-PR	2	5	2.3898e-32	1.1425	0.94295	-0.0847468	35.692	4	0.8635	NaN	1.0612	-0.211732		0.0856966	0.744836
IPI00013830;IPI00910816;IPI00943237		IPI00013830;IPI00910816	9;6;4	>IPI:IPI00013830.1|SWISS-PROT:Q13573|TREMBL:A8K8A9;B4DY36;B7Z9X2;Q0D2M5;Q6I9S2;Q6P151|ENSEMBL:ENSP00000261531|REFSEQ:NP_036377|H-INV:HIT000063977|VEGA:OTTHUMP00000028495 Tax_Id=9606 Gene_Symbol=SNW1 SNW domain-containing protein 1;>IPI:IPI00910816.1|TREMBL	3	9	1.4097e-93	0.60202	0.94304	-0.0846091	7.5925	17	0.99183	0.88365	0.9795	-0.0118352	-0.178453	-0.0298826	0.29896
IPI00453476;IPI00549725;IPI00374975;IPI00218570;IPI00844133;IPI00786897;IPI00930416		IPI00453476;IPI00549725	11;11;4;1;1;1;1	>IPI:IPI00453476.2|ENSEMBL:ENSP00000390826|VEGA:OTTHUMP00000168982 Tax_Id=9606 Gene_Symbol=- 29 kDa protein;>IPI:IPI00549725.6|SWISS-PROT:P18669|TREMBL:B4DJA4;B4DKL5;B4DMJ7;B7Z9E5;Q0D2Q6;Q53G35;Q6FHK8;Q6FHU2;Q6P6D7|ENSEMBL:ENSP00000359991|REFSEQ:NP_002620|	7	11	5.094e-139	1.8188	0.94307	-0.0845632	11.476	52	0.94332	0.95353	0.9294	-0.0841808	-0.0686498	-0.105628	0.015133
IPI00008454;IPI00927297;IPI00797108		IPI00008454	7;3;1	>IPI:IPI00008454.1|SWISS-PROT:Q9UBS4|TREMBL:B3KW63|ENSEMBL:ENSP00000265028;ENSP00000414398|REFSEQ:NP_057390|H-INV:HIT000098378|VEGA:OTTHUMP00000173912;OTTHUMP00000210171 Tax_Id=9606 Gene_Symbol=DNAJB11 DnaJ homolog subfamily B member 11	3	7	1.1704e-48	0.6143	0.94308	-0.0845479	8.8374	20	0.9694	0.90246	0.92155	-0.044836	-0.148065	-0.117866	0.077472
IPI00784020;IPI00783186;IPI00909867;IPI00251783;IPI00953250;IPI00868922;IPI00871529		IPI00784020;IPI00783186;IPI00909867	10;10;9;4;4;3;3	>IPI:IPI00784020.1|SWISS-PROT:O75179-1|ENSEMBL:ENSP00000351416|REFSEQ:NP_115593 Tax_Id=9606 Gene_Symbol=ANKRD17 Isoform 1 of Ankyrin repeat domain-containing protein 17;>IPI:IPI00783186.2|SWISS-PROT:O75179-2|ENSEMBL:ENSP00000332265|REFSEQ:NP_942592|H-INV:H	7	10	1.2032e-56	0.61451	0.94331	-0.0841961	21.692	7	0.86714	0.89741	1.0133	-0.205663	-0.156161	0.0190614	0.235736
IPI00019812;IPI00793942;IPI00922155;IPI00556455		IPI00019812;IPI00793942	6;6;2;2	>IPI:IPI00019812.1|SWISS-PROT:P53041|TREMBL:B2R6R6;B4DDZ8;B4DLP6;Q53FR0;Q9BPW0|ENSEMBL:ENSP00000012443|REFSEQ:NP_006238|H-INV:HIT000030795|VEGA:OTTHUMP00000077855;OTTHUMP00000165833 Tax_Id=9606 Gene_Symbol=PPP5C Serine/threonine-protein phosphatase 5;>IPI:	4	6	6.9965e-69	0.63324	0.94334	-0.0841503	9.433	17	0.94736	0.94515	0.93265	-0.0780153	-0.0813848	-0.100592	0.00651894
IPI00031564;IPI00903238;IPI00916612;IPI00917299;IPI00917449		IPI00031564;IPI00903238;IPI00916612	3;2;2;1;1	>IPI:IPI00031564.1|SWISS-PROT:O75223-1|ENSEMBL:ENSP00000275428|REFSEQ:NP_076956|H-INV:HIT000029784|VEGA:OTTHUMP00000025183;OTTHUMP00000158746 Tax_Id=9606 Gene_Symbol=GGCT Isoform 1 of Gamma-glutamylcyclotransferase;>IPI:IPI00903238.1|TREMBL:B3KMN7|ENSEMBL:	5	3	2.2611e-83	0.60851	0.94335	-0.084135	51.908	10	0.8844	0.95989	0.95998	-0.177229	-0.059059	-0.0589237	0.129885
IPI00029997;IPI00643842		IPI00029997	11;4	>IPI:IPI00029997.1|SWISS-PROT:O95336|ENSEMBL:ENSP00000252603|REFSEQ:NP_036220|H-INV:HIT000036464|VEGA:OTTHUMP00000077808 Tax_Id=9606 Gene_Symbol=PGLS 6-phosphogluconolactonase	2	11	9.1253e-125	0.68102	0.94344	-0.0839973	10.765	25	0.91344	0.94307	0.97454	-0.130618	-0.0845632	-0.0372067	0.0892085
IPI00307334;IPI00221302;IPI00889777		IPI00307334;IPI00221302;IPI00889777	2;2;2	>IPI:IPI00307334.3|SWISS-PROT:Q9UBK8-1|ENSEMBL:ENSP00000264668|REFSEQ:NP_076915|H-INV:HIT000070325|VEGA:OTTHUMP00000115546 Tax_Id=9606 Gene_Symbol=MTRR Isoform A of Methionine synthase reductase, mitochondrial;>IPI:IPI00221302.1|SWISS-PROT:Q9UBK8-2 Tax_Id=	3	2	6.893e-05	0.644	0.9437	-0.0835998	10.921	5	0.87473	NaN	1.0056	-0.19309		0.00805655	0.526547
IPI00217143;IPI00902754		IPI00217143	8;3	>IPI:IPI00217143.3|TREMBL:Q8IW48|ENSEMBL:ENSP00000329450 Tax_Id=9606 Gene_Symbol=SDHA SDHA protein	2	8	3.7977e-133	0.61497	0.94392	-0.0832635	27.307	32	0.98256	0.90172	0.9015	-0.0253826	-0.149249	-0.149601	0.120477
IPI00219037;IPI00045109		IPI00219037;IPI00045109	7;6	>IPI:IPI00219037.5|SWISS-PROT:P16104|ENSEMBL:ENSP00000364310|REFSEQ:NP_002096|H-INV:HIT000321469 Tax_Id=9606 Gene_Symbol=H2AFX Histone H2A.x;>IPI:IPI00045109.3|SWISS-PROT:Q96QV6|ENSEMBL:ENSP00000297012|REFSEQ:NP_734466|H-INV:HIT000260279|VEGA:OTTHUMP000000	2	7	4.2347e-132	2.1388	0.94396	-0.0832024	5.3934	10	0.94396	NaN	0.93182	-0.0832024		-0.101877	0.0640181
IPI00005260;IPI00783948;IPI00894486;IPI00829629;IPI00894476		IPI00005260;IPI00783948	13;11;6;5;1	>IPI:IPI00005260.4|SWISS-PROT:Q14997-1|ENSEMBL:ENSP00000384211|REFSEQ:NP_055429|VEGA:OTTHUMP00000200663 Tax_Id=9606 Gene_Symbol=PSME4 Isoform 1 of Proteasome activator complex subunit 4;>IPI:IPI00783948.2|SWISS-PROT:Q14997-2|ENSEMBL:ENSP00000185162|H-INV:H	5	13	2.1192e-34	0.61002	0.94414	-0.0829273	41.661	20	0.94268	0.92722	0.94837	-0.08516	-0.109016	-0.0764781	0.0114268
IPI00030363;IPI00062003		IPI00030363	11;3	>IPI:IPI00030363.1|SWISS-PROT:P24752|ENSEMBL:ENSP00000265838|REFSEQ:NP_000010|H-INV:HIT000102073 Tax_Id=9606 Gene_Symbol=ACAT1 Acetyl-CoA acetyltransferase, mitochondrial	2	11	2.3185e-160	0.60793	0.94429	-0.0826981	49.079	32	0.96093	0.92831	0.93745	-0.0574968	-0.107321	-0.0931864	0.0284529
IPI00060715		IPI00060715	4	>IPI:IPI00060715.1|SWISS-PROT:Q96CX2|TREMBL:B3KY04|ENSEMBL:ENSP00000317141;ENSP00000366694|REFSEQ:NP_612453|H-INV:HIT000242918|VEGA:OTTHUMP00000018517 Tax_Id=9606 Gene_Symbol=KCTD12 BTB/POZ domain-containing protein KCTD12	1	4	1.7482e-12	0.59952	0.94439	-0.0825453	19.386	7	NaN	0.87809	0.87325		-0.187559	-0.195533	0.0132493
IPI00015836		IPI00015836	3	>IPI:IPI00015836.1|SWISS-PROT:Q9UKG1|TREMBL:B4DQX8|ENSEMBL:ENSP00000288266|REFSEQ:NP_036228|H-INV:HIT000072361|VEGA:OTTHUMP00000165214;OTTHUMP00000171638 Tax_Id=9606 Gene_Symbol=APPL1 DCC-interacting protein 13-alpha	1	3	3.1528e-05	0.59074	0.94442	-0.0824995	4.7337	5	NaN	0.92067	0.99558		-0.119244	-0.00639085	0.465913
IPI00329373		IPI00329373	2	>IPI:IPI00329373.3|SWISS-PROT:Q5XKP0|ENSEMBL:ENSP00000309561|REFSEQ:NP_991330|H-INV:HIT000087324|VEGA:OTTHUMP00000077241 Tax_Id=9606 Gene_Symbol=C19orf70 Protein QIL1	1	2	1.3109e-10	1.9226	0.94464	-0.0821635	22.166	12	0.9123	1.0502	0.96935	-0.13242	0.0706641	-0.0449104	0.60692
IPI00027192;IPI00943008;IPI00942946;IPI00641236;IPI00643385		IPI00027192;IPI00943008;IPI00942946	21;21;11;7;6	>IPI:IPI00027192.6|TREMBL:B2R5M9;B4DR87;Q5JXB8|ENSEMBL:ENSP00000365548;ENSP00000414443|VEGA:OTTHUMP00000002514 Tax_Id=9606 Gene_Symbol=PLOD1 cDNA, FLJ79184, highly similar to Procollagen-lysine, 2-oxoglutarate 5-dioxygenase 1;>IPI:IPI00943008.1|SWISS-PROT:	5	21	1.0458e-188	0.60764	0.94471	-0.0820566	9.5991	51	1.0107	0.91283	0.93676	0.0153548	-0.131582	-0.0942486	0.252565
IPI00009906		IPI00009906	10	>IPI:IPI00009906.5|SWISS-PROT:Q9UH62|TREMBL:A8K5B0|ENSEMBL:ENSP00000340672;ENSP00000378554;ENSP00000383903|REFSEQ:NP_057691;NP_808816;NP_808817|H-INV:HIT000306837|VEGA:OTTHUMP00000023688 Tax_Id=9606 Gene_Symbol=ARMCX3 Armadillo repeat-containing X-linked p	1	10	1.4389e-107	0.6229	0.94485	-0.0818428	8.9833	21	1.0162	0.95002	0.87863	0.0231844	-0.0739702	-0.186672	0.321734
IPI00220493;IPI00916222		IPI00220493;IPI00916222	1;1	>IPI:IPI00220493.5|SWISS-PROT:Q9Y4Y9|ENSEMBL:ENSP00000410758|REFSEQ:NP_036454|H-INV:HIT000007491|VEGA:OTTHUMP00000024531;OTTHUMP00000123495 Tax_Id=9606 Gene_Symbol=LSM5 U6 snRNA-associated Sm-like protein LSm5;>IPI:IPI00916222.1|TREMBL:B8ZZF8|ENSEMBL:ENSP0	2	1	1.394e-19	2.0259	0.94495	-0.0816901	6.705	8	0.91269	NaN	0.94495	-0.131803		-0.0816901	0.146776
IPI00027280;IPI00217709;IPI00941371;IPI00926528;IPI00925477;IPI00926182		IPI00027280;IPI00217709;IPI00941371;IPI00926528;IPI00925477	32;32;30;29;29;2	>IPI:IPI00027280.2|SWISS-PROT:Q02880-1|TREMBL:Q6LBI8|ENSEMBL:ENSP00000264331 Tax_Id=9606 Gene_Symbol=TOP2B Isoform Beta-2 of DNA topoisomerase 2-beta;>IPI:IPI00217709.1|SWISS-PROT:Q02880-2|TREMBL:B4DKD0;B4DLV2;B7ZB27;Q59H80;Q6W6M6;Q71UH4;Q8WTY5|ENSEMBL:ENS	6	32	1.9638e-220	0.60957	0.94505	-0.0815374	20.861	57	1.0332	0.93231	0.88536	0.0471195	-0.101118	-0.175664	0.362807
IPI00045946;IPI00099529;IPI00513860;IPI00645379;IPI00844240		IPI00045946;IPI00099529	7;7;2;2;2	>IPI:IPI00045946.4|SWISS-PROT:Q96TA2-1|TREMBL:Q96I63|ENSEMBL:ENSP00000318480|REFSEQ:NP_647473|H-INV:HIT000033452|VEGA:OTTHUMP00000019361 Tax_Id=9606 Gene_Symbol=YME1L1 Isoform 1 of ATP-dependent metalloprotease YME1L1;>IPI:IPI00099529.3|SWISS-PROT:Q96TA2-2	5	7	1.5839e-60	0.60484	0.94507	-0.0815069	12.866	9	1.0654	0.91024	NaN	0.0913952	-0.135681		0.877381
IPI00152890;IPI00556218;IPI00157845;IPI00291903		IPI00152890;IPI00556218;IPI00157845;IPI00291903	8;8;6;4	>IPI:IPI00152890.1|SWISS-PROT:Q9H6R4-1|ENSEMBL:ENSP00000297990|REFSEQ:NP_075068|VEGA:OTTHUMP00000000450 Tax_Id=9606 Gene_Symbol=NOL6 Isoform 1 of Nucleolar protein 6;>IPI:IPI00556218.1|SWISS-PROT:Q9H6R4-4|TREMBL:B3KPN5;B4DF80|ENSEMBL:ENSP00000368783;ENSP00	4	8	1.9579e-25	0.62802	0.94514	-0.0814	13.581	14	0.98209	1.0369	0.86448	-0.0260729	0.0522768	-0.210096	0.51313
IPI00333215;IPI00943316;IPI00935732;IPI00218106;IPI00922871		IPI00333215;IPI00943316;IPI00935732;IPI00218106	6;6;6;4;1	>IPI:IPI00333215.1|SWISS-PROT:P23193-1|ENSEMBL:ENSP00000382541|REFSEQ:NP_006747|H-INV:HIT000264903|VEGA:OTTHUMP00000177674 Tax_Id=9606 Gene_Symbol=TCEA1 Isoform 1 of Transcription elongation factor A protein 1;>IPI:IPI00943316.1|ENSEMBL:ENSP00000353558 Tax	5	6	9.0684e-18	0.67416	0.94514	-0.0814	7.5436	11	1.0612	0.97989	0.9324	0.0856966	-0.0293083	-0.100979	0.810207
IPI00418797;IPI00026445;IPI00916790;IPI00184886;IPI00917845		IPI00418797;IPI00026445;IPI00916790	4;4;4;1;1	>IPI:IPI00418797.5|SWISS-PROT:Q9H9Y6-1|TREMBL:B7Z823|ENSEMBL:ENSP00000263331|REFSEQ:NP_061887|VEGA:OTTHUMP00000161989 Tax_Id=9606 Gene_Symbol=POLR1B DNA-directed RNA polymerase;>IPI:IPI00026445.3|SWISS-PROT:Q9H9Y6-2|TREMBL:B7Z1W6;B7Z6Y7;Q4QRK8;Q6DKI9;Q9BSR	5	4	1.3334e-11	0.61109	0.94514	-0.0814	25.752	5	1.1814	0.83487	NaN	0.240498	-0.260377		0.974747
IPI00006440		IPI00006440	5	>IPI:IPI00006440.6|SWISS-PROT:Q9Y2R9|TREMBL:Q96Q63|ENSEMBL:ENSP00000245539|REFSEQ:NP_057055|H-INV:HIT000029451|VEGA:OTTHUMP00000182292 Tax_Id=9606 Gene_Symbol=MRPS7 28S ribosomal protein S7, mitochondrial	1	5	6.0621e-12	0.58475	0.94521	-0.0812932	12.971	6	1.1264	0.87529	NaN	0.171719	-0.192167		0.964264
IPI00644297;IPI00645082;IPI00946735		IPI00644297;IPI00645082;IPI00946735	11;11;10	>IPI:IPI00644297.1|TREMBL:B4DM01;B4E0N1;Q59F56;Q5ST66;Q9BQJ5;Q9NPK3|ENSEMBL:ENSP00000364543;ENSP00000394400|REFSEQ:NP_008860|VEGA:OTTHUMP00000029197;OTTHUMP00000029612 Tax_Id=9606 Gene_Symbol=SKIV2L superkiller viralicidic activity 2-like homolog;>IPI:IPI0	3	11	7.7094e-52	1.7719	0.94556	-0.0807591	20.234	20	0.95433	1.0679	0.92919	-0.0674399	0.0947766	-0.105954	0.711524
IPI00163644;IPI00394737;IPI00873898;IPI00790135;IPI00790654		IPI00163644;IPI00394737;IPI00873898;IPI00790135	5;5;5;3;1	>IPI:IPI00163644.2|SWISS-PROT:Q9BZF1-1|TREMBL:Q5HYM3;Q641R2;Q96N80|ENSEMBL:ENSP00000261183|REFSEQ:NP_065892|H-INV:HIT000078857|VEGA:OTTHUMP00000168550 Tax_Id=9606 Gene_Symbol=OSBPL8 Oxysterol-binding protein;>IPI:IPI00394737.1|SWISS-PROT:Q9BZF1-2|ENSEMBL:E	5	5	5.1885e-27	0.56998	0.94561	-0.0806828	8.8989	9	NaN	0.95122	0.93226		-0.072149	-0.101196	0.105694
IPI00005573;IPI00790117;IPI00386083;IPI00795829		IPI00005573;IPI00790117;IPI00386083	5;4;3;2	>IPI:IPI00005573.3|SWISS-PROT:Q8TCD5-1|ENSEMBL:ENSP00000245552|REFSEQ:NP_055410|H-INV:HIT000071898|VEGA:OTTHUMP00000182434 Tax_Id=9606 Gene_Symbol=NT5C Isoform 1 of 5(3)-deoxyribonucleotidase, cytosolic type;>IPI:IPI00790117.1|VEGA:OTTHUMP00000182435 Tax	4	5	8.6451e-15	0.63052	0.94598	-0.0801184	12.557	7	0.86008	0.98301	0.9785	-0.217457	-0.024722	-0.0313562	0.285704
IPI00219301		IPI00219301	4	>IPI:IPI00219301.7|SWISS-PROT:P29966|TREMBL:Q05C82;Q6NVI1|ENSEMBL:ENSP00000357624|REFSEQ:NP_002347|H-INV:HIT000100429|VEGA:OTTHUMP00000017045 Tax_Id=9606 Gene_Symbol=MARCKS Myristoylated alanine-rich C-kinase substrate	1	4	2.1773e-70	0.60198	0.94599	-0.0801032	18.277	13	NaN	0.93051	0.9865		-0.103906	-0.019609	0.381255
IPI00328715		IPI00328715	7	>IPI:IPI00328715.4|SWISS-PROT:Q86UE4|ENSEMBL:ENSP00000338235|REFSEQ:NP_848927|H-INV:HIT000080935|VEGA:OTTHUMP00000177927 Tax_Id=9606 Gene_Symbol=MTDH Protein LYRIC	1	7	3.0027e-92	1.1403	0.9461	-0.0799354	11.128	12	1.0131	0.90705	0.85516	0.0187766	-0.140746	-0.225734	0.247236
IPI00795288;IPI00219446;IPI00908746;IPI00795701		IPI00795288;IPI00219446;IPI00908746	9;9;9;3	>IPI:IPI00795288.1|VEGA:OTTHUMP00000169411 Tax_Id=9606 Gene_Symbol=PEBP1 22 kDa protein;>IPI:IPI00219446.5|SWISS-PROT:P30086|ENSEMBL:ENSP00000261313|REFSEQ:NP_002558|H-INV:HIT000277641|VEGA:OTTHUMP00000169409 Tax_Id=9606 Gene_Symbol=PEBP1 Phosphatidylethan	4	9	8.3107e-198	1.8004	0.94614	-0.0798744	9.1503	34	0.92283	0.95817	0.94709	-0.115863	-0.0616465	-0.0784266	0.0335206
IPI00514127;IPI00020956;IPI00514330;IPI00922032		IPI00514127;IPI00020956;IPI00514330;IPI00922032	13;13;13;7	>IPI:IPI00514127.1|TREMBL:Q5SZ07|ENSEMBL:ENSP00000357189|REFSEQ:NP_001119522|VEGA:OTTHUMP00000038723 Tax_Id=9606 Gene_Symbol=HDGF hepatoma-derived growth factor isoform b;>IPI:IPI00020956.1|SWISS-PROT:P51858|TREMBL:B2RDE8|ENSEMBL:ENSP00000349878|REFSEQ:NP_	4	13	1.1684e-252	0.62275	0.94628	-0.079661	11.685	38	0.9748	0.94256	0.93513	-0.0368218	-0.0853436	-0.0967612	0.0579449
IPI00028122;IPI00333317;IPI00643781		IPI00028122;IPI00333317;IPI00643781	6;4;4	>IPI:IPI00028122.1|SWISS-PROT:O75475-1|ENSEMBL:ENSP00000370109;ENSP00000370114|REFSEQ:NP_001121689;NP_150091|H-INV:HIT000065263|VEGA:OTTHUMP00000022753;OTTHUMP00000022754 Tax_Id=9606 Gene_Symbol=PSIP1 Isoform 1 of PC4 and SFRS1-interacting protein;>IPI:IPI	3	6	5.08e-65	0.6551	0.94634	-0.0795695	15.677	23	0.99817	0.95472	0.94265	-0.00264255	-0.0668504	-0.0852059	0.175546
IPI00328985;IPI00301252;IPI00641826		IPI00328985;IPI00301252;IPI00641826	3;3;2	>IPI:IPI00328985.1|SWISS-PROT:Q86W42-1|ENSEMBL:ENSP00000326531|REFSEQ:NP_077315|VEGA:OTTHUMP00000081156 Tax_Id=9606 Gene_Symbol=THOC6 Isoform 1 of THO complex subunit 6 homolog;>IPI:IPI00301252.2|SWISS-PROT:Q86W42-3|ENSEMBL:ENSP00000253952|REFSEQ:NP_001135	3	3	1.1468e-12	0.61135	0.9464	-0.079478	13.45	8	1.0958	0.93243	0.98828	0.131985	-0.100933	-0.0170083	0.951455
IPI00456008;IPI00002521;IPI00794158		IPI00456008;IPI00002521;IPI00794158	4;4;3	>IPI:IPI00456008.1|ENSEMBL:ENSP00000389649|REFSEQ:NP_001003701 Tax_Id=9606 Gene_Symbol=ATP5J ATP synthase, H+ transporting, mitochondrial F0 complex, subunit F6 isoform b precursor;>IPI:IPI00002521.1|SWISS-PROT:P18859|TREMBL:Q6IB54;Q6NZ59|ENSEMBL:ENSP00000	3	4	1.5102e-64	0.59983	0.94643	-0.0794323	7.2728	13	NaN	1.008	0.93377		0.0114956	-0.0988609	0.573696
IPI00030915;IPI00941811;IPI00872245;IPI00952731		IPI00030915;IPI00941811	4;4;1;1	>IPI:IPI00030915.1|SWISS-PROT:P40818|TREMBL:A8K8N5;Q05CD9;Q05DF5|ENSEMBL:ENSP00000302239;ENSP00000379721;ENSP00000405537|REFSEQ:NP_001122082;NP_001122083;NP_005145|H-INV:HIT000042205|VEGA:OTTHUMP00000162416;OTTHUMP00000175806 Tax_Id=9606 Gene_Symbol=USP8 U	4	4	4.6416e-29	0.58618	0.94658	-0.0792037	9.4987	7	NaN	0.95692	0.92055		-0.0635298	-0.119432	0.188778
IPI00792743;IPI00019996;IPI00791423;IPI00790299;IPI00792073;IPI00171749;IPI00790825;IPI00789630		IPI00792743;IPI00019996;IPI00791423;IPI00790299;IPI00792073	7;7;4;4;4;2;2;1	>IPI:IPI00792743.1|SWISS-PROT:Q9NWH9|ENSEMBL:ENSP00000369887|REFSEQ:NP_079031|VEGA:OTTHUMP00000082628 Tax_Id=9606 Gene_Symbol=SLTM SAFB-like transcription modulator;>IPI:IPI00019996.3|TREMBL:A8K5V8|REFSEQ:NP_001013865|VEGA:OTTHUMP00000176332 Tax_Id=9606 Ge	8	7	7.6809e-117	0.58976	0.94663	-0.0791275	37.496	13	0.95406	0.93945	0.9441	-0.0678481	-0.0901117	-0.0829884	0.00661389
IPI00384265;IPI00472054;IPI00039626;IPI00719085;IPI00220935;IPI00515110		IPI00384265;IPI00472054;IPI00039626	16;16;16;7;6;1	>IPI:IPI00384265.5|SWISS-PROT:Q9NZB2-6|ENSEMBL:ENSP00000334918 Tax_Id=9606 Gene_Symbol=FAM120A Isoform F of Constitutive coactivator of PPAR-gamma-like protein 1;>IPI:IPI00472054.2|SWISS-PROT:Q9NZB2-1|ENSEMBL:ENSP00000277165|REFSEQ:NP_055427|H-INV:HIT00033	6	16	3.0072e-76	0.6539	0.94669	-0.079036	35.011	34	1.0233	0.92428	0.93172	0.0332292	-0.113598	-0.102032	0.326093
IPI00168884;IPI00921999;IPI00642918;IPI00642797;IPI00872971		IPI00168884;IPI00921999;IPI00642918;IPI00642797	3;3;2;2;1	>IPI:IPI00168884.3|SWISS-PROT:O75787|TREMBL:B7Z413|ENSEMBL:ENSP00000367697|REFSEQ:NP_005756|H-INV:HIT000076477|VEGA:OTTHUMP00000025771 Tax_Id=9606 Gene_Symbol=ATP6AP2 Renin receptor;>IPI:IPI00921999.1|TREMBL:B7Z4S4;B7Z9I3 Tax_Id=9606 Gene_Symbol=- cDNA FLJ	5	3	5.3812e-12	0.64805	0.94681	-0.0788532	14.606	6	0.98349	0.83113	0.98159	-0.0240177	-0.266854	-0.0268075	0.318855
IPI00844303;IPI00783943;IPI00893282;IPI00873723;IPI00306682;IPI00335367;IPI00893631		IPI00844303;IPI00783943;IPI00893282;IPI00873723;IPI00306682;IPI00335367;IPI00893631	1;1;1;1;1;1;1	>IPI:IPI00844303.1|TREMBL:A4D2Q0|ENSEMBL:ENSP00000388743;ENSP00000409909|VEGA:OTTHUMP00000199973 Tax_Id=9606 Gene_Symbol=UNC84A Unc-84 homolog A;>IPI:IPI00783943.2|SWISS-PROT:O94901-1|TREMBL:A5PL20;A7MCZ7|ENSEMBL:ENSP00000297445;ENSP00000384116|H-INV:HIT00	7	1	0.0016836	0.59479	0.94684	-0.0788074	7.3609	6	NaN	1.0147	0.88209		0.0210533	-0.181002	0.573717
IPI00329615;IPI00939800;IPI00827591;IPI00640761;IPI00920951;IPI00642289		IPI00329615;IPI00939800;IPI00827591	3;3;2;1;1;1	>IPI:IPI00329615.5|TREMBL:B4DJI5|ENSEMBL:ENSP00000409332 Tax_Id=9606 Gene_Symbol=ISCA1 HESB like domain containing 2, isoform CRA_b;>IPI:IPI00939800.1|SWISS-PROT:Q9BUE6|ENSEMBL:ENSP00000365159|REFSEQ:NP_112202|H-INV:HIT000385067|VEGA:OTTHUMP00000021590 Tax	6	3	9.2601e-11	0.62784	0.94691	-0.0787008	8.5176	7	0.98997	0.92746	0.98385	-0.0145433	-0.108643	-0.0234897	0.244577
IPI00884192;IPI00304814;IPI00745335;IPI00745800		IPI00884192;IPI00304814;IPI00745335;IPI00745800	4;4;4;2	>IPI:IPI00884192.1|REFSEQ:NP_001034937 Tax_Id=9606 Gene_Symbol=GPX4 glutathione peroxidase 4 isoform C precursor;>IPI:IPI00304814.4|SWISS-PROT:P36969-1|TREMBL:Q6PI42;Q6PJX4|ENSEMBL:ENSP00000346103|REFSEQ:NP_002076|H-INV:HIT000095920|VEGA:OTTHUMP00000076773	4	4	5.9762e-20	0.79765	0.94701	-0.0785484	78.029	10	0.90151	1.1728	0.93403	-0.149585	0.229957	-0.0984592	0.964172
IPI00005978;IPI00796848;IPI00385786;IPI00746575;IPI00902967;IPI00477842;IPI00856075;IPI00894320		IPI00005978;IPI00796848;IPI00385786;IPI00746575;IPI00902967	5;5;5;4;4;1;1;1	>IPI:IPI00005978.8|SWISS-PROT:Q01130|TREMBL:B3KUY1;B3KWD5;Q53FN0|ENSEMBL:ENSP00000350877;ENSP00000376276|REFSEQ:NP_003007|H-INV:HIT000305914|VEGA:OTTHUMP00000182516;OTTHUMP00000182517;OTTHUMP00000182520 Tax_Id=9606 Gene_Symbol=SFRS2 Splicing factor, argini	8	5	1.1634e-120	0.6229	0.94711	-0.0783961	107.76	16	0.94679	0.96538	0.9406	-0.0788836	-0.0508312	-0.0883468	0.0231836
IPI00374657;IPI00170692;IPI00640416;IPI00642826;IPI00929577		IPI00374657;IPI00170692;IPI00640416;IPI00642826	6;6;3;3;2	>IPI:IPI00374657.2|TREMBL:A6NDZ0|ENSEMBL:ENSP00000345656|REFSEQ:NP_003565|VEGA:OTTHUMP00000071856;OTTHUMP00000162362 Tax_Id=9606 Gene_Symbol=VAPA vesicle-associated membrane protein-associated protein A isoform 1;>IPI:IPI00170692.4|SWISS-PROT:Q9P0L0|TREMBL	5	6	1.3598e-43	0.63353	0.9472	-0.078259	5.8675	22	0.96959	0.93351	0.94439	-0.0445533	-0.0992626	-0.0825453	0.0430679
IPI00303476;IPI00790847;IPI00791498;IPI00793271;IPI00792534;IPI00792128		IPI00303476	26;7;6;6;4;3	>IPI:IPI00303476.1|SWISS-PROT:P06576|TREMBL:Q0QEN7|ENSEMBL:ENSP00000262030|REFSEQ:NP_001677|H-INV:HIT000279396|VEGA:OTTHUMP00000168049 Tax_Id=9606 Gene_Symbol=ATP5B ATP synthase subunit beta, mitochondrial	6	26	0	0.67739	0.94722	-0.0782286	66.804	170	0.95747	0.92069	0.94271	-0.0627008	-0.119213	-0.0851141	0.0324223
IPI00438286;IPI00438287;IPI00438288;IPI00438290;IPI00438289;IPI00438291;IPI00438292;IPI00910753		IPI00438286;IPI00438287;IPI00438288;IPI00438290;IPI00438289;IPI00438291;IPI00438292;IPI00910753	3;3;3;3;3;3;3;2	>IPI:IPI00438286.3|SWISS-PROT:Q96RT1-1|TREMBL:B7ZLV9;Q1RMD0|ENSEMBL:ENSP00000284037|VEGA:OTTHUMP00000123464 Tax_Id=9606 Gene_Symbol=ERBB2IP ERBB2IP protein;>IPI:IPI00438287.2|SWISS-PROT:Q96RT1-2|TREMBL:A0AVR1;B4E3F1;Q1RMC9|ENSEMBL:ENSP00000370330|REFSEQ:NP	8	3	0.00012281	0.6308	0.94724	-0.0781981	9.6662	5	1.0414	0.90914	NaN	0.0585243	-0.137426		0.756303
IPI00179953;IPI00332499;IPI00219821;IPI00646459;IPI00639912;IPI00514504		IPI00179953;IPI00332499;IPI00219821	24;21;12;9;7;4	>IPI:IPI00179953.2|SWISS-PROT:P49321-1|TREMBL:B4DQP3;B4DS57;Q6PJY7;Q9P1N1|ENSEMBL:ENSP00000255120|REFSEQ:NP_002473|H-INV:HIT000034803|VEGA:OTTHUMP00000009513 Tax_Id=9606 Gene_Symbol=NASP Isoform 1 of Nuclear autoantigenic sperm protein;>IPI:IPI00332499.1|S	6	24	0	0.63353	0.94728	-0.0781372	12.881	87	0.98574	0.93505	0.93639	-0.0207209	-0.0968846	-0.0948186	0.105689
IPI00019383;IPI00940264;IPI00747722		IPI00019383;IPI00940264;IPI00747722	7;7;6	>IPI:IPI00019383.2|TREMBL:B4E1G6|ENSEMBL:ENSP00000406305 Tax_Id=9606 Gene_Symbol=GALK1 cDNA FLJ56840, highly similar to Galactokinase;>IPI:IPI00940264.1|SWISS-PROT:P51570|TREMBL:B4E1A8;C8CHJ5;C8CHJ6;Q6ZP37;Q71UH7|ENSEMBL:ENSP00000225614|REFSEQ:NP_000145|H-	3	7	1.4138e-32	0.5989	0.94731	-0.0780915	13.186	8	NaN	0.933	0.89691		-0.100051	-0.156965	0.138735
IPI00000335		IPI00000335	4	>IPI:IPI00000335.1|SWISS-PROT:Q9BX68|TREMBL:Q53HJ8;Q8WYJ5|ENSEMBL:ENSP00000259667|REFSEQ:NP_115982|H-INV:HIT000053231|VEGA:OTTHUMP00000021363 Tax_Id=9606 Gene_Symbol=HINT2 Histidine triad nucleotide-binding protein 2, mitochondrial	1	4	6.6327e-89	2.0753	0.94739	-0.0779697	7.7484	11	0.95248	0.94128	0.99545	-0.0702393	-0.0873042	-0.00657924	0.155806
IPI00156689;IPI00184402;IPI00789469;IPI00797605		IPI00156689	13;4;4;4	>IPI:IPI00156689.3|SWISS-PROT:Q99536|TREMBL:B0AZP7;B3KUF8;B4DPX4|ENSEMBL:ENSP00000347872|REFSEQ:NP_006364|H-INV:HIT000036978|VEGA:OTTHUMP00000181389 Tax_Id=9606 Gene_Symbol=VAT1 Synaptic vesicle membrane protein VAT-1 homolog	4	13	5.5476e-258	1.8361	0.94742	-0.077924	11.454	38	0.93955	0.91348	0.95463	-0.0899582	-0.130555	-0.0669864	0.0356096
IPI00031812;IPI00643351;IPI00450235;IPI00643807;IPI00250153;IPI00784202;IPI00479509;IPI00041601;IPI00556023		IPI00031812;IPI00643351;IPI00450235;IPI00643807	12;9;9;7;4;3;3;2;1	>IPI:IPI00031812.3|SWISS-PROT:P67809|TREMBL:A0JLU4;Q05D43;Q6PKI6|ENSEMBL:ENSP00000361626|REFSEQ:NP_004550|H-INV:HIT000305396|VEGA:OTTHUMP00000008731 Tax_Id=9606 Gene_Symbol=YBX1 Nuclease-sensitive element-binding protein 1;>IPI:IPI00643351.1|ENSEMBL:ENSP00	9	12	1.7594e-248	0.62781	0.94745	-0.0778783	24.27	56	1.0689	0.90483	0.90257	0.0961269	-0.144281	-0.147889	0.503306
IPI00022002;IPI00942760;IPI00909159		IPI00022002;IPI00942760;IPI00909159	4;4;2	>IPI:IPI00022002.6|TREMBL:B4DRT2|ENSEMBL:ENSP00000396838 Tax_Id=9606 Gene_Symbol=MRPS27 cDNA FLJ54536, highly similar to Mitochondrial 28S ribosomal protein S27;>IPI:IPI00942760.1|SWISS-PROT:Q92552|TREMBL:B4DT94;Q6PKB3|ENSEMBL:ENSP00000261413|REFSEQ:NP_055	3	4	3.4755e-25	0.63159	0.94753	-0.0777565	6.815	6	1.0006	0.96678	0.92289	0.000865357	-0.0487405	-0.115769	0.247854
IPI00024255;IPI00830038		IPI00024255	6;1	>IPI:IPI00024255.2|SWISS-PROT:Q92917|ENSEMBL:ENSP00000156109|REFSEQ:NP_056513|H-INV:HIT000294496|VEGA:OTTHUMP00000023273 Tax_Id=9606 Gene_Symbol=GPKOW G patch domain and KOW motifs-containing protein	2	6	1.9955e-109	0.61322	0.94765	-0.0775738	17.74	13	0.96847	0.89515	1.0281	-0.0462207	-0.159799	0.0399806	0.439682
IPI00550682;IPI00037448;IPI00514020;IPI00026486		IPI00550682;IPI00037448;IPI00514020	8;8;4;1	>IPI:IPI00550682.1|TREMBL:Q5M7Z5 Tax_Id=9606 Gene_Symbol=GRHPR GRHPR protein (Fragment);>IPI:IPI00037448.3|SWISS-PROT:Q9UBQ7|TREMBL:Q5T945|ENSEMBL:ENSP00000313432|REFSEQ:NP_036335|H-INV:HIT000295600|VEGA:OTTHUMP00000021379 Tax_Id=9606 Gene_Symbol=GRHPR Gly	4	8	9.6322e-82	1.8725	0.94765	-0.0775738	34.623	12	0.91262	0.9503	1.1003	-0.131914	-0.0735451	0.137897	0.80927
IPI00020827		IPI00020827	2	>IPI:IPI00020827.1|TREMBL:Q9HB66 Tax_Id=9606 Gene_Symbol=MKKS PNAS-117	1	2	2.267e-09	1.0967	0.94774	-0.0774368	16.387	6	0.89532	NaN	0.94774	-0.159525		-0.0774368	0.212301
IPI00103525;IPI00395775		IPI00103525;IPI00395775	4;4	>IPI:IPI00103525.1|SWISS-PROT:Q8WXF1-1|TREMBL:B4DWI8|ENSEMBL:ENSP00000343966|REFSEQ:NP_001035879|H-INV:HIT000079801|VEGA:OTTHUMP00000018077 Tax_Id=9606 Gene_Symbol=PSPC1 Isoform 1 of Paraspeckle component 1;>IPI:IPI00395775.6|SWISS-PROT:Q8WXF1-2|ENSEMBL:EN	2	4	1.1646e-22	0.68374	0.94775	-0.0774215	28.835	9	0.63553	1.0231	1.0401	-0.653968	0.0329472	0.0567222	0.504301
IPI00004472;IPI00397590;IPI00397592;IPI00397591;IPI00151141;IPI00398443;IPI00398442;IPI00953510		IPI00004472;IPI00397590;IPI00397592	13;13;7;6;1;1;1;1	>IPI:IPI00004472.1|SWISS-PROT:Q9H4A3-1|ENSEMBL:ENSP00000313059|REFSEQ:NP_061852|H-INV:HIT000246693|VEGA:OTTHUMP00000115370;OTTHUMP00000166129 Tax_Id=9606 Gene_Symbol=WNK1 Isoform 1 of Serine/threonine-protein kinase WNK1;>IPI:IPI00397590.1|SWISS-PROT:Q9H4A	8	13	9.1258e-44	0.75122	0.94785	-0.0772693	17.071	23	0.955	0.93951	0.94988	-0.0664274	-0.0900196	-0.0741828	0.00805669
IPI00220271;IPI00647702		IPI00220271	13;3	>IPI:IPI00220271.3|SWISS-PROT:P14550|ENSEMBL:ENSP00000312606;ENSP00000361140;ENSP00000397013|REFSEQ:NP_006057;NP_697021|H-INV:HIT000029823|VEGA:OTTHUMP00000009240;OTTHUMP00000009241 Tax_Id=9606 Gene_Symbol=AKR1A1 Alcohol dehydrogenase [NADP+]	2	13	2.8591e-155	0.62563	0.948	-0.077041	12.354	36	1.0157	0.9005	0.93814	0.0224743	-0.151202	-0.0921249	0.285571
IPI00154451;IPI00941928;IPI00178649;IPI00640677;IPI00954146;IPI00647775;IPI00878459;IPI00180322;IPI00178852;IPI00878159;IPI00878004;IPI00878804		IPI00154451;IPI00941928;IPI00178649;IPI00640677;IPI00954146	7;7;7;6;4;3;3;1;1;1;1;1	>IPI:IPI00154451.9|TREMBL:B4DQX2|ENSEMBL:ENSP00000408068 Tax_Id=9606 Gene_Symbol=MMS19 cDNA FLJ55586, highly similar to MMS19-like protein;>IPI:IPI00941928.1|SWISS-PROT:Q96T76-1|TREMBL:B3KPE5;B4E2I3|ENSEMBL:ENSP00000359818;ENSP00000412698|REFSEQ:NP_071757|	12	7	1.2412e-26	0.67777	0.94808	-0.0769193	16.53	11	1.012	0.87065	0.96218	0.0172093	-0.199835	-0.0556213	0.33915
IPI00329572		IPI00329572	5	>IPI:IPI00329572.4|SWISS-PROT:Q9UKS6|TREMBL:B4DUI2|ENSEMBL:ENSP00000298838|REFSEQ:NP_057307|H-INV:HIT000074852 Tax_Id=9606 Gene_Symbol=PACSIN3 Protein kinase C and casein kinase substrate in neurons protein 3	1	5	2.653e-41	0.59825	0.94817	-0.0767823	15.396	11	0.99644	0.90851	0.93795	-0.00514516	-0.138426	-0.0924171	0.181796
IPI00413451;IPI00749398;IPI00513699		IPI00413451;IPI00749398	13;13;6	>IPI:IPI00413451.1|TREMBL:B2RBA8;Q59F97;Q7Z2Y7|ENSEMBL:ENSP00000325140|H-INV:HIT000055125 Tax_Id=9606 Gene_Symbol=SERPINB6 Putative uncharacterized protein DKFZp686I04222;>IPI:IPI00749398.1|SWISS-PROT:P35237|TREMBL:Q8IXH2;Q9UDI7|ENSEMBL:ENSP00000338358;ENS	3	13	7.7166e-290	0.61817	0.9482	-0.0767367	6.7373	29	0.95457	0.95649	0.93284	-0.0670771	-0.0641782	-0.100298	0.0218026
IPI00017763;IPI00941463;IPI00798071;IPI00789437;IPI00788840;IPI00790016		IPI00017763;IPI00941463;IPI00798071;IPI00789437;IPI00788840	10;10;9;8;8;1	>IPI:IPI00017763.7|TREMBL:A8CGI3;A8MZ22;B2R6J4;B4DS05;B7ZAC7;B7ZAK9;B7ZB83|ENSEMBL:ENSP00000382533 Tax_Id=9606 Gene_Symbol=NAP1L4 Putative uncharacterized protein NAP1L4;>IPI:IPI00941463.1|SWISS-PROT:Q99733|ENSEMBL:ENSP00000369915|REFSEQ:NP_005960|H-INV:HI	6	10	2.3685e-155	0.67579	0.94827	-0.0766302	9.5086	37	0.96264	0.96586	0.91339	-0.0549317	-0.050114	-0.130697	0.0948482
IPI00329512;IPI00844420;IPI00877103;IPI00785142;IPI00027285;IPI00220360;IPI00395674;IPI00384173;IPI00793157		IPI00329512;IPI00844420;IPI00877103;IPI00785142;IPI00027285;IPI00220360;IPI00395674;IPI00384173	5;5;5;5;5;5;5;4;1	>IPI:IPI00329512.3|SWISS-PROT:P14678-3 Tax_Id=9606 Gene_Symbol=SNRPB Isoform SM-B1 of Small nuclear ribonucleoprotein-associated proteins B and B;>IPI:IPI00844420.2|ENSEMBL:ENSP00000303591 Tax_Id=9606 Gene_Symbol=SNRPB 30 kDa protein;>IPI:IPI00877103.1|TR	9	5	1.4351e-37	0.59188	0.94831	-0.0765693	13.599	13	0.93779	1.001	0.92132	-0.0926632	0.00144197	-0.118226	0.195016
IPI00221093;IPI00791157;IPI00797968;IPI00478114;IPI00844369		IPI00221093;IPI00791157;IPI00797968	7;6;5;1;1	>IPI:IPI00221093.7|SWISS-PROT:P08708|ENSEMBL:ENSP00000346045;ENSP00000346046|REFSEQ:NP_001012|H-INV:HIT000021991|VEGA:OTTHUMP00000176550;OTTHUMP00000176579;OTTHUMP00000190866 Tax_Id=9606 Gene_Symbol=RPS17 40S ribosomal protein S17;>IPI:IPI00791157.1|VEGA:O	5	7	3.3625e-190	2.05	0.94835	-0.0765085	8.6683	41	0.94479	NaN	0.95614	-0.0819344		-0.0647062	0.0744524
IPI00022202;IPI00215777;IPI00790115;IPI00788624;IPI00793177;IPI00791315		IPI00022202;IPI00215777;IPI00790115;IPI00788624;IPI00793177;IPI00791315	9;9;9;9;7;5	>IPI:IPI00022202.3|SWISS-PROT:Q00325-1|ENSEMBL:ENSP00000228318|REFSEQ:NP_005879|H-INV:HIT000017556|VEGA:OTTHUMP00000168834 Tax_Id=9606 Gene_Symbol=SLC25A3 Isoform A of Phosphate carrier protein, mitochondrial;>IPI:IPI00215777.1|SWISS-PROT:Q00325-2|TREMBL:B	6	9	8.8262e-90	0.67511	0.94869	-0.0759914	25.466	85	0.86965	1.0215	0.96068	-0.201493	0.0306892	-0.0578721	0.376864
IPI00103536;IPI00292095;IPI00107844;IPI00914569;IPI00292094;IPI00237706;IPI00914603;IPI00914530;IPI00107843;IPI00788877		IPI00103536;IPI00292095;IPI00107844;IPI00914569;IPI00292094;IPI00237706;IPI00914603;IPI00914530;IPI00107843;IPI00788877	5;5;5;5;5;5;5;5;4;4	>IPI:IPI00103536.4|SWISS-PROT:Q8WXG6-1|ENSEMBL:ENSP00000310933|REFSEQ:NP_003673|VEGA:OTTHUMP00000197136 Tax_Id=9606 Gene_Symbol=MADD Isoform 1 of MAP kinase-activating death domain protein;>IPI:IPI00292095.7|SWISS-PROT:Q8WXG6-2|ENSEMBL:ENSP00000304505|REFS	10	5	2.5886e-12	0.62284	0.94882	-0.0757937	14.329	8	0.92958	0.8641	0.94882	-0.105349	-0.21073	-0.0757937	0.0858223
IPI00220487;IPI00456049;IPI00792135;IPI00888359;IPI00887091		IPI00220487;IPI00456049;IPI00792135	10;9;5;2;2	>IPI:IPI00220487.4|SWISS-PROT:O75947-1|TREMBL:B2R5L6|ENSEMBL:ENSP00000301587|REFSEQ:NP_006347|H-INV:HIT000067476|VEGA:OTTHUMP00000182430 Tax_Id=9606 Gene_Symbol=ATP5H Isoform 1 of ATP synthase subunit d, mitochondrial;>IPI:IPI00456049.3|SWISS-PROT:O75947-2	5	10	1.2042e-75	0.63141	0.94904	-0.0754592	16.632	32	0.95169	0.94107	0.9593	-0.0714364	-0.0876261	-0.059946	0.0118804
IPI00797384;IPI00395347;IPI00418689;IPI00939715;IPI00395837;IPI00043638;IPI00788748		IPI00797384;IPI00395347;IPI00418689;IPI00939715;IPI00395837;IPI00043638;IPI00788748	4;4;4;3;3;2;2	>IPI:IPI00797384.2|SWISS-PROT:Q71RC2-4|TREMBL:Q6P4E2|ENSEMBL:ENSP00000415464|REFSEQ:NP_954658|VEGA:OTTHUMP00000167454 Tax_Id=9606 Gene_Symbol=LARP4 Isoform 4 of La-related protein 4;>IPI:IPI00395347.3|SWISS-PROT:Q71RC2-1|TREMBL:Q8TBL5;Q96J85|ENSEMBL:ENSP00	7	4	3.5876e-22	0.59704	0.94919	-0.0752312	13.522	9	0.93516	0.94919	0.95114	-0.0967149	-0.0752312	-0.0722704	0.00883375
IPI00396435		IPI00396435	27	>IPI:IPI00396435.3|SWISS-PROT:O43143|TREMBL:B4E0S6|ENSEMBL:ENSP00000336741|REFSEQ:NP_001349|H-INV:HIT000051571 Tax_Id=9606 Gene_Symbol=DHX15 Putative pre-mRNA-splicing factor ATP-dependent RNA helicase DHX15	1	27	1.2761e-238	0.63067	0.94929	-0.0750792	12.158	81	1.019	0.95099	0.93305	0.0271541	-0.0724979	-0.0999737	0.336471
IPI00024403;IPI00002657;IPI00295469;IPI00219842;IPI00219004;IPI00059186;IPI00797798		IPI00024403	6;1;1;1;1;1;1	>IPI:IPI00024403.1|SWISS-PROT:O75131|TREMBL:Q05DL8|ENSEMBL:ENSP00000198765|REFSEQ:NP_003900|H-INV:HIT000262271|VEGA:OTTHUMP00000177887 Tax_Id=9606 Gene_Symbol=CPNE3 Copine-3	7	6	1.7921e-22	0.61027	0.94939	-0.0749272	10.713	20	1.0154	0.91617	0.97286	0.0220482	-0.126313	-0.0396959	0.380782
IPI00465361;IPI00397611;IPI00909231		IPI00465361;IPI00397611	6;3;2	>IPI:IPI00465361.4|SWISS-PROT:P26373|TREMBL:A8K4C8;B4DLX3;O60250;Q6NZ55|ENSEMBL:ENSP00000307889;ENSP00000376811|REFSEQ:NP_000968;NP_150254|H-INV:HIT000047452|VEGA:OTTHUMP00000081450;OTTHUMP00000081451;OTTHUMP00000165255;OTTHUMP00000165256 Tax_Id=9606 Gene_	3	6	4.6668e-36	1.913	0.9494	-0.074912	10.913	23	0.97692	0.88293	0.92115	-0.0336877	-0.179629	-0.118492	0.120478
IPI00002335		IPI00002335	6	>IPI:IPI00002335.1|SWISS-PROT:P42858|TREMBL:A8K3C9;Q59FF4|ENSEMBL:ENSP00000347184|REFSEQ:NP_002102|H-INV:HIT000192172 Tax_Id=9606 Gene_Symbol=HTT Huntingtin	1	6	1.2957e-15	0.68804	0.9494	-0.074912	63.268	8	0.9516	0.88728	NaN	-0.0715728	-0.172539		0.249669
IPI00645431;IPI00892541;IPI00465128;IPI00894269;IPI00640922;IPI00894467;IPI00642962;IPI00513728;IPI00641784;IPI00788873;IPI00641833;IPI00939983;IPI00795207;IPI00795787;IPI00790683;IPI00793299;IPI00894130;IPI00941157;IPI00796135;IPI00829720;IPI00792708;IPI00940876;IPI00943069;IPI00796629;IPI00797254;IPI00893932		IPI00645431;IPI00892541;IPI00465128;IPI00894269;IPI00640922;IPI00894467;IPI00642962	18;18;18;18;18;18;15;8;5;5;5;5;5;5;5;5;4;4;4;3;3;1;1;1;1;1	>IPI:IPI00645431.2|SWISS-PROT:P46379-3|ENSEMBL:ENSP00000384494;ENSP00000390185;ENSP00000390835;ENSP00000395190;ENSP00000397978;ENSP00000400275;ENSP00000405731;ENSP00000414234|VEGA:OTTHUMP00000014579;OTTHUMP00000029240;OTTHUMP00000174509;OTTHUMP00000174607	26	18	1.2575e-64	0.68537	0.9495	-0.0747601	15.415	39	0.95108	0.91285	0.99819	-0.0723614	-0.13155	-0.00261364	0.205939
IPI00148063		IPI00148063	6	>IPI:IPI00148063.1|SWISS-PROT:Q9NRV9|ENSEMBL:ENSP00000014930|REFSEQ:NP_057071|H-INV:HIT000293088|VEGA:OTTHUMP00000166782 Tax_Id=9606 Gene_Symbol=HEBP1 Heme-binding protein 1	1	6	1.017e-103	2.0222	0.94967	-0.0745018	7.2801	24	0.94738	0.95197	0.96561	-0.0779849	-0.071012	-0.0504875	0.0150571
IPI00099550;IPI00071180		IPI00099550;IPI00071180	12;10	>IPI:IPI00099550.1|SWISS-PROT:Q9UMX0-1|TREMBL:B3KNI2;B3KNI8|ENSEMBL:ENSP00000365576|REFSEQ:NP_038466|H-INV:HIT000072641|VEGA:OTTHUMP00000021544 Tax_Id=9606 Gene_Symbol=UBQLN1 Isoform 1 of Ubiquilin-1;>IPI:IPI00071180.1|SWISS-PROT:Q9UMX0-2|TREMBL:Q59FJ2|ENS	2	12	4.5254e-277	0.69198	0.94968	-0.0744866	13.54	32	0.87919	0.98239	0.98979	-0.185753	-0.0256322	-0.0148056	0.305723
IPI00913938;IPI00301107;IPI00917511		IPI00913938;IPI00301107;IPI00917511	9;9;8	>IPI:IPI00913938.1|TREMBL:B4DZ73|ENSEMBL:ENSP00000386992|REFSEQ:NP_001128251|VEGA:OTTHUMP00000205606 Tax_Id=9606 Gene_Symbol=IPO11 Ran binding protein 11 isoform 1;>IPI:IPI00301107.7|SWISS-PROT:Q9UI26|TREMBL:B3KN03|ENSEMBL:ENSP00000316651|REFSEQ:NP_057422|	3	9	2.9194e-46	0.70706	0.94968	-0.0744866	15.855	18	0.87089	1.0195	0.95895	-0.199438	0.0278618	-0.0604725	0.362816
IPI00219110;IPI00900321		IPI00219110;IPI00900321	6;5	>IPI:IPI00219110.7|SWISS-PROT:P62166|ENSEMBL:ENSP00000361475|REFSEQ:NP_055101|H-INV:HIT000242722|VEGA:OTTHUMP00000022356 Tax_Id=9606 Gene_Symbol=FREQ Neuronal calcium sensor 1;>IPI:IPI00900321.1|ENSEMBL:ENSP00000404103|REFSEQ:NP_001122298 Tax_Id=9606 Gene_	2	6	1.1009e-25	0.60419	0.94974	-0.0743955	8.7125	10	0.98308	0.94421	0.89617	-0.0246193	-0.0828203	-0.158156	0.149133
IPI00642032;IPI00305692;IPI00644318		IPI00642032;IPI00305692	8;8;1	>IPI:IPI00642032.1|TREMBL:B2R960|VEGA:OTTHUMP00000073500 Tax_Id=9606 Gene_Symbol=TXNL1 cDNA, FLJ94230, highly similar to Homo sapiens thioredoxin-like 1 (TXNL1), mRNA;>IPI:IPI00305692.5|SWISS-PROT:O43396|TREMBL:B3KT45;Q59G46|ENSEMBL:ENSP00000217515|REFSEQ:	3	8	9.4605e-107	0.60311	0.94979	-0.0743195	26.62	19	0.91656	0.92665	0.95661	-0.125699	-0.109904	-0.0639972	0.0326629
IPI00218693;IPI00642457;IPI00816267		IPI00218693;IPI00642457	9;7;2	>IPI:IPI00218693.8|SWISS-PROT:P07741|ENSEMBL:ENSP00000367615|REFSEQ:NP_000476|H-INV:HIT000306454|VEGA:OTTHUMP00000080152 Tax_Id=9606 Gene_Symbol=APRT Adenine phosphoribosyltransferase;>IPI:IPI00642457.1|ENSEMBL:ENSP00000397007|REFSEQ:NP_001025189 Tax_Id=96	3	9	1.4032e-39	0.64602	0.94989	-0.0741676	7.8954	23	0.94776	0.99067	0.94989	-0.0774063	-0.0135235	-0.0741676	0.117849
IPI00032881		IPI00032881	8	>IPI:IPI00032881.2|SWISS-PROT:Q9Y3D9|ENSEMBL:ENSP00000320184|REFSEQ:NP_057154|H-INV:HIT000301661|VEGA:OTTHUMP00000182054 Tax_Id=9606 Gene_Symbol=MRPS23 28S ribosomal protein S23, mitochondrial	1	8	3.5784e-35	0.64298	0.9499	-0.0741525	25.636	20	1.0041	0.95148	0.91707	0.00590296	-0.0717548	-0.124896	0.236078
IPI00009471;IPI00447116		IPI00009471	9;1	>IPI:IPI00009471.1|SWISS-PROT:Q9UNX4|TREMBL:B3KMW5;Q59GA8;Q5TDG3|ENSEMBL:ENSP00000308179|REFSEQ:NP_006775|H-INV:HIT000066563|VEGA:OTTHUMP00000014051 Tax_Id=9606 Gene_Symbol=WDR3 WD repeat-containing protein 3	2	9	7.2766e-34	0.58591	0.9499	-0.0741525	14.348	16	1.1902	0.95294	0.90881	0.251204	-0.0695427	-0.137949	0.914423
IPI00026942;IPI00793890;IPI00384365;IPI00386655;IPI00795129		IPI00026942;IPI00793890	7;4;3;3;1	>IPI:IPI00026942.5|SWISS-PROT:O94905-1|ENSEMBL:ENSP00000276461|REFSEQ:NP_009106|H-INV:HIT000252153|VEGA:OTTHUMP00000177349 Tax_Id=9606 Gene_Symbol=ERLIN2 Isoform 1 of Erlin-2;>IPI:IPI00793890.1|VEGA:OTTHUMP00000177350 Tax_Id=9606 Gene_Symbol=ERLIN2 15 kDa	5	7	3.1092e-42	0.65779	0.94992	-0.0741221	6.9963	19	0.98158	0.93534	0.94684	-0.0268222	-0.0964372	-0.0788074	0.0842586
IPI00016112;IPI00791587;IPI00952632;IPI00894357;IPI00894176		IPI00016112	15;6;6;2;1	>IPI:IPI00016112.6|SWISS-PROT:Q92626-1|ENSEMBL:ENSP00000252804|REFSEQ:NP_036425|H-INV:HIT000073735|VEGA:OTTHUMP00000199942 Tax_Id=9606 Gene_Symbol=PXDN Isoform 1 of Peroxidasin homolog	5	15	4.9703e-97	0.643	0.95007	-0.0738943	22.367	38	0.95821	0.95401	0.93848	-0.0615862	-0.0679237	-0.0916021	0.0150136
IPI00026546;IPI00873066		IPI00026546;IPI00873066	4;3	>IPI:IPI00026546.1|SWISS-PROT:P68402|TREMBL:Q6IBR6|ENSEMBL:ENSP00000304006|REFSEQ:NP_002563|H-INV:HIT000282479 Tax_Id=9606 Gene_Symbol=PAFAH1B2 Platelet-activating factor acetylhydrolase IB subunit beta;>IPI:IPI00873066.1|TREMBL:A8DPS5;A8DPS6;A8DPS7|ENSEMB	2	4	1.8278e-37	0.60393	0.95008	-0.0738791	9.4798	12	0.95606	0.91769	0.94414	-0.0648269	-0.123921	-0.0829273	0.0352997
IPI00028031;IPI00178744		IPI00028031;IPI00178744	19;19	>IPI:IPI00028031.2|TREMBL:B4DEA8;Q53HR2|ENSEMBL:ENSP00000349297|VEGA:OTTHUMP00000128351;OTTHUMP00000182787 Tax_Id=9606 Gene_Symbol=ACADVL cDNA FLJ56425, highly similar to Very-long-chain specific acyl-CoAdehydrogenase, mitochondrial;>IPI:IPI00178744.4|SWIS	2	19	2.6822e-213	0.63268	0.95013	-0.0738032	8.6061	37	0.96862	0.94053	0.94174	-0.0459973	-0.0884541	-0.0865993	0.0335787
IPI00554777;IPI00925572;IPI00924906;IPI00926480;IPI00925298;IPI00926959;IPI00926760;IPI00925986		IPI00554777;IPI00925572;IPI00924906;IPI00926480	15;15;14;8;4;3;2;1	>IPI:IPI00554777.2|SWISS-PROT:P08243|TREMBL:A4D1I8;B4DXZ1|ENSEMBL:ENSP00000175506;ENSP00000377845;ENSP00000377846|REFSEQ:NP_001664;NP_597680;NP_899199|H-INV:HIT000033923|VEGA:OTTHUMP00000024510;OTTHUMP00000204941 Tax_Id=9606 Gene_Symbol=ASNS Asparagine syn	8	15	1.3273e-79	0.65073	0.95016	-0.0737576	36.156	33	0.98312	0.91808	0.9484	-0.0245606	-0.123308	-0.0764324	0.119881
IPI00420108;IPI00384122;IPI00033034;IPI00384016;IPI00954003		IPI00420108;IPI00384122	8;7;3;3;2	>IPI:IPI00420108.5|SWISS-PROT:P36957|TREMBL:B7ZAZ8;Q6IBS5|ENSEMBL:ENSP00000335304|REFSEQ:NP_001924|H-INV:HIT000029499|VEGA:OTTHUMP00000028154 Tax_Id=9606 Gene_Symbol=DLSTP;DLST Dihydrolipoyllysine-residue succinyltransferase component of 2-oxoglutarate deh	5	8	5.2908e-107	1.5442	0.95022	-0.0736665	23.217	19	0.94034	0.96469	0.93744	-0.0887456	-0.0518627	-0.0932017	0.0271103
IPI00026665;IPI00925046;IPI00925511;IPI00925952;IPI00796022;IPI00925203;IPI00925012;IPI00792753;IPI00924591;IPI00910548;IPI00789045;IPI00922824;IPI00789831;IPI00925735;IPI00790419;IPI00927552		IPI00026665;IPI00925046;IPI00925511;IPI00925952;IPI00796022	27;27;25;25;20;11;9;9;7;6;4;4;3;3;2;1	>IPI:IPI00026665.2|TREMBL:A8K3A8;Q53HS0|VEGA:OTTHUMP00000171070 Tax_Id=9606 Gene_Symbol=QARS cDNA FLJ75085, highly similar to Homo sapiens glutaminyl-tRNA synthetase (QARS), mRNA;>IPI:IPI00925046.1|SWISS-PROT:P47897|TREMBL:Q96AW5|ENSEMBL:ENSP00000307567|RE	16	27	8.3676e-242	0.61259	0.95023	-0.0736513	15.724	69	1.0319	0.94006	0.92585	0.0453032	-0.0891753	-0.11115	0.401441
IPI00031064		IPI00031064	3	>IPI:IPI00031064.1|SWISS-PROT:Q9H061|ENSEMBL:ENSP00000306887|REFSEQ:NP_115649|H-INV:HIT000025537 Tax_Id=9606 Gene_Symbol=TMEM126A Transmembrane protein 126A	1	3	4.4702e-14	1.0996	0.95049	-0.0732566	10.409	12	0.98621	1.0371	0.88792	-0.0200332	0.052555	-0.171498	0.555432
IPI00217357;IPI00939119		IPI00217357;IPI00939119	9;9	>IPI:IPI00217357.2|SWISS-PROT:Q8IX12-1|ENSEMBL:ENSP00000265872|REFSEQ:NP_060707|H-INV:HIT000390778|VEGA:OTTHUMP00000019709 Tax_Id=9606 Gene_Symbol=CCAR1 Isoform 1 of Cell division cycle and apoptosis regulator protein 1;>IPI:IPI00939119.1|SWISS-PROT:Q8IX12	2	9	1.065e-47	1.2154	0.95061	-0.0730745	30.371	14	1.0186	0.90313	0.90385	0.0265876	-0.146994	-0.145845	0.263686
IPI00009542;IPI00337823;IPI00477809;IPI00941467;IPI00910881;IPI00549529;IPI00909974;IPI00910470;IPI00029683;IPI00791934;IPI00398845;IPI00909765;IPI00328354;IPI00645649;IPI00927381;IPI00828043;IPI00788795;IPI00925538		IPI00009542;IPI00337823;IPI00477809;IPI00941467;IPI00910881;IPI00549529	12;12;12;11;11;10;5;3;1;1;1;1;1;1;1;1;1;1	>IPI:IPI00009542.1|SWISS-PROT:Q9UNF1-1|ENSEMBL:ENSP00000218439;ENSP00000364193;ENSP00000364198;ENSP00000364209;ENSP00000379526|REFSEQ:NP_055414;NP_803182;NP_957516|H-INV:HIT000334353|VEGA:OTTHUMP00000023381;OTTHUMP00000023382 Tax_Id=9606 Gene_Symbol=MAGED2	18	12	6.449e-146	0.6295	0.95087	-0.07268	12.195	39	0.99092	0.9306	0.94679	-0.0131595	-0.103767	-0.0788836	0.137075
IPI00025329;IPI00175212		IPI00025329	3;1	>IPI:IPI00025329.1|SWISS-PROT:P84098|TREMBL:Q53G49;Q8IWR8|ENSEMBL:ENSP00000225430|REFSEQ:NP_000972|H-INV:HIT000335238 Tax_Id=9606 Gene_Symbol=RPL19 60S ribosomal protein L19	2	3	2.9697e-99	0.84875	0.95097	-0.0725283	22.084	14	1.0155	0.89355	0.90312	0.0221902	-0.16238	-0.14701	0.246853
IPI00098902;IPI00926925;IPI00829595;IPI00926312;IPI00910683;IPI00386497;IPI00927344;IPI00643720;IPI00921408;IPI00921283		IPI00098902;IPI00926925;IPI00829595;IPI00926312;IPI00910683	24;22;21;21;17;11;7;5;4;4	>IPI:IPI00098902.4|SWISS-PROT:Q02218|ENSEMBL:ENSP00000222673|REFSEQ:NP_002532|H-INV:HIT000100430|VEGA:OTTHUMP00000025189;OTTHUMP00000207703 Tax_Id=9606 Gene_Symbol=OGDH 2-oxoglutarate dehydrogenase E1 component, mitochondrial;>IPI:IPI00926925.1|TREMBL:A2VC	10	24	8.3802e-137	0.64169	0.95098	-0.0725131	21.815	59	0.92098	0.97732	0.977	-0.118758	-0.0330971	-0.0335695	0.162144
IPI00009841;IPI00872855;IPI00879259;IPI00879242;IPI00065554;IPI00293254;IPI00953325;IPI00878484;IPI00335961		IPI00009841;IPI00872855;IPI00879259;IPI00879242;IPI00065554;IPI00293254;IPI00953325;IPI00878484	3;3;3;3;3;2;2;2;1	>IPI:IPI00009841.6|TREMBL:Q96MX4|ENSEMBL:ENSP00000400142|REFSEQ:NP_053733 Tax_Id=9606 Gene_Symbol=EWSR1 Ewing sarcoma breakpoint region 1 isoform 1;>IPI:IPI00872855.1|SWISS-PROT:Q01844-1|ENSEMBL:ENSP00000381031|REFSEQ:NP_005234|H-INV:HIT000322846|VEGA:OTTH	9	3	1.5847e-62	0.67967	0.95099	-0.0724979	7.3593	13	0.9306	1.0106	0.95099	-0.103767	0.0152121	-0.0724979	0.270685
IPI00640703;IPI00747670;IPI00549861;IPI00872800		IPI00640703;IPI00747670;IPI00549861	18;18;9;8	>IPI:IPI00640703.3|SWISS-PROT:Q9HAV4-1|TREMBL:A8K5Y7;B3KPQ5|ENSEMBL:ENSP00000265351;ENSP00000381779|REFSEQ:NP_065801|H-INV:HIT000001007|VEGA:OTTHUMP00000016472 Tax_Id=9606 Gene_Symbol=XPO5 Isoform 1 of Exportin-5;>IPI:IPI00747670.2|SWISS-PROT:Q9HAV4-2|TREM	4	18	1.9909e-155	0.90463	0.951	-0.0724828	24.325	37	0.94549	0.95168	0.98507	-0.0808659	-0.0714515	-0.0217018	0.0872233
IPI00221106;IPI00477803		IPI00221106;IPI00477803	26;24	>IPI:IPI00221106.5|SWISS-PROT:Q13435|TREMBL:A8K485;B4DT19;Q7L4T5;Q7Z627;Q9BWD2|ENSEMBL:ENSP00000318861|REFSEQ:NP_006833|H-INV:HIT000219762 Tax_Id=9606 Gene_Symbol=SF3B2 splicing factor 3B subunit 2;>IPI:IPI00477803.4|TREMBL:Q7Z3K9;Q96CM6|ENSEMBL:ENSP000003	2	26	6.6641e-271	0.62211	0.95113	-0.0722856	12.256	71	0.97681	0.91702	0.96522	-0.0338501	-0.124975	-0.0510703	0.129344
IPI00411680;IPI00828189;IPI00947458;IPI00922359;IPI00946967;IPI00946965;IPI00945092;IPI00945247		IPI00411680;IPI00828189;IPI00947458;IPI00922359	11;9;9;7;2;2;2;1	>IPI:IPI00411680.10|SWISS-PROT:P22061-1|ENSEMBL:ENSP00000356350|H-INV:HIT000033943|VEGA:OTTHUMP00000017398;OTTHUMP00000017400 Tax_Id=9606 Gene_Symbol=PCMT1 Isoform 1 of Protein-L-isoaspartate(D-aspartate) O-methyltransferase;>IPI:IPI00828189.2|SWISS-PROT:P	8	11	1.2384e-153	0.6466	0.95115	-0.0722552	10.09	31	1.0028	0.95558	0.90124	0.0040339	-0.0655514	-0.150017	0.254231
IPI00418497;IPI00656071		IPI00418497;IPI00656071	6;6	>IPI:IPI00418497.1|SWISS-PROT:Q3ZCQ8-2|TREMBL:Q0VAB1;Q330K1|ENSEMBL:ENSP00000318115|REFSEQ:NP_001001563|H-INV:HIT000388344|VEGA:OTTHUMP00000078156 Tax_Id=9606 Gene_Symbol=TIMM50 Isoform 2 of Mitochondrial import inner membrane translocase subunit TIM50;>IP	2	6	2.0769e-58	0.61487	0.95127	-0.0720732	9.314	19	0.94676	0.94575	0.9724	-0.0789293	-0.0804692	-0.0403782	0.0366649
IPI00031131;IPI00791304;IPI00929530		IPI00031131;IPI00791304;IPI00929530	14;13;11	>IPI:IPI00031131.4|SWISS-PROT:Q9HDC9-1|ENSEMBL:ENSP00000217456|REFSEQ:NP_065392|H-INV:HIT000059095|VEGA:OTTHUMP00000030464 Tax_Id=9606 Gene_Symbol=C20orf3 Isoform 1 of Adipocyte plasma membrane-associated protein;>IPI:IPI00791304.3|TREMBL:A2A2F9|ENSEMBL:EN	3	14	9.7561e-64	0.63698	0.95133	-0.0719822	89.044	31	0.97856	0.92579	0.93826	-0.0312678	-0.111243	-0.0919403	0.0833436
IPI00023919;IPI00745502;IPI00555749;IPI00794839		IPI00023919;IPI00745502;IPI00555749	13;12;9;6	>IPI:IPI00023919.4|SWISS-PROT:P62195|ENSEMBL:ENSP00000310572|REFSEQ:NP_002796|H-INV:HIT000289771|VEGA:OTTHUMP00000181795 Tax_Id=9606 Gene_Symbol=PSMC5 26S protease regulatory subunit 8;>IPI:IPI00745502.2|TREMBL:A8K3Z3|ENSEMBL:ENSP00000364970 Tax_Id=9606 Ge	4	13	1.8967e-199	0.66189	0.95134	-0.0719671	9.6879	39	0.98005	0.90441	0.9499	-0.0290727	-0.144951	-0.0741525	0.133668
IPI00456363;IPI00456359;IPI00456361;IPI00456365;IPI00456367;IPI00883782;IPI00456369;IPI00642402;IPI00639962;IPI00479363		IPI00456363;IPI00456359;IPI00456361;IPI00456365;IPI00456367;IPI00883782;IPI00456369;IPI00642402;IPI00639962;IPI00479363	14;14;14;14;14;14;14;13;13;8	>IPI:IPI00456363.1|SWISS-PROT:Q8WWM7-3|TREMBL:Q63ZY4|ENSEMBL:ENSP00000326966;ENSP00000378917|REFSEQ:NP_680780|H-INV:HIT000247187|VEGA:OTTHUMP00000080079;OTTHUMP00000122537 Tax_Id=9606 Gene_Symbol=ATXN2L Isoform 3 of Ataxin-2-like protein;>IPI:IPI00456359.1	10	14	2.4277e-85	0.64441	0.9514	-0.0718761	26.892	30	1.0291	0.82449	0.85796	0.0413832	-0.278426	-0.221018	0.261046
IPI00032853;IPI00798039		IPI00032853;IPI00798039	2;1	>IPI:IPI00032853.1|SWISS-PROT:Q9NPE3|ENSEMBL:ENSP00000332198|REFSEQ:NP_061118|H-INV:HIT000059348|VEGA:OTTHUMP00000159812;OTTHUMP00000176146 Tax_Id=9606 Gene_Symbol=NOP10 H/ACA ribonucleoprotein complex subunit 3;>IPI:IPI00798039.1|VEGA:OTTHUMP00000176147 T	2	2	2.7504e-14	1.1834	0.95141	-0.0718609	7.848	8	0.95272	1.0131	0.94623	-0.0698758	0.0187766	-0.0797372	0.298438
IPI00220373;IPI00946216;IPI00514444		IPI00220373;IPI00946216	16;9;2	>IPI:IPI00220373.5|SWISS-PROT:P14735|TREMBL:B2R721;B3KSB8;B7Z7W6;Q59GA5|ENSEMBL:ENSP00000265986|REFSEQ:NP_004960|H-INV:HIT000194776|VEGA:OTTHUMP00000020097 Tax_Id=9606 Gene_Symbol=IDE Insulin-degrading enzyme;>IPI:IPI00946216.1|TREMBL:B7ZAU2|REFSEQ:NP_0011	3	16	9.4187e-66	0.59134	0.95151	-0.0717093	10.651	32	0.97734	0.93251	0.95151	-0.0330676	-0.100809	-0.0717093	0.0730947
IPI00854642;IPI00303063;IPI00854687;IPI00943203		IPI00854642;IPI00303063	22;22;8;4	>IPI:IPI00854642.1|SWISS-PROT:Q29RF7-1|ENSEMBL:ENSP00000303427|REFSEQ:NP_001093869|H-INV:HIT000076564 Tax_Id=9606 Gene_Symbol=PDS5A Isoform 1 of Sister chromatid cohesion protein PDS5 homolog A;>IPI:IPI00303063.9|ENSEMBL:ENSP00000395572|REFSEQ:NP_056015 Ta	4	22	1.7442e-104	0.62389	0.95176	-0.0713303	16.168	56	1.0062	0.92229	0.92514	0.00891709	-0.116708	-0.112256	0.216637
IPI00007675;IPI00909015		IPI00007675;IPI00909015	10;9	>IPI:IPI00007675.6|SWISS-PROT:Q9Y6G9|TREMBL:A2RRG7;B3KM42;Q6MZE7|ENSEMBL:ENSP00000273130|REFSEQ:NP_057225|H-INV:HIT000015128|VEGA:OTTHUMP00000161315;OTTHUMP00000170568 Tax_Id=9606 Gene_Symbol=DYNC1LI1 Cytoplasmic dynein 1 light intermediate chain 1;>IPI:IP	2	10	9.0534e-59	0.6116	0.95185	-0.0711939	6.4297	20	0.95957	0.95593	0.93584	-0.05954	-0.0650231	-0.0956662	0.022651
IPI00925804;IPI00953925;IPI00939349		IPI00925804;IPI00953925	7;7;1	>IPI:IPI00925804.1|TREMBL:A5JGZ4 Tax_Id=9606 Gene_Symbol=AIP Non-functional aryl hydrocarbon receptor interacting protein (Fragment);>IPI:IPI00953925.1|SWISS-PROT:O00170|TREMBL:A3RDR6;A3RDR8;A7KS93;A7KS94;A7YDK1;A7YDK2;A7YDK6;A7YDK7;A8BQF1;B3TMT2;B7SBB1;C0	3	7	1.1591e-19	0.58697	0.95187	-0.0711635	7.4631	12	1.0079	0.90139	0.95412	0.0113525	-0.149777	-0.0677574	0.277596
IPI00013475;IPI00930715;IPI00827736		IPI00013475;IPI00930715	23;22;4	>IPI:IPI00013475.1|SWISS-PROT:Q13885|TREMBL:A5D906;A5D907|ENSEMBL:ENSP00000369703|REFSEQ:NP_001060|H-INV:HIT000289258|VEGA:OTTHUMP00000015956 Tax_Id=9606 Gene_Symbol=TUBB2A Tubulin beta-2A chain;>IPI:IPI00930715.1|TREMBL:B2R6L0 Tax_Id=9606 Gene_Symbol=TUBB	3	23	0	1.7638	0.95188	-0.0711484	13.037	16	0.93868	1.023	1.0181	-0.0912947	0.0328061	0.0258793	0.812485
IPI00299402;IPI00909014		IPI00299402	35;14	>IPI:IPI00299402.1|SWISS-PROT:P11498|ENSEMBL:ENSP00000377527;ENSP00000377530;ENSP00000377532|REFSEQ:NP_000911;NP_001035806;NP_071504|H-INV:HIT000035332 Tax_Id=9606 Gene_Symbol=PC Pyruvate carboxylase, mitochondrial	2	35	0	0.66294	0.95189	-0.0711332	13.518	82	0.97533	0.93634	0.92185	-0.0360377	-0.0948956	-0.117396	0.0761796
IPI00220416;IPI00790644;IPI00798386;IPI00943670		IPI00220416;IPI00790644;IPI00798386;IPI00943670	6;4;4;3	>IPI:IPI00220416.3|SWISS-PROT:P14927|TREMBL:B2R4A2;Q6FGD1|ENSEMBL:ENSP00000287022|REFSEQ:NP_006285|H-INV:HIT000032304|VEGA:OTTHUMP00000178111 Tax_Id=9606 Gene_Symbol=UQCRB Cytochrome b-c1 complex subunit 7;>IPI:IPI00790644.2|TREMBL:B7Z2R2|VEGA:OTTHUMP00000	4	6	6.481e-35	1.0672	0.95189	-0.0711332	7.3982	8	0.98272	0.89004	0.9812	-0.0251477	-0.168058	-0.0273809	0.26008
IPI00298788;IPI00414335;IPI00298789;IPI00219330;IPI00556364		IPI00298788;IPI00414335;IPI00298789;IPI00219330;IPI00556364	22;21;21;21;11	>IPI:IPI00298788.4|SWISS-PROT:Q12906-1|ENSEMBL:ENSP00000315205|REFSEQ:NP_036350|VEGA:OTTHUMP00000076858 Tax_Id=9606 Gene_Symbol=ILF3 Isoform 1 of Interleukin enhancer-binding factor 3;>IPI:IPI00414335.2|SWISS-PROT:Q12906-3|TREMBL:C9JFV5|ENSEMBL:ENSP0000033	5	22	7.375e-139	0.62292	0.95191	-0.0711029	18.755	82	0.98398	0.93421	0.95281	-0.0232991	-0.0981812	-0.0697395	0.09996
IPI00022373		IPI00022373	2	>IPI:IPI00022373.2|SWISS-PROT:Q9ULX3|TREMBL:B2RAR2|ENSEMBL:ENSP00000268802|REFSEQ:NP_054781|H-INV:HIT000254906|VEGA:OTTHUMP00000081301;OTTHUMP00000174899 Tax_Id=9606 Gene_Symbol=NOB1 RNA-binding protein NOB1	1	2	0.00033936	0.60623	0.95203	-0.0709211	5.6779	4	NaN	0.94239	0.9697		-0.0856039	-0.0443896	0.195457
IPI00386189;IPI00032158;IPI00167368;IPI00478058;IPI00513890;IPI00514816;IPI00413165		IPI00386189;IPI00032158	25;25;3;2;2;2;2	>IPI:IPI00386189.2|SWISS-PROT:Q9BXJ9-1|TREMBL:B2RBE5;B4E2T6|ENSEMBL:ENSP00000296543|REFSEQ:NP_476516|H-INV:HIT000247148|VEGA:OTTHUMP00000174300 Tax_Id=9606 Gene_Symbol=NARG1 Isoform 1 of NMDA receptor-regulated protein 1;>IPI:IPI00032158.3|SWISS-PROT:Q9BXJ	7	25	9.8652e-130	0.64152	0.95218	-0.0706938	15.492	45	0.98869	0.95304	0.95186	-0.0164099	-0.0693913	-0.0711787	0.100436
IPI00395939;IPI00334907;IPI00952566;IPI00879061;IPI00878839		IPI00395939;IPI00334907;IPI00952566;IPI00879061;IPI00878839	8;7;6;6;5	>IPI:IPI00395939.4|SWISS-PROT:P48739-2|TREMBL:B3KVT6;B7Z7Q0|ENSEMBL:ENSP00000321266|VEGA:OTTHUMP00000198847 Tax_Id=9606 Gene_Symbol=PITPNB Phosphatidylinositol transfer protein, beta, isoform CRA_a;>IPI:IPI00334907.3|SWISS-PROT:P48739-1|TREMBL:B2R7P6|ENSEM	5	8	1.5614e-30	0.58416	0.95218	-0.0706938	21.958	14	0.99589	0.8775	0.96853	-0.0059417	-0.188529	-0.0461314	0.284631
IPI00658145;IPI00172590;IPI00893866;IPI00797616;IPI00953618;IPI00798399		IPI00658145;IPI00172590;IPI00893866	4;4;2;1;1;1	>IPI:IPI00658145.3|SWISS-PROT:Q6PJG6-1|TREMBL:A4D200|ENSEMBL:ENSP00000339637|REFSEQ:NP_689956|VEGA:OTTHUMP00000147633 Tax_Id=9606 Gene_Symbol=C7orf27 Isoform 1 of HEAT repeat-containing protein C7orf27;>IPI:IPI00172590.6|VEGA:OTTHUMP00000025288 Tax_Id=9606	6	4	1.3134e-15	1.8069	0.95221	-0.0706483	15.403	5	0.95221	0.90435	NaN	-0.0706483	-0.145047		0.211451
IPI00290305;IPI00552208		IPI00290305;IPI00552208	4;2	>IPI:IPI00290305.3|SWISS-PROT:Q96S44|TREMBL:B2RCM6|ENSEMBL:ENSP00000361186|REFSEQ:NP_291028|VEGA:OTTHUMP00000108264 Tax_Id=9606 Gene_Symbol=TP53RK TP53-regulating kinase;>IPI:IPI00552208.1|TREMBL:Q5JZ02|ENSEMBL:ENSP00000361174|VEGA:OTTHUMP00000108265 Tax_I	2	4	2.6325e-32	0.69262	0.95238	-0.0703908	7.4578	11	0.97589	0.92451	0.90432	-0.0352096	-0.113239	-0.145095	0.0955937
IPI00218620;IPI00748258;IPI00218624;IPI00000192;IPI00401959;IPI00218622;IPI00878468;IPI00218619;IPI00401958;IPI00218618;IPI00402153;IPI00217930;IPI00953342;IPI00218617;IPI00218621;IPI00903283;IPI00444149		IPI00218620;IPI00748258;IPI00218624;IPI00000192;IPI00401959;IPI00218622;IPI00878468;IPI00218619;IPI00401958;IPI00218618;IPI00402153;IPI00217930;IPI00953342;IPI00218617;IPI00218621	8;8;7;7;7;7;7;7;7;7;7;7;7;7;7;2;2	>IPI:IPI00218620.1|SWISS-PROT:P18583-5 Tax_Id=9606 Gene_Symbol=SON Isoform D of Protein SON;>IPI:IPI00748258.2|SWISS-PROT:P18583-2|TREMBL:C9JU71|ENSEMBL:ENSP00000371114;ENSP00000400985|H-INV:HIT000078627|VEGA:OTTHUMP00000198934 Tax_Id=9606 Gene_Symbol=SON	17	8	4.3581e-29	0.60532	0.95245	-0.0702847	12.39	15	0.98234	0.9318	0.92844	-0.0257056	-0.101908	-0.107119	0.0969251
IPI00019269;IPI00789452;IPI00797907		IPI00019269;IPI00789452	10;6;4	>IPI:IPI00019269.3|SWISS-PROT:Q9GZS3|ENSEMBL:ENSP00000267973|REFSEQ:NP_079510|H-INV:HIT000008028|VEGA:OTTHUMP00000176520;OTTHUMP00000184910 Tax_Id=9606 Gene_Symbol=WDR61 WD repeat-containing protein 61;>IPI:IPI00789452.1|VEGA:OTTHUMP00000176521 Tax_Id=9606	3	10	1.0545e-124	2.0304	0.95248	-0.0702393	10.961	23	1.039	0.96542	0.93472	0.0551957	-0.0507714	-0.0973938	0.563333
IPI00880117;IPI00005531;IPI00413447;IPI00743629;IPI00409617;IPI00447705;IPI00013876;IPI00874275		IPI00880117;IPI00005531;IPI00413447;IPI00743629;IPI00409617;IPI00447705;IPI00013876;IPI00874275	2;2;1;1;1;1;1;1	>IPI:IPI00880117.1|TREMBL:B0QYD3|ENSEMBL:ENSP00000385060|VEGA:OTTHUMP00000199089 Tax_Id=9606 Gene_Symbol=APOBEC3B Apolipoprotein B mRNA editing enzyme, catalytic polypeptide-like 3B;>IPI:IPI00005531.1|SWISS-PROT:Q9UH17-1|ENSEMBL:ENSP00000327459|REFSEQ:NP_0	8	2	3.546e-07	1.1149	0.95248	-0.0702393	10.449	6	1.0452	NaN	0.95248	0.063779		-0.0702393	0.969336
IPI00419575;IPI00657959;IPI00893923;IPI00894419;IPI00894139		IPI00419575;IPI00657959;IPI00893923;IPI00894419;IPI00894139	2;2;2;1;1	>IPI:IPI00419575.6|SWISS-PROT:Q7L5D6-1|ENSEMBL:ENSP00000265857|REFSEQ:NP_057033|H-INV:HIT000006834|VEGA:OTTHUMP00000140263 Tax_Id=9606 Gene_Symbol=C7orf20 Protein of unknown function DUF410 family protein;>IPI:IPI00657959.1|VEGA:OTTHUMP00000025223 Tax_Id=9	5	2	2.9229e-32	0.6833	0.95258	-0.0700878	12.482	7	0.87192	0.96436	0.99906	-0.197732	-0.0523563	-0.00135677	0.290289
IPI00871988;IPI00793874;IPI00942178		IPI00871988;IPI00793874;IPI00942178	9;9;9	>IPI:IPI00871988.2|TREMBL:B4DRS6|ENSEMBL:ENSP00000411722 Tax_Id=9606 Gene_Symbol=SFXN3 cDNA FLJ58980, highly similar to Sideroflexin-3;>IPI:IPI00793874.1|SWISS-PROT:Q9BWM7|ENSEMBL:ENSP00000224807;ENSP00000377103|REFSEQ:NP_112233|H-INV:HIT000081742|VEGA:OTT	3	9	6.2181e-91	0.86342	0.9528	-0.0697547	23.148	18	0.85959	0.97399	0.95665	-0.218279	-0.0380211	-0.0639369	0.198249
IPI00641384		IPI00641384	19	>IPI:IPI00641384.2|SWISS-PROT:O15027-1|TREMBL:A0PJ75;B9ZVP9|ENSEMBL:ENSP00000277537|REFSEQ:NP_055681|H-INV:HIT000000016|VEGA:OTTHUMP00000022592 Tax_Id=9606 Gene_Symbol=SEC16A SEC16 homolog A	1	19	3.3999e-83	0.75894	0.95281	-0.0697395	31.341	28	0.96391	0.94422	0.91214	-0.0530296	-0.0828051	-0.132673	0.0612583
IPI00412650;IPI00018370		IPI00412650;IPI00018370	4;4	>IPI:IPI00412650.2|SWISS-PROT:O95425-1|ENSEMBL:ENSP00000348128;ENSP00000364547|REFSEQ:NP_068506|H-INV:HIT000069598|VEGA:OTTHUMP00000019389 Tax_Id=9606 Gene_Symbol=SVIL Isoform 1 of Supervillin;>IPI:IPI00018370.4|SWISS-PROT:O95425-2|TREMBL:B4DXQ4;B4E3H1;B4E	2	4	7.6476e-16	0.60772	0.95284	-0.0696941	8.996	5	NaN	0.89979	0.98186		-0.15234	-0.0264108	0.390717
IPI00397376;IPI00903256;IPI00478662;IPI00890821;IPI00930470;IPI00890689;IPI00426049;IPI00953142;IPI00908563;IPI00451437;IPI00168501;IPI00953448		IPI00397376;IPI00903256;IPI00478662;IPI00890821;IPI00930470;IPI00890689;IPI00426049;IPI00953142;IPI00908563;IPI00451437;IPI00168501;IPI00953448	2;2;2;2;2;2;2;2;2;2;2;2	>IPI:IPI00397376.1|SWISS-PROT:Q6PJT7-1|ENSEMBL:ENSP00000251038|REFSEQ:NP_079100|H-INV:HIT000255605 Tax_Id=9606 Gene_Symbol=ZC3H14 Isoform 1 of Zinc finger CCCH domain-containing protein 14;>IPI:IPI00903256.1|TREMBL:B5MBX9|ENSEMBL:ENSP00000384682 Tax_Id=960	12	2	5.1692e-06	0.58171	0.95284	-0.0696941	11.68	5	1.0368	NaN	0.93966	0.0521376		-0.0897893	0.834914
IPI00009368		IPI00009368	9	>IPI:IPI00009368.4|SWISS-PROT:Q9H9B4|ENSEMBL:ENSP00000316905|REFSEQ:NP_073591|H-INV:HIT000260791|VEGA:OTTHUMP00000161114 Tax_Id=9606 Gene_Symbol=SFXN1 Sideroflexin-1	1	9	1.0504e-85	1.7994	0.95287	-0.0696487	10.822	35	0.95789	0.95287	0.94956	-0.0620681	-0.0696487	-0.0746689	0.00282224
IPI00011876;IPI00942294;IPI00903024;IPI00382958;IPI00016626;IPI00915917		IPI00011876;IPI00942294	7;7;3;2;1;1	>IPI:IPI00011876.3|TREMBL:B4DUC8;Q6FHP1;Q6FHT1|ENSEMBL:ENSP00000410131 Tax_Id=9606 Gene_Symbol=MTAP cDNA FLJ59758, highly similar to S-methyl-5-thioadenosine phosphorylase;>IPI:IPI00942294.1|SWISS-PROT:Q13126|TREMBL:Q05DJ2|ENSEMBL:ENSP00000369519|REFSEQ:NP	6	7	4.9552e-131	0.65884	0.95287	-0.0696487	6.7728	23	0.94581	0.95287	0.98462	-0.0803777	-0.0696487	-0.0223611	0.0842184
IPI00221232		IPI00221232	3	>IPI:IPI00221232.9|SWISS-PROT:Q9UBI6|TREMBL:Q53GD1;Q69YP5|ENSEMBL:ENSP00000360021|REFSEQ:NP_061329|H-INV:HIT000027343|VEGA:OTTHUMP00000011139 Tax_Id=9606 Gene_Symbol=GNG12 Guanine nucleotide-binding protein G(I)/G(S)/G(O) subunit gamma-12	1	3	2.9687e-13	1.1226	0.95293	-0.0695579	7.4407	8	0.92324	NaN	0.95156	-0.115222		-0.0716335	0.145899
IPI00017672		IPI00017672	16	>IPI:IPI00017672.4|SWISS-PROT:P00491|TREMBL:Q8N7G1;Q9P1G4|ENSEMBL:ENSP00000354532|REFSEQ:NP_000261|H-INV:HIT000338435|VEGA:OTTHUMP00000163992 Tax_Id=9606 Gene_Symbol=PNP cDNA FLJ25678 fis, clone TST04067, highly similar to PURINE NUCLEOSIDE PHOSPHORYLASE	1	16	3.0128e-232	1.8397	0.95308	-0.0693308	25.118	77	0.92876	0.95453	0.97522	-0.106622	-0.0671376	-0.0362004	0.0753314
IPI00470610;IPI00514380;IPI00908985		IPI00470610;IPI00514380;IPI00908985	2;2;1	>IPI:IPI00470610.4|SWISS-PROT:Q96C36|ENSEMBL:ENSP00000342502|REFSEQ:NP_037460|H-INV:HIT000038817|VEGA:OTTHUMP00000035614 Tax_Id=9606 Gene_Symbol=PYCR2 Pyrroline-5-carboxylate reductase 2;>IPI:IPI00514380.1|TREMBL:Q5TE90|ENSEMBL:ENSP00000355788|VEGA:OTTHUMP	3	2	4.5658e-29	1.1387	0.95317	-0.0691945	4.6966	4	0.99146	NaN	0.918	-0.0123735		-0.123434	0.436395
IPI00902991;IPI00013256;IPI00607841;IPI00909622;IPI00550906		IPI00902991;IPI00013256;IPI00607841;IPI00909622;IPI00550906	9;9;9;9;5	>IPI:IPI00902991.1|TREMBL:B3V096|ENSEMBL:ENSP00000387996 Tax_Id=9606 Gene_Symbol=CSTF2 BetaCstF-64 variant 2;>IPI:IPI00013256.1|SWISS-PROT:P33240-1|ENSEMBL:ENSP00000362063|REFSEQ:NP_001316|H-INV:HIT000273507|VEGA:OTTHUMP00000024310 Tax_Id=9606 Gene_Symbol=	5	9	3.11e-82	0.62231	0.95326	-0.0690583	10.14	19	0.97204	0.92416	0.96716	-0.0409124	-0.113785	-0.0481735	0.100125
IPI00001636;IPI00940152;IPI00940340;IPI00385153;IPI00913912;IPI00889628;IPI00889588		IPI00001636;IPI00940152;IPI00940340;IPI00385153	12;12;11;9;5;4;1	>IPI:IPI00001636.1|SWISS-PROT:Q9UBB4|TREMBL:Q9NTC6|ENSEMBL:ENSP00000252934|REFSEQ:NP_037368|H-INV:HIT000271035|VEGA:OTTHUMP00000028591;OTTHUMP00000197383 Tax_Id=9606 Gene_Symbol=ATXN10 Ataxin-10;>IPI:IPI00940152.1|TREMBL:B4DG05 Tax_Id=9606 Gene_Symbol=ATXN	7	12	2.5045e-146	0.61182	0.95327	-0.0690432	12.744	26	1.0575	0.91084	0.97244	0.0806577	-0.13473	-0.0403189	0.663852
IPI00303207		IPI00303207	15	>IPI:IPI00303207.3|SWISS-PROT:P61221|ENSEMBL:ENSP00000296577;ENSP00000411772|REFSEQ:NP_001035809;NP_002931|H-INV:HIT000037511 Tax_Id=9606 Gene_Symbol=ABCE1 ATP-binding cassette sub-family E member 1	1	15	1.3849e-186	0.63216	0.95344	-0.0687859	17.987	31	0.99403	0.93146	0.95344	-0.0086387	-0.102434	-0.0687859	0.160461
IPI00221394;IPI00915274;IPI00873935;IPI00874145;IPI00852712;IPI00852780;IPI00893630;IPI00893397		IPI00221394;IPI00915274;IPI00873935;IPI00874145;IPI00852712;IPI00852780	5;5;4;4;4;3;2;1	>IPI:IPI00221394.8|SWISS-PROT:O60832|ENSEMBL:ENSP00000358563|REFSEQ:NP_001354|H-INV:HIT000065531|VEGA:OTTHUMP00000026046 Tax_Id=9606 Gene_Symbol=DKC1 H/ACA ribonucleoprotein complex subunit 4;>IPI:IPI00915274.1|REFSEQ:NP_001135935 Tax_Id=9606 Gene_Symbol=D	8	5	5.1053e-19	0.62295	0.95345	-0.0687708	7.5776	10	0.95771	0.96956	0.92891	-0.0623392	-0.0445979	-0.106389	0.0607144
IPI00302850;IPI00943813;IPI00647160		IPI00302850	5;2;1	>IPI:IPI00302850.4|SWISS-PROT:P62314|TREMBL:B5BTZ1;Q7Z5A3|ENSEMBL:ENSP00000300413|REFSEQ:NP_008869|H-INV:HIT000293006|VEGA:OTTHUMP00000073086 Tax_Id=9606 Gene_Symbol=SNRPD1 Small nuclear ribonucleoprotein Sm D1	3	5	1.0337e-66	1.9043	0.95353	-0.0686498	10.622	28	0.9796	0.94623	0.93708	-0.0297353	-0.0797372	-0.0937559	0.0733306
IPI00031820;IPI00909657		IPI00031820;IPI00909657	12;10	>IPI:IPI00031820.3|SWISS-PROT:Q9Y285|TREMBL:Q6IBR2|ENSEMBL:ENSP00000320309|REFSEQ:NP_004452|H-INV:HIT000049466|VEGA:OTTHUMP00000076482 Tax_Id=9606 Gene_Symbol=FARSA Phenylalanyl-tRNA synthetase alpha chain;>IPI:IPI00909657.1|TREMBL:B4E363|ENSEMBL:ENSP00000	2	12	2.2757e-69	0.63389	0.95369	-0.0684077	24.047	31	0.99355	0.95584	0.91981	-0.00933552	-0.065159	-0.120592	0.180178
IPI00216190;IPI00028570		IPI00216190;IPI00028570	5;5	>IPI:IPI00216190.1|SWISS-PROT:P49841-2|TREMBL:B5BUC0|ENSEMBL:ENSP00000324806|REFSEQ:NP_002084|H-INV:HIT000029461|VEGA:OTTHUMP00000165240 Tax_Id=9606 Gene_Symbol=GSK3B Isoform 2 of Glycogen synthase kinase-3 beta;>IPI:IPI00028570.2|SWISS-PROT:P49841-1|TREMB	2	5	9.9448e-17	0.62193	0.95375	-0.0683169	54.805	7	0.87447	NaN	0.87363	-0.193519		-0.194906	0.00227242
IPI00872664;IPI00219913;IPI00640357		IPI00872664;IPI00219913;IPI00640357	11;11;11	>IPI:IPI00872664.1|TREMBL:A8MYA5|ENSEMBL:ENSP00000383125 Tax_Id=9606 Gene_Symbol=USP14 Ubiquitin carboxyl-terminal hydrolase (Fragment);>IPI:IPI00219913.10|SWISS-PROT:P54578|TREMBL:B2RD79;B7Z4N8|ENSEMBL:ENSP00000261601|REFSEQ:NP_005142|H-INV:HIT000031594|V	3	11	1.882e-52	0.60427	0.95393	-0.0680447	16.286	22	1.0519	0.89619	0.94567	0.0729976	-0.158123	-0.0805913	0.50143
IPI00465428;IPI00797358;IPI00412216;IPI00942695;IPI00604778		IPI00465428;IPI00797358;IPI00412216;IPI00942695;IPI00604778	12;12;12;12;12	>IPI:IPI00465428.2|SWISS-PROT:Q709C8-1|ENSEMBL:ENSP00000261517|REFSEQ:NP_065872|H-INV:HIT000249215|VEGA:OTTHUMP00000176362 Tax_Id=9606 Gene_Symbol=VPS13C Isoform 1 of Vacuolar protein sorting-associated protein 13C;>IPI:IPI00797358.2|SWISS-PROT:Q709C8-3|TR	5	12	3.5947e-35	0.67395	0.95398	-0.0679691	13.087	14	0.93896	0.91138	0.97198	-0.0908644	-0.133875	-0.0410015	0.080806
IPI00031614;IPI00910483;IPI00792990		IPI00031614	5;1;1	>IPI:IPI00031614.2|SWISS-PROT:Q9BRT9-1|ENSEMBL:ENSP00000276533|REFSEQ:NP_115712|H-INV:HIT000293274|VEGA:OTTHUMP00000177424;OTTHUMP00000177425 Tax_Id=9606 Gene_Symbol=GINS4 Isoform 1 of DNA replication complex GINS protein SLD5	3	5	2.2484e-25	0.67711	0.95409	-0.0678027	11.377	7	1.011	0.93039	0.96196	0.015783	-0.104093	-0.0559512	0.301421
IPI00003968;IPI00797261;IPI00792728;IPI00797098		IPI00003968	11;2;1;1	>IPI:IPI00003968.1|SWISS-PROT:Q16795|TREMBL:A8K4V2;Q9BTT5|ENSEMBL:ENSP00000266544|REFSEQ:NP_004993|H-INV:HIT000298026|VEGA:OTTHUMP00000166273 Tax_Id=9606 Gene_Symbol=NDUFA9 NADH dehydrogenase [ubiquinone] 1 alpha subcomplex subunit 9, mitochondrial	4	11	6.689e-59	0.61151	0.95409	-0.0678027	30.172	28	1.0185	0.94647	0.91346	0.026446	-0.0793713	-0.130587	0.316832
IPI00556451;IPI00004902		IPI00556451;IPI00004902	13;13	>IPI:IPI00556451.2|SWISS-PROT:P38117-2|ENSEMBL:ENSP00000346173|REFSEQ:NP_001014763|VEGA:OTTHUMP00000076476 Tax_Id=9606 Gene_Symbol=ETFB Isoform 2 of Electron transfer flavoprotein subunit beta;>IPI:IPI00004902.1|SWISS-PROT:P38117-1|TREMBL:A8K766|ENSEMBL:EN	2	13	2.85e-62	0.62437	0.95411	-0.0677725	10.455	37	0.96006	0.93806	0.93307	-0.0588035	-0.0922479	-0.0999428	0.0220299
IPI00143753;IPI00829908;IPI00790699;IPI00791877;IPI00788772;IPI00945497;IPI00945586;IPI00945148;IPI00944988;IPI00945524;IPI00789508		IPI00143753;IPI00829908;IPI00790699;IPI00791877;IPI00788772	16;16;16;11;11;6;4;3;1;1;1	>IPI:IPI00143753.6|SWISS-PROT:O15042-1|ENSEMBL:ENSP00000322376;ENSP00000418563|REFSEQ:NP_001073884|VEGA:OTTHUMP00000173118 Tax_Id=9606 Gene_Symbol=SR140 Isoform 1 of U2-associated protein SR140;>IPI:IPI00829908.1|SWISS-PROT:O15042-2|ENSEMBL:ENSP00000406075	11	16	2.4112e-64	0.6117	0.95423	-0.0675911	9.4431	32	0.96879	0.92224	0.96585	-0.0457441	-0.116786	-0.0501289	0.0910112
IPI00878984;IPI00293867;IPI00909853;IPI00894562;IPI00472043;IPI00913936;IPI00894440;IPI00893737;IPI00787049		IPI00878984;IPI00293867;IPI00909853;IPI00894562;IPI00472043;IPI00913936;IPI00894440	6;6;4;4;4;4;4;2;1	>IPI:IPI00878984.1|ENSEMBL:ENSP00000385714|VEGA:OTTHUMP00000198529 Tax_Id=9606 Gene_Symbol=DDT 14 kDa protein;>IPI:IPI00293867.7|SWISS-PROT:P30046|TREMBL:Q53Y51|ENSEMBL:ENSP00000215773;ENSP00000381386|REFSEQ:NP_001077861;NP_001346|H-INV:HIT000220119|VEGA:O	9	6	1.4321e-70	1.7528	0.95445	-0.0672585	19.595	31	0.92682	0.99424	1.0072	-0.109639	-0.00833395	0.0103502	0.437384
IPI00215901;IPI00218988;IPI00922165;IPI00172460		IPI00215901;IPI00218988;IPI00922165;IPI00172460	10;10;8;8	>IPI:IPI00215901.1|SWISS-PROT:P54819-1|ENSEMBL:ENSP00000346921|REFSEQ:NP_001616|VEGA:OTTHUMP00000004287 Tax_Id=9606 Gene_Symbol=AK2 Isoform 1 of Adenylate kinase 2, mitochondrial;>IPI:IPI00218988.4|SWISS-PROT:P54819-2|ENSEMBL:ENSP00000362548|REFSEQ:NP_0375	4	10	8.8261e-179	0.62901	0.9546	-0.0670318	10.378	36	0.98021	0.93754	0.93907	-0.0288372	-0.0930479	-0.0906954	0.0778737
IPI00217465;IPI00419983		IPI00217465	8;2	>IPI:IPI00217465.5|SWISS-PROT:P16403|TREMBL:A8K4I2|ENSEMBL:ENSP00000339566|REFSEQ:NP_005310|H-INV:HIT000031065|VEGA:OTTHUMP00000017749 Tax_Id=9606 Gene_Symbol=HIST1H1C Histone H1.2	2	8	1.042e-163	1.098	0.95473	-0.0668353	30.112	71	1.0505	0.87219	0.91306	0.0710762	-0.197286	-0.131218	0.399174
IPI00022403;IPI00792439;IPI00793491		IPI00022403;IPI00792439	9;7;3	>IPI:IPI00022403.1|SWISS-PROT:Q9BYD1|ENSEMBL:ENSP00000306548|REFSEQ:NP_054797|H-INV:HIT000039286|VEGA:OTTHUMP00000178223 Tax_Id=9606 Gene_Symbol=MRPL13 39S ribosomal protein L13, mitochondrial;>IPI:IPI00792439.1|VEGA:OTTHUMP00000178221 Tax_Id=9606 Gene_Sym	3	9	1.0821e-24	0.74782	0.9548	-0.0667295	18.985	21	0.95781	0.98294	0.94397	-0.0621886	-0.0248247	-0.0831871	0.0798141
IPI00097495;IPI00647041;IPI00478568;IPI00953991;IPI00646637		IPI00097495;IPI00647041;IPI00478568;IPI00953991;IPI00646637	6;6;5;4;3	>IPI:IPI00097495.5|SWISS-PROT:Q9BYX2|TREMBL:B4DQ05;B9A6J7;Q8WYT1|ENSEMBL:ENSP00000364207|REFSEQ:NP_060891|H-INV:HIT000083241|VEGA:OTTHUMP00000021773 Tax_Id=9606 Gene_Symbol=TBC1D2 TBC1 domain family, member 2, isoform CRA_c;>IPI:IPI00647041.3|TREMBL:Q59EU0	5	6	1.1543e-17	0.88684	0.95484	-0.0666691	21.323	10	0.92019	0.95041	1.0479	-0.119996	-0.0733781	0.067501	0.534184
IPI00218733		IPI00218733	1	>IPI:IPI00218733.6|SWISS-PROT:P00441|ENSEMBL:ENSP00000270142|REFSEQ:NP_000445|H-INV:HIT000320916|VEGA:OTTHUMP00000107278 Tax_Id=9606 Gene_Symbol=SOD1 Superoxide dismutase [Cu-Zn]	1	1	2.9486e-22	0.66951	0.95498	-0.0664576	20.789	7	0.93918	NaN	0.97237	-0.0905264		-0.0404227	0.232643
IPI00026111;IPI00953567;IPI00761107		IPI00026111;IPI00953567;IPI00761107	3;3;3	>IPI:IPI00026111.3|SWISS-PROT:Q9UM00-1|ENSEMBL:ENSP00000356856|REFSEQ:NP_061899|H-INV:HIT000280639|VEGA:OTTHUMP00000032603 Tax_Id=9606 Gene_Symbol=TMCO1 Isoform 1 of Transmembrane and coiled-coil domain-containing protein 1;>IPI:IPI00953567.1|TREMBL:B7Z591	3	3	2.1504e-17	0.76504	0.95516	-0.0661857	16.879	11	0.89156	0.95547	0.99998	-0.165596	-0.0657175	-2.88542e-05	0.250304
IPI00513791;IPI00815633;IPI00183572;IPI00815886;IPI00807434;IPI00816106;IPI00043678		IPI00513791;IPI00815633;IPI00183572;IPI00815886;IPI00807434;IPI00816106	7;7;7;7;7;7;2	>IPI:IPI00513791.2|SWISS-PROT:Q96N67-1|ENSEMBL:ENSP00000360182 Tax_Id=9606 Gene_Symbol=DOCK7 Isoform 1 of Dedicator of cytokinesis protein 7;>IPI:IPI00815633.1|SWISS-PROT:Q96N67-6|TREMBL:A4FU72;B3KRG0;B4DSH0|ENSEMBL:ENSP00000378828;ENSP00000413583|VEGA:OTT	7	7	1.5966e-23	0.68623	0.95525	-0.0660497	15.574	11	1.087	0.95195	1.0338	0.120352	-0.0710423	0.0479571	0.619931
IPI00936284;IPI00030357;IPI00219558;IPI00947116		IPI00936284;IPI00030357	6;6;1;1	>IPI:IPI00936284.1|REFSEQ:XP_002346735 Tax_Id=9606 Gene_Symbol=LOC100291317 hypothetical protein XP_002346735;>IPI:IPI00030357.7|SWISS-PROT:P00374|TREMBL:B0YJ76;B4DDD2;B4DM58|ENSEMBL:ENSP00000396308|REFSEQ:NP_000782|H-INV:HIT000029421|VEGA:OTTHUMP000000730	4	6	1.6908e-34	2.0164	0.95542	-0.065793	10.753	17	0.95293	0.95677	0.97047	-0.0695579	-0.0637559	-0.0432445	0.0179014
IPI00654555;IPI00872909;IPI00294891;IPI00798219;IPI00797590		IPI00654555;IPI00872909;IPI00294891	15;15;14;2;1	>IPI:IPI00654555.3|SWISS-PROT:P46087-1|TREMBL:Q3KQS4|ENSEMBL:ENSP00000371858|VEGA:OTTHUMP00000166346;OTTHUMP00000166348 Tax_Id=9606 Gene_Symbol=NOP2 NOP2 protein;>IPI:IPI00872909.1|SWISS-PROT:P46087-2|TREMBL:Q05BA7|ENSEMBL:ENSP00000382392|REFSEQ:NP_0010288	5	15	6.3742e-137	0.61333	0.95546	-0.0657326	12.615	35	0.88062	0.96117	0.95787	-0.183408	-0.0571365	-0.0620982	0.134522
IPI00300371;IPI00828110;IPI00179138		IPI00300371	30;13;7	>IPI:IPI00300371.5|SWISS-PROT:Q15393-1|TREMBL:A8K6V3;B3KM77;B3KQH1|ENSEMBL:ENSP00000305790|REFSEQ:NP_036558|H-INV:HIT000243874|VEGA:OTTHUMP00000081478;OTTHUMP00000174907 Tax_Id=9606 Gene_Symbol=SF3B3 Isoform 1 of Splicing factor 3B subunit 3	3	30	0	0.65036	0.95551	-0.0656571	14.561	111	0.89925	1.0522	0.96735	-0.153206	0.073409	-0.0478901	0.582336
IPI00658000;IPI00940014;IPI00165467;IPI00953668		IPI00658000;IPI00940014	12;8;4;4	>IPI:IPI00658000.3|SWISS-PROT:O00425-1|ENSEMBL:ENSP00000258729|REFSEQ:NP_006538|H-INV:HIT000070076|VEGA:OTTHUMP00000158561 Tax_Id=9606 Gene_Symbol=IGF2BP3 Isoform 1 of Insulin-like growth factor 2 mRNA-binding protein 3;>IPI:IPI00940014.1|TREMBL:C9JSN3|ENS	4	12	4.7709e-103	0.60554	0.95553	-0.0656269	17.88	31	0.96402	0.94493	0.96602	-0.052865	-0.0817206	-0.049875	0.0262024
IPI00017373;IPI00894460		IPI00017373;IPI00894460	5;4	>IPI:IPI00017373.1|SWISS-PROT:P35244|TREMBL:A4D105|ENSEMBL:ENSP00000223129;ENSP00000379914;ENSP00000384246|REFSEQ:NP_002938|H-INV:HIT000034629|VEGA:OTTHUMP00000200929;OTTHUMP00000200930;OTTHUMP00000200932 Tax_Id=9606 Gene_Symbol=RPA3 Replication protein A	2	5	1.4062e-17	0.99405	0.9556	-0.0655212	12.766	14	0.96691	0.93646	0.94669	-0.0485465	-0.0947107	-0.079036	0.0318658
IPI00172591		IPI00172591	5	>IPI:IPI00172591.5|SWISS-PROT:Q9NRX2|ENSEMBL:ENSP00000288937|REFSEQ:NP_071344|H-INV:HIT000286840 Tax_Id=9606 Gene_Symbol=MRPL17 39S ribosomal protein L17, mitochondrial	1	5	3.5023e-19	1.5763	0.95568	-0.0654005	10.583	9	0.93835	0.93041	0.97601	-0.091802	-0.104061	-0.0350322	0.0685674
IPI00103026;IPI00401321;IPI00909714;IPI00922411		IPI00103026;IPI00401321;IPI00909714;IPI00922411	4;4;4;4	>IPI:IPI00103026.1|TREMBL:Q8WUV3|ENSEMBL:ENSP00000329586 Tax_Id=9606 Gene_Symbol=PRMT3 PRMT3 protein (Fragment);>IPI:IPI00401321.1|SWISS-PROT:O60678|TREMBL:B4DP44;B4DWB1|ENSEMBL:ENSP00000331879|REFSEQ:NP_005779|H-INV:HIT000261588 Tax_Id=9606 Gene_Symbol=PR	4	4	2.2316e-10	0.60045	0.95571	-0.0653552	14.73	7	NaN	0.94799	0.91174		-0.0770563	-0.133306	0.166336
IPI00306604;IPI00792354		IPI00306604	9;1	>IPI:IPI00306604.5|SWISS-PROT:P08648|TREMBL:A8K6A5;B2R627|ENSEMBL:ENSP00000293379|REFSEQ:NP_002196|H-INV:HIT000033967|VEGA:OTTHUMP00000167829 Tax_Id=9606 Gene_Symbol=ITGA5 Integrin alpha-5	2	9	8.8365e-144	0.62058	0.95578	-0.0652495	9.1362	22	0.96903	0.90225	0.98166	-0.0453868	-0.148401	-0.0267047	0.191569
IPI00023939		IPI00023939	3	>IPI:IPI00023939.1|SWISS-PROT:P47224|TREMBL:Q53EV1|ENSEMBL:ENSP00000356231|REFSEQ:NP_002862|H-INV:HIT000051910|VEGA:OTTHUMP00000038814 Tax_Id=9606 Gene_Symbol=RABIF Guanine nucleotide exchange factor MSS4	1	3	9.7378e-15	1.259	0.95583	-0.065174	14.566	8	0.91078	0.99619	1.0749	-0.134825	-0.00550717	0.104202	0.877647
IPI00027505;IPI00555991;IPI00922108;IPI00927691		IPI00027505;IPI00555991;IPI00922108	21;21;21;2	>IPI:IPI00027505.2|SWISS-PROT:P06756-1|TREMBL:A5YM53;B4DYQ7;B7ZLX0|ENSEMBL:ENSP00000261023|REFSEQ:NP_002201|H-INV:HIT000194350|VEGA:OTTHUMP00000163473 Tax_Id=9606 Gene_Symbol=ITGAV Isoform 1 of Integrin alpha-V;>IPI:IPI00555991.2|SWISS-PROT:P06756-2|ENSEMB	4	21	1.0151e-122	0.68543	0.95585	-0.0651439	14.614	45	0.95464	0.96136	0.94787	-0.0669713	-0.0568513	-0.0772389	0.00762348
IPI00306369		IPI00306369	23	>IPI:IPI00306369.3|SWISS-PROT:Q08J23|TREMBL:A8K529;B3KP09;B4DQW2|ENSEMBL:ENSP00000264670|REFSEQ:NP_060225|H-INV:HIT000012070|VEGA:OTTHUMP00000115518 Tax_Id=9606 Gene_Symbol=NSUN2 tRNA (cytosine-5-)-methyltransferase NSUN2	1	23	4.1722e-183	0.61946	0.95592	-0.0650382	8.9786	68	0.96587	0.95423	0.93909	-0.0500991	-0.0675911	-0.0906647	0.027437
IPI00792065		IPI00792065	9	>IPI:IPI00792065.3|TREMBL:A8MUM5|ENSEMBL:ENSP00000381817|VEGA:OTTHUMP00000033190 Tax_Id=9606 Gene_Symbol=TOR1AIP1 Putative uncharacterized protein TOR1AIP1	1	9	1.9742e-57	0.6128	0.95599	-0.0649326	8.7861	15	0.96791	0.94531	0.95097	-0.0470552	-0.0811406	-0.0725283	0.0226011
IPI00020991		IPI00020991	3	>IPI:IPI00020991.2|SWISS-PROT:Q9NXV6|TREMBL:B3KTW3;Q7Z335|ENSEMBL:ENSP00000303788|REFSEQ:NP_060102|H-INV:HIT000074935 Tax_Id=9606 Gene_Symbol=CDKN2AIP CDKN2A interacting protein	1	3	3.4329e-18	0.60129	0.95608	-0.0647968	27.945	6	NaN	1.0082	0.95608		0.0117819	-0.0647968	0.614504
IPI00016249;IPI00945864;IPI00942025;IPI00797887;IPI00554715;IPI00479630;IPI00939674;IPI00947512;IPI00947266;IPI00945836;IPI00946077;IPI00946011;IPI00945294		IPI00016249;IPI00945864;IPI00942025;IPI00797887;IPI00554715;IPI00479630;IPI00939674;IPI00947512;IPI00947266	8;8;8;7;7;7;7;6;6;1;1;1;1	>IPI:IPI00016249.4|SWISS-PROT:P51114-1|ENSEMBL:ENSP00000350170|REFSEQ:NP_005078|H-INV:HIT000218760|VEGA:OTTHUMP00000173690;OTTHUMP00000173691 Tax_Id=9606 Gene_Symbol=FXR1 Isoform 1 of Fragile X mental retardation syndrome-related protein 1;>IPI:IPI00945864	13	8	4.698e-83	0.64284	0.95618	-0.0646459	16.092	21	0.98167	0.94922	0.9614	-0.02669	-0.0751856	-0.0567913	0.0645826
IPI00294619;IPI00788849		IPI00294619;IPI00788849	11;11	>IPI:IPI00294619.2|SWISS-PROT:Q92734|ENSEMBL:ENSP00000240851;ENSP00000386119;ENSP00000419960|REFSEQ:NP_001007566;NP_006061|H-INV:HIT000325374|VEGA:OTTHUMP00000172045;OTTHUMP00000172047 Tax_Id=9606 Gene_Symbol=TFG Protein TFG;>IPI:IPI00788849.1|TREMBL:Q7Z42	2	11	2.4861e-107	0.66143	0.95627	-0.0645101	22.532	22	0.96894	0.93769	0.95145	-0.0455208	-0.092817	-0.0718003	0.036097
IPI00002408;IPI00924947;IPI00448515		IPI00002408;IPI00924947;IPI00448515	7;7;6	>IPI:IPI00002408.4|SWISS-PROT:Q9H6T3-1|ENSEMBL:ENSP00000005386;ENSP00000401823|REFSEQ:NP_078880|H-INV:HIT000008835|VEGA:OTTHUMP00000167254 Tax_Id=9606 Gene_Symbol=RPAP3 Isoform 1 of RNA polymerase II-associated protein 3;>IPI:IPI00924947.1|TREMBL:B4DRW9|RE	3	7	6.8888e-34	0.64626	0.95631	-0.0644497	30.394	13	0.82622	0.98361	0.9559	-0.275402	-0.0238417	-0.0650684	0.259347
IPI00025815;IPI00639819;IPI00910355;IPI00844544;IPI00868796		IPI00025815;IPI00639819;IPI00910355;IPI00844544	4;3;2;2;1	>IPI:IPI00025815.2|SWISS-PROT:Q13148|TREMBL:A4GUK4;A4GUK5;B2R629;B4DRW3;Q53H27|ENSEMBL:ENSP00000240185|REFSEQ:NP_031401|H-INV:HIT000024109|VEGA:OTTHUMP00000002171 Tax_Id=9606 Gene_Symbol=TARDBP TDP43;>IPI:IPI00639819.1|TREMBL:B1AKP7|ENSEMBL:ENSP00000313129	5	4	2.4907e-168	0.66045	0.95635	-0.0643894	5.5292	13	0.9553	0.93877	0.99069	-0.0659742	-0.0911564	-0.0134944	0.130782
IPI00792109;IPI00329147;IPI00852696;IPI00795681		IPI00792109;IPI00329147;IPI00852696	5;4;4;2	>IPI:IPI00792109.1|TREMBL:Q86WV7|VEGA:OTTHUMP00000181880 Tax_Id=9606 Gene_Symbol=CCDC43 CCDC43 protein;>IPI:IPI00329147.5|SWISS-PROT:Q96MW1|ENSEMBL:ENSP00000323782|REFSEQ:NP_653210|H-INV:HIT000012971|VEGA:OTTHUMP00000181879 Tax_Id=9606 Gene_Symbol=CCDC43 C	4	5	7.1229e-39	0.60737	0.95639	-0.064329	11.481	9	1.0079	0.91056	0.90936	0.0113525	-0.135174	-0.137077	0.218926
IPI00909484;IPI00910473;IPI00016786;IPI00007189;IPI00642590		IPI00909484;IPI00910473;IPI00016786;IPI00007189;IPI00642590	3;3;3;2;2	>IPI:IPI00909484.1|TREMBL:B4E1U9 Tax_Id=9606 Gene_Symbol=- cDNA FLJ54776, highly similar to Cell division control protein 42 homolog;>IPI:IPI00910473.1|TREMBL:B4DMH5;B7ZAY4|ENSEMBL:ENSP00000398592 Tax_Id=9606 Gene_Symbol=CDC42 cDNA FLJ55107, highly similar	5	3	2.4909e-42	1.8891	0.95641	-0.0642989	8.0205	11	0.90787	NaN	0.97609	-0.139442		-0.0349139	0.343813
IPI00019148		IPI00019148	6	>IPI:IPI00019148.1|SWISS-PROT:P78318|ENSEMBL:ENSP00000348784;ENSP00000363661|REFSEQ:NP_001542|H-INV:HIT000031724|VEGA:OTTHUMP00000023464;OTTHUMP00000023465 Tax_Id=9606 Gene_Symbol=IGBP1 Immunoglobulin-binding protein 1	1	6	1.4995e-14	0.63521	0.95662	-0.0639821	11.614	13	0.98277	0.96426	0.91254	-0.0250743	-0.0525059	-0.13204	0.161254
IPI00177965;IPI00903275;IPI00514986		IPI00177965;IPI00903275;IPI00514986	2;1;1	>IPI:IPI00177965.5|SWISS-PROT:Q5TFE4|TREMBL:A8K2Z3|ENSEMBL:ENSP00000326858|REFSEQ:NP_689942|H-INV:HIT000339103|VEGA:OTTHUMP00000017054 Tax_Id=9606 Gene_Symbol=NT5DC1 5-nucleotidase domain-containing protein 1;>IPI:IPI00903275.1|TREMBL:B3KR35 Tax_Id=9606 G	3	2	9.143e-10	0.60774	0.9569	-0.0635599	6.6068	5	0.9234	NaN	0.9569	-0.114972		-0.0635599	0.1785
IPI00009032;IPI00916802;IPI00916922;IPI00917386;IPI00917205		IPI00009032;IPI00916802;IPI00916922	15;15;9;7;6	>IPI:IPI00009032.1|SWISS-PROT:P05455|TREMBL:B5BUB5;Q14730;Q15367;Q53XJ4;Q9UMH5|ENSEMBL:ENSP00000260956;ENSP00000386636|REFSEQ:NP_003133|H-INV:HIT000288232|VEGA:OTTHUMP00000163067;OTTHUMP00000204778 Tax_Id=9606 Gene_Symbol=SSB Lupus La protein;>IPI:IPI00916	5	15	6.06e-119	0.61089	0.95696	-0.0634695	15.49	43	1.0162	0.89324	0.94894	0.0231844	-0.16288	-0.0756112	0.313464
IPI00027443;IPI00556365;IPI00909763;IPI00556541;IPI00939491;IPI00789371;IPI00745398		IPI00027443;IPI00556365;IPI00909763;IPI00556541;IPI00939491	16;16;15;15;15;5;5	>IPI:IPI00027443.5|TREMBL:B4DPV7;Q5HYE4|ENSEMBL:ENSP00000369897|REFSEQ:NP_001014437|H-INV:HIT000056553|VEGA:OTTHUMP00000012605 Tax_Id=9606 Gene_Symbol=CARS cysteinyl-tRNA synthetase isoform c;>IPI:IPI00556365.1|SWISS-PROT:P49589-1|ENSEMBL:ENSP00000380300|R	7	16	1.6121e-76	0.61609	0.95699	-0.0634242	42.26	34	0.98963	0.9368	0.96336	-0.0150389	-0.094187	-0.0538531	0.140409
IPI00219129;IPI00515016;IPI00640851;IPI00556304		IPI00219129;IPI00515016;IPI00640851	4;4;2;1	>IPI:IPI00219129.9|SWISS-PROT:P16083|TREMBL:B2R492;B3KPX6|ENSEMBL:ENSP00000337773;ENSP00000369795;ENSP00000369822|REFSEQ:NP_000895|H-INV:HIT000191096|VEGA:OTTHUMP00000015948;OTTHUMP00000015949;OTTHUMP00000015953 Tax_Id=9606 Gene_Symbol=NQO2 Ribosyldihydron	4	4	7.169e-43	1.1709	0.95705	-0.0633338	7.4844	10	0.93618	0.95627	1.0143	-0.0951422	-0.0645101	0.0204844	0.311856
IPI00021435;IPI00927053;IPI00879409		IPI00021435	16;6;4	>IPI:IPI00021435.3|SWISS-PROT:P35998|TREMBL:A4D0Q1;B7Z571;B7Z5E2;Q3LIA5;Q75L23|ENSEMBL:ENSP00000292644;ENSP00000391211|REFSEQ:NP_002794|H-INV:HIT000031017|VEGA:OTTHUMP00000024424;OTTHUMP00000211710 Tax_Id=9606 Gene_Symbol=PSMC2 26S protease regulatory subu	3	16	4.0128e-109	0.64812	0.95731	-0.0629419	11.055	44	0.99693	0.953	0.94326	-0.00443589	-0.0694519	-0.0842726	0.164509
IPI00873607;IPI00556619;IPI00329596		IPI00873607;IPI00556619;IPI00329596	5;5;4	>IPI:IPI00873607.2|SWISS-PROT:Q9Y320-1|TREMBL:B2R7I0;B7Z4Y0|ENSEMBL:ENSP00000278422|REFSEQ:NP_057043|H-INV:HIT000070952 Tax_Id=9606 Gene_Symbol=TMX2 Isoform 1 of Thioredoxin-related transmembrane protein 2;>IPI:IPI00556619.1|SWISS-PROT:Q9Y320-2|ENSEMBL:ENS	3	5	2.4718e-21	1.832	0.95731	-0.0629419	15.539	17	0.92979	1.119	1.1148	-0.105023	0.16221	0.156785	0.503558
IPI00291510;IPI00925196;IPI00924999;IPI00795859;IPI00791628		IPI00291510;IPI00925196;IPI00924999;IPI00795859	13;13;7;7;6	>IPI:IPI00291510.3|SWISS-PROT:P12268|TREMBL:B7Z1G4|ENSEMBL:ENSP00000321584|REFSEQ:NP_000875|H-INV:HIT000032622|VEGA:OTTHUMP00000171078;OTTHUMP00000210555 Tax_Id=9606 Gene_Symbol=IMPDH2 Inosine-5-monophosphate dehydrogenase 2;>IPI:IPI00925196.1|ENSEMBL:ENS	5	13	1.7976e-153	0.61656	0.95735	-0.0628816	8.0592	70	0.98361	0.9387	0.95081	-0.0238417	-0.0912639	-0.072771	0.0895151
IPI00032313		IPI00032313	4	>IPI:IPI00032313.1|SWISS-PROT:P26447|ENSEMBL:ENSP00000346294;ENSP00000357703;ENSP00000357704;ENSP00000357705|REFSEQ:NP_002952;NP_062427|H-INV:HIT000085895|VEGA:OTTHUMP00000015467;OTTHUMP00000015468;OTTHUMP00000015469;OTTHUMP00000032895 Tax_Id=9606 Gene_Sym	1	4	2.5274e-11	2.0881	0.95741	-0.0627912	10.565	20	0.95826	1.0213	0.92122	-0.0615109	0.0304067	-0.118382	0.369247
IPI00020530;IPI00930594		IPI00020530;IPI00930594	5;4	>IPI:IPI00020530.1|SWISS-PROT:Q9NPJ3|ENSEMBL:ENSP00000230048|REFSEQ:NP_060943|H-INV:HIT000002030|VEGA:OTTHUMP00000016090 Tax_Id=9606 Gene_Symbol=ACOT13 Acyl-coenzyme A thioesterase 13;>IPI:IPI00930594.1|REFSEQ:NP_001153566 Tax_Id=9606 Gene_Symbol=ACOT13 ac	2	5	3.6069e-26	1.9884	0.95743	-0.0627611	10.839	14	0.9624	0.9724	0.95064	-0.0552915	-0.0403782	-0.073029	0.0270282
IPI00889534;IPI00011062;IPI00397498;IPI00926403;IPI00926199		IPI00889534;IPI00011062;IPI00397498	54;54;35;8;2	>IPI:IPI00889534.1|TREMBL:Q5R206;Q5R208;Q5R210|ENSEMBL:ENSP00000402608|REFSEQ:NP_001116105 Tax_Id=9606 Gene_Symbol=CPS1 carbamoyl-phosphate synthetase 1 isoform a precursor;>IPI:IPI00011062.1|SWISS-PROT:P31327-1|TREMBL:A8K134;Q05CV6;Q53TL5;Q59HF8;Q5R207;Q5	5	54	0	0.65973	0.95753	-0.0626104	16.09	202	0.9797	0.96324	0.93373	-0.0295881	-0.0540328	-0.0989227	0.0956327
IPI00297572;IPI00788633		IPI00297572	15;1	>IPI:IPI00297572.5|SWISS-PROT:O60306|TREMBL:A5YKK3;A8K6F0;B0AZM4|ENSEMBL:ENSP00000156471|REFSEQ:NP_055506|H-INV:HIT000000277|VEGA:OTTHUMP00000176166 Tax_Id=9606 Gene_Symbol=AQR Intron-binding protein aquarius	2	15	1.4702e-68	0.6974	0.95763	-0.0624597	25.882	24	0.84066	1.0645	0.95025	-0.250406	0.0901759	-0.073621	0.511072
IPI00025725;IPI00943798;IPI00877923		IPI00025725;IPI00943798;IPI00877923	3;3;2	>IPI:IPI00025725.2|SWISS-PROT:O75438-2|TREMBL:Q3MHU6|ENSEMBL:ENSP00000330787|REFSEQ:NP_004536 Tax_Id=9606 Gene_Symbol=NDUFB1 Isoform 2 of NADH dehydrogenase [ubiquinone] 1 beta subcomplex subunit 1;>IPI:IPI00943798.1|SWISS-PROT:O75438-1|H-INV:HIT000001750	3	3	2.9049e-09	0.57918	0.95769	-0.0623694	13.183	6	1.0161	0.7968	0.9632	0.0230424	-0.32771	-0.0540927	0.37788
IPI00304171;IPI00059366;IPI00744148;IPI00910098;IPI00148096;IPI00220994;IPI00514864		IPI00304171;IPI00059366;IPI00744148;IPI00910098;IPI00148096	12;12;12;7;6;2;1	>IPI:IPI00304171.6|SWISS-PROT:O75367-1|ENSEMBL:ENSP00000353806|REFSEQ:NP_613258|VEGA:OTTHUMP00000159413 Tax_Id=9606 Gene_Symbol=H2AFY Isoform 2 of Core histone macro-H2A.1;>IPI:IPI00059366.4|SWISS-PROT:O75367-3|ENSEMBL:ENSP00000302572;ENSP00000378410|REFSE	7	12	3.6379e-269	0.64225	0.95771	-0.0623392	8.6771	49	0.98028	0.91056	0.9537	-0.0287342	-0.135174	-0.0683926	0.130183
IPI00927150;IPI00926903;IPI00015833;IPI00926408;IPI00921826;IPI00927721		IPI00927150;IPI00926903;IPI00015833;IPI00926408;IPI00921826	7;7;7;7;7;2	>IPI:IPI00927150.1|TREMBL:C9J4B7|ENSEMBL:ENSP00000410425|VEGA:OTTHUMP00000207490 Tax_Id=9606 Gene_Symbol=CHCHD3 Putative uncharacterized protein CHCHD3;>IPI:IPI00926903.1|TREMBL:C9JRZ6|ENSEMBL:ENSP00000389297|VEGA:OTTHUMP00000207489 Tax_Id=9606 Gene_Symbol	6	7	1.099e-112	0.61326	0.95777	-0.0622488	8.1256	19	0.95777	0.97523	0.96114	-0.0622488	-0.0361856	-0.0571815	0.0228499
IPI00296053;IPI00759715		IPI00296053;IPI00759715	14;14	>IPI:IPI00296053.3|SWISS-PROT:P07954-1|TREMBL:B1ANK7|ENSEMBL:ENSP00000355518|REFSEQ:NP_000134|H-INV:HIT000031436 Tax_Id=9606 Gene_Symbol=FH Isoform Mitochondrial of Fumarate hydratase, mitochondrial;>IPI:IPI00759715.1|SWISS-PROT:P07954-2|VEGA:OTTHUMP000002	2	14	1.2648e-212	0.6869	0.9578	-0.0622037	10.189	40	0.98075	0.9515	0.95791	-0.0280427	-0.0717244	-0.062038	0.0553449
IPI00002203;IPI00786906;IPI00220152;IPI00068254;IPI00909058		IPI00002203;IPI00786906;IPI00220152;IPI00068254;IPI00909058	6;5;4;4;4	>IPI:IPI00002203.6|SWISS-PROT:Q9P287-1|ENSEMBL:ENSP00000278100|REFSEQ:NP_510868|VEGA:OTTHUMP00000020715 Tax_Id=9606 Gene_Symbol=BCCIP Isoform 1 of BRCA2 and CDKN1A-interacting protein;>IPI:IPI00786906.1|SWISS-PROT:Q9P287-3|ENSEMBL:ENSP00000376479 Tax_Id=96	5	6	2.6118e-86	0.64373	0.9578	-0.0622037	75.415	14	0.99513	0.92533	0.9584	-0.00704309	-0.11196	-0.0613002	0.185698
IPI00001730;IPI00909262;IPI00908778		IPI00001730;IPI00909262	3;2;1	>IPI:IPI00001730.3|SWISS-PROT:Q9Y613|ENSEMBL:ENSP00000258201|REFSEQ:NP_037373|H-INV:HIT000041789|VEGA:OTTHUMP00000080508;OTTHUMP00000174818 Tax_Id=9606 Gene_Symbol=FHOD1 FH1/FH2 domain-containing protein 1;>IPI:IPI00909262.1|TREMBL:B4DVN5|ENSEMBL:ENSP00000	3	3	3.3316e-12	0.61625	0.95789	-0.0620681	95.04	5	0.34335	NaN	0.96649	-1.54225		-0.0491733	0.479709
IPI00292753;IPI00873087;IPI00883910;IPI00888069;IPI00302156;IPI00852719;IPI00946050;IPI00902869;IPI00946081;IPI00853447;IPI00902469;IPI00945737		IPI00292753;IPI00873087;IPI00883910;IPI00888069;IPI00302156;IPI00852719;IPI00946050;IPI00902869	24;24;24;23;23;23;23;12;8;7;3;3	>IPI:IPI00292753.7|SWISS-PROT:Q14C86-6|ENSEMBL:ENSP00000377665|REFSEQ:NP_056450 Tax_Id=9606 Gene_Symbol=GAPVD1 Isoform 6 of GTPase-activating protein and VPS9 domain-containing protein 1;>IPI:IPI00873087.1|SWISS-PROT:Q14C86-2|TREMBL:B4DK42;C9IZ08|ENSEMBL:E	12	24	9.2857e-150	0.61653	0.95792	-0.0620229	10.112	51	0.95516	0.98227	0.94369	-0.0661857	-0.0258085	-0.0836151	0.0759241
IPI00396627;IPI00789842;IPI00798145;IPI00398822;IPI00398823;IPI00940094		IPI00396627;IPI00789842;IPI00798145;IPI00398822	12;11;8;6;5;3	>IPI:IPI00396627.1|SWISS-PROT:Q9BQ52-1|TREMBL:B4DT15|ENSEMBL:ENSP00000337445|REFSEQ:NP_060597|H-INV:HIT000076727|VEGA:OTTHUMP00000064669;OTTHUMP00000183214 Tax_Id=9606 Gene_Symbol=ELAC2 Isoform 1 of Zinc phosphodiesterase ELAC protein 2;>IPI:IPI00789842.2|	6	12	2.9425e-94	0.63369	0.9581	-0.0617519	8.5404	25	0.9581	1.0046	0.94132	-0.0617519	0.00662118	-0.0872428	0.232433
IPI00747787		IPI00747787	7	>IPI:IPI00747787.2|SWISS-PROT:P42695|TREMBL:Q96FA6|ENSEMBL:ENSP00000281189|REFSEQ:NP_056076|H-INV:HIT000335952 Tax_Id=9606 Gene_Symbol=NCAPD3 Condensin-2 complex subunit D3	1	7	3.6892e-27	0.93652	0.95818	-0.0616314	25.752	9	1.1612	1.0902	0.87712	0.215616	0.124593	-0.189154	0.721117
IPI00027252;IPI00797822		IPI00027252;IPI00797822	11;11	>IPI:IPI00027252.6|SWISS-PROT:Q99623|TREMBL:Q9BXV3|ENSEMBL:ENSP00000382362|REFSEQ:NP_001138303;NP_009204|H-INV:HIT000339489|VEGA:OTTHUMP00000166441 Tax_Id=9606 Gene_Symbol=PHB2 Prohibitin-2;>IPI:IPI00797822.2|TREMBL:B4DP75;B4DW05|ENSEMBL:ENSP00000412856|VE	2	11	6.9919e-154	1.1446	0.95825	-0.061526	7.7803	54	0.91798	0.97288	0.98635	-0.123465	-0.0396662	-0.0198284	0.194804
IPI00291939;IPI00922333;IPI00553151;IPI00385082		IPI00291939	26;12;7;7	>IPI:IPI00291939.1|SWISS-PROT:Q14683|TREMBL:A8K7A6;Q68EN4;Q6MZR8;Q6P2R1|ENSEMBL:ENSP00000323421|REFSEQ:NP_006297|H-INV:HIT000042315|VEGA:OTTHUMP00000023351 Tax_Id=9606 Gene_Symbol=SMC1A Structural maintenance of chromosomes protein 1A	4	26	1.2656e-182	0.62294	0.95827	-0.0614959	11.449	76	0.96835	0.95374	0.95051	-0.0463995	-0.0683321	-0.0732263	0.0168947
IPI00902614;IPI00914628		IPI00902614;IPI00914628	12;11	>IPI:IPI00902614.2|SWISS-PROT:Q9UPU5|ENSEMBL:ENSP00000294383|REFSEQ:NP_056121|VEGA:OTTHUMP00000009832 Tax_Id=9606 Gene_Symbol=USP24 Ubiquitin carboxyl-terminal hydrolase 24;>IPI:IPI00914628.2|TREMBL:B7WPF4|ENSEMBL:ENSP00000385700|H-INV:HIT000046948 Tax_Id=	2	12	2.8183e-62	0.66567	0.95835	-0.0613755	16.045	15	1.1073	0.88335	0.9505	0.147046	-0.178943	-0.0732415	0.750111
IPI00793688;IPI00410488;IPI00719044;IPI00441094		IPI00793688;IPI00410488;IPI00719044;IPI00441094	3;3;3;3	>IPI:IPI00793688.1|VEGA:OTTHUMP00000175951 Tax_Id=9606 Gene_Symbol=CD276 60 kDa protein;>IPI:IPI00410488.2|SWISS-PROT:Q5ZPR3-1|TREMBL:A8K6Q6;A8K9J6;B4DK26|ENSEMBL:ENSP00000320084|REFSEQ:NP_001019907|H-INV:HIT000249150|VEGA:OTTHUMP00000174914 Tax_Id=9606 Ge	4	3	3.6248e-16	1.1462	0.9584	-0.0613002	12.178	6	0.92765	NaN	0.99017	-0.108348		-0.0142519	0.416738
IPI00026530		IPI00026530	6	>IPI:IPI00026530.4|SWISS-PROT:P49257|TREMBL:A0PJ85;B2R774;B4DVV0;Q53FS4|ENSEMBL:ENSP00000251047|REFSEQ:NP_005561|H-INV:HIT000217931|VEGA:OTTHUMP00000073585;OTTHUMP00000163644 Tax_Id=9606 Gene_Symbol=LMAN1 Protein ERGIC-53	1	6	6.5232e-54	0.60062	0.95844	-0.06124	6.5054	15	1.0044	0.92158	0.94202	0.00633393	-0.117819	-0.0861704	0.218944
IPI00220766		IPI00220766	9	>IPI:IPI00220766.5|SWISS-PROT:Q04760|TREMBL:B4DDV0;Q59EL0|ENSEMBL:ENSP00000362463|REFSEQ:NP_006699|H-INV:HIT000275196|VEGA:OTTHUMP00000016339 Tax_Id=9606 Gene_Symbol=GLO1 Lactoylglutathione lyase	1	9	8.475e-86	0.70349	0.95861	-0.0609841	11.548	49	0.95348	0.98239	0.97985	-0.0687254	-0.0256322	-0.0293672	0.0959081
IPI00007061;IPI00791523		IPI00007061;IPI00791523	1;1	>IPI:IPI00007061.1|SWISS-PROT:Q9Y3E0|ENSEMBL:ENSP00000229314|REFSEQ:NP_057156|H-INV:HIT000242157|VEGA:OTTHUMP00000166885 Tax_Id=9606 Gene_Symbol=GOLT1B Vesicle transport protein GOT1B;>IPI:IPI00791523.1|VEGA:OTTHUMP00000166886 Tax_Id=9606 Gene_Symbol=GOLT1	2	1	2.1477e-08	1.7262	0.95862	-0.0609691	31.61	11	1.0914	0.97751	0.887	0.12618	-0.0328166	-0.172994	0.787765
IPI00419844;IPI00916833;IPI00916761;IPI00917733;IPI00916869		IPI00419844;IPI00916833;IPI00916761;IPI00917733;IPI00916869	4;4;3;3;2	>IPI:IPI00419844.3|SWISS-PROT:Q53GS9|TREMBL:B7Z7L9|ENSEMBL:ENSP00000312981;ENSP00000386864|REFSEQ:NP_006581|H-INV:HIT000262518|VEGA:OTTHUMP00000203271;OTTHUMP00000203272 Tax_Id=9606 Gene_Symbol=USP39 U4/U6.U5 tri-snRNP-associated protein 2;>IPI:IPI00916833	5	4	2.7496e-47	0.64612	0.95883	-0.060653	9.8591	16	1.0209	0.92475	0.95515	0.0298416	-0.112865	-0.0662008	0.358048
IPI00470674;IPI00643530;IPI00911104		IPI00470674;IPI00643530	4;2;1	>IPI:IPI00470674.5|SWISS-PROT:Q9UHQ9|ENSEMBL:ENSP00000356218|REFSEQ:NP_057327|H-INV:HIT000253070|VEGA:OTTHUMP00000038802 Tax_Id=9606 Gene_Symbol=CYB5R1 NADH-cytochrome b5 reductase 1;>IPI:IPI00643530.1|TREMBL:C9JD72|ENSEMBL:ENSP00000396382|VEGA:OTTHUMP0000	3	4	7.9751e-09	1.128	0.95895	-0.0604725	16.128	4	1.0382	NaN	0.95354	0.0540844		-0.0686346	0.92487
IPI00879004;IPI00953043;IPI00478232;IPI00218753;IPI00414101;IPI00953508;IPI00942088		IPI00879004;IPI00953043;IPI00478232;IPI00218753;IPI00414101;IPI00953508;IPI00942088	42;42;42;42;42;42;41	>IPI:IPI00879004.1|SWISS-PROT:P11388-4 Tax_Id=9606 Gene_Symbol=TOP2A Isoform 4 of DNA topoisomerase 2-alpha;>IPI:IPI00953043.1|TREMBL:C9J4C3|ENSEMBL:ENSP00000410413 Tax_Id=9606 Gene_Symbol=TOP2A Putative uncharacterized protein TOP2A;>IPI:IPI00478232.3|SWI	7	42	0	0.61251	0.95896	-0.0604575	9.6511	122	0.99077	0.92532	0.95508	-0.0133779	-0.111976	-0.0663065	0.154148
IPI00306043;IPI00935463;IPI00397024		IPI00306043;IPI00935463;IPI00397024	4;4;3	>IPI:IPI00306043.1|SWISS-PROT:Q9Y5A9-1|ENSEMBL:ENSP00000362918|REFSEQ:NP_057342|H-INV:HIT000275073|VEGA:OTTHUMP00000003782 Tax_Id=9606 Gene_Symbol=YTHDF2 Isoform 1 of YTH domain family protein 2;>IPI:IPI00935463.1|TREMBL:A8MX43;B5BU99|ENSEMBL:ENSP000003838	3	4	8.1456e-20	0.60622	0.959	-0.0603973	12.919	9	1.0452	0.93309	1.0077	0.063779	-0.0999119	0.0110662	0.878434
IPI00815713;IPI00815944;IPI00815731;IPI00298696;IPI00914061;IPI00165041;IPI00941770;IPI00555853;IPI00909120		IPI00815713;IPI00815944;IPI00815731;IPI00298696;IPI00914061;IPI00165041;IPI00941770;IPI00555853	12;12;12;12;11;11;11;6;3	>IPI:IPI00815713.2|SWISS-PROT:Q13428-4|ENSEMBL:ENSP00000400939 Tax_Id=9606 Gene_Symbol=TCOF1 Isoform 4 of Treacle protein;>IPI:IPI00815944.1|SWISS-PROT:Q13428-3|ENSEMBL:ENSP00000367028|REFSEQ:NP_001128715 Tax_Id=9606 Gene_Symbol=TCOF1 Isoform 3 of Treacle	9	12	1.9597e-58	0.60277	0.95913	-0.0602017	16.88	27	1.0257	0.90331	0.98102	0.0366088	-0.146707	-0.0276455	0.482628
IPI00890837;IPI00465022;IPI00645162		IPI00890837;IPI00465022;IPI00645162	8;8;4	>IPI:IPI00890837.1|SWISS-PROT:A6NHR9-1|ENSEMBL:ENSP00000326603|REFSEQ:NP_056110|VEGA:OTTHUMP00000071901 Tax_Id=9606 Gene_Symbol=SMCHD1 Isoform 1 of Structural maintenance of chromosomes flexible hinge domain-containing protein 1;>IPI:IPI00465022.9|SWISS-PR	3	8	1.0293e-18	0.59256	0.95916	-0.0601566	9.5608	12	1.0428	0.94647	0.93292	0.0604625	-0.0793713	-0.100175	0.513728
IPI00010154;IPI00910113;IPI00878124		IPI00010154;IPI00910113;IPI00878124	16;13;8	>IPI:IPI00010154.3|SWISS-PROT:P31150|TREMBL:B4DH24;B4E070|ENSEMBL:ENSP00000394071|REFSEQ:NP_001484|H-INV:HIT000035732|VEGA:OTTHUMP00000032118 Tax_Id=9606 Gene_Symbol=GDI1 Rab GDP dissociation inhibitor alpha;>IPI:IPI00910113.1|TREMBL:B4DHX4|ENSEMBL:ENSP000	3	16	1.4015e-284	0.6379	0.95921	-0.0600814	13.316	15	0.96315	0.96157	0.88761	-0.0541676	-0.0565362	-0.172002	0.13633
IPI00784233;IPI00916509;IPI00916026;IPI00647635;IPI00916904;IPI00917756;IPI00910765;IPI00856036;IPI00917502;IPI00917620;IPI00916261;IPI00916150;IPI00915973;IPI00917031;IPI00917083;IPI00916832;IPI00917750		IPI00784233;IPI00916509;IPI00916026;IPI00647635;IPI00916904;IPI00917756	14;14;14;13;12;8;6;3;3;3;3;3;3;2;2;1;1	>IPI:IPI00784233.2|SWISS-PROT:Q6Y7W6-1|TREMBL:B4DRT8|ENSEMBL:ENSP00000362664;ENSP00000386537;ENSP00000416486|REFSEQ:NP_001096616;NP_056390|H-INV:HIT000250901|VEGA:OTTHUMP00000203484;OTTHUMP00000203488 Tax_Id=9606 Gene_Symbol=GIGYF2 Isoform 1 of PERQ amino	17	14	1.5714e-94	1.1512	0.95926	-0.0600062	15.838	26	1.0399	0.93657	0.95926	0.0564448	-0.0945413	-0.0600062	0.548324
IPI00028931		IPI00028931	10	>IPI:IPI00028931.2|SWISS-PROT:Q14126|ENSEMBL:ENSP00000261590|REFSEQ:NP_001934|H-INV:HIT000326726|VEGA:OTTHUMP00000073260 Tax_Id=9606 Gene_Symbol=DSG2 Desmoglein-2	1	10	1.182e-72	0.65774	0.95929	-0.0599611	23.392	27	0.95929	0.96369	0.96573	-0.0599611	-0.053359	-0.0503082	0.00271676
IPI00386271;IPI00940497		IPI00386271;IPI00940497	10;10	>IPI:IPI00386271.4|SWISS-PROT:O75746|TREMBL:B3KMV8|ENSEMBL:ENSP00000388658|REFSEQ:NP_003696|H-INV:HIT000325829|VEGA:OTTHUMP00000165848 Tax_Id=9606 Gene_Symbol=SLC25A12 Calcium-binding mitochondrial carrier protein Aralar1;>IPI:IPI00940497.1|TREMBL:A8MUJ5;B	2	10	1.0183e-45	0.6302	0.95933	-0.0599009	11.649	21	0.9992	0.95958	0.93228	-0.00115462	-0.059525	-0.101165	0.203969
IPI00909465;IPI00219685;IPI00946421;IPI00942935;IPI00909424		IPI00909465;IPI00219685;IPI00946421;IPI00942935;IPI00909424	4;4;4;4;4	>IPI:IPI00909465.1|TREMBL:B4DQP1|ENSEMBL:ENSP00000389732 Tax_Id=9606 Gene_Symbol=YJEFN3 cDNA FLJ58045, highly similar to NADH dehydrogenase (ubiquinone) 1 alpha subcomplex subunit 13;>IPI:IPI00219685.5|ENSEMBL:ENSP00000252576|VEGA:OTTHUMP00000076776 Tax_Id	5	4	4.2534e-12	0.6422	0.95938	-0.0598257	28.825	10	1.0138	0.77664	0.92859	0.0197731	-0.364682	-0.106886	0.314537
IPI00023234		IPI00023234	15	>IPI:IPI00023234.3|SWISS-PROT:Q9UBT2|TREMBL:B2RDF5;B3KMZ6;B3KNA3;B3KWB9;B7Z5X0|ENSEMBL:ENSP00000246548|REFSEQ:NP_005490|H-INV:HIT000031471|VEGA:OTTHUMP00000078217 Tax_Id=9606 Gene_Symbol=UBA2 SUMO-activating enzyme subunit 2	1	15	2.6835e-174	0.60564	0.9594	-0.0597957	9.0436	39	1.0457	0.95278	0.95662	0.064469	-0.069785	-0.0639821	0.650703
IPI00011898;IPI00925085;IPI00790479;IPI00925483;IPI00793254;IPI00925244;IPI00795184		IPI00011898;IPI00925085	6;6;2;2;1;1;1	>IPI:IPI00011898.3|SWISS-PROT:Q13144|ENSEMBL:ENSP00000273783|REFSEQ:NP_003898|H-INV:HIT000016513|VEGA:OTTHUMP00000173769;OTTHUMP00000210774 Tax_Id=9606 Gene_Symbol=EIF2B5 Translation initiation factor eIF-2B subunit epsilon;>IPI:IPI00925085.1|TREMBL:Q59HD8	7	6	5.9266e-16	0.59357	0.95942	-0.0597656	10.454	9	NaN	0.95244	0.96431		-0.0702999	-0.0524311	0.0920408
IPI00300074		IPI00300074	14	>IPI:IPI00300074.3|SWISS-PROT:Q9NSD9|TREMBL:A8K666;B4DFM0;B7ZB32;Q4ZFX1;Q57ZJ5;Q9BR63|ENSEMBL:ENSP00000281828|REFSEQ:NP_005678|H-INV:HIT000063688|VEGA:OTTHUMP00000164205 Tax_Id=9606 Gene_Symbol=FARSB Phenylalanyl-tRNA synthetase beta chain	1	14	5.4217e-68	0.61175	0.95942	-0.0597656	8.1572	36	1.0071	0.94394	0.95284	0.0102069	-0.0832329	-0.0696941	0.244301
IPI00027808;IPI00873948;IPI00894141;IPI00894355;IPI00894524;IPI00894248		IPI00027808	18;4;2;1;1;1	>IPI:IPI00027808.1|SWISS-PROT:P30876|ENSEMBL:ENSP00000312735;ENSP00000370625|REFSEQ:NP_000929|H-INV:HIT000050797|VEGA:OTTHUMP00000158973 Tax_Id=9606 Gene_Symbol=POLR2B DNA-directed RNA polymerase II subunit RPB2	6	18	7.8256e-69	0.61438	0.95966	-0.0594047	8.9824	41	1.0081	0.9485	0.96762	0.0116388	-0.0762803	-0.0474875	0.285492
IPI00004273;IPI00925670;IPI00924634;IPI00926163		IPI00004273;IPI00925670;IPI00924634;IPI00926163	11;9;6;6	>IPI:IPI00004273.6|SWISS-PROT:P49756-1|TREMBL:Q16083|ENSEMBL:ENSP00000261973|REFSEQ:NP_067062|H-INV:HIT000055763|VEGA:OTTHUMP00000028087 Tax_Id=9606 Gene_Symbol=RBM25 Isoform 1 of RNA-binding protein 25;>IPI:IPI00925670.1|SWISS-PROT:P49756-4 Tax_Id=9606 Ge	4	11	8.1901e-42	0.60444	0.95969	-0.0593596	15.1	23	1.03	0.92945	0.92317	0.0426443	-0.105551	-0.115332	0.364983
IPI00009057;IPI00179890		IPI00009057;IPI00179890	8;8	>IPI:IPI00009057.2|SWISS-PROT:Q9UN86-1|ENSEMBL:ENSP00000352738;ENSP00000379069|REFSEQ:NP_036429;NP_987101|H-INV:HIT000000385|VEGA:OTTHUMP00000160586;OTTHUMP00000160587 Tax_Id=9606 Gene_Symbol=G3BP2 Isoform A of Ras GTPase-activating protein-binding protein	2	8	5.5083e-65	0.61609	0.95971	-0.0593296	7.5296	22	0.972	0.97263	0.94685	-0.0409718	-0.040037	-0.0787922	0.0529151
IPI00179415;IPI00747748;IPI00910825;IPI00027809;IPI00872930;IPI00181738;IPI00218862;IPI00748557;IPI00877617;IPI00872489;IPI00413731;IPI00305491;IPI00788843		IPI00179415;IPI00747748;IPI00910825;IPI00027809;IPI00872930;IPI00181738;IPI00218862;IPI00748557	5;5;5;3;3;3;3;3;2;1;1;1;1	>IPI:IPI00179415.4|SWISS-PROT:Q08209-1|TREMBL:A1A441;B5BUA2;Q9UMM5|ENSEMBL:ENSP00000378323|REFSEQ:NP_000935|H-INV:HIT000026275|VEGA:OTTHUMP00000165327 Tax_Id=9606 Gene_Symbol=PPP3CA Isoform 1 of Serine/threonine-protein phosphatase 2B catalytic subunit alp	13	5	8.8486e-32	0.64717	0.95992	-0.0590139	5.7228	10	0.96418	0.90669	1.0298	-0.0526256	-0.141319	0.0423642	0.441289
IPI00007607;IPI00658174;IPI00658171;IPI00658132;IPI00658141		IPI00007607;IPI00658174;IPI00658171;IPI00658132;IPI00658141	3;3;2;2;2	>IPI:IPI00007607.6|SWISS-PROT:O95070|TREMBL:A6NM00;A8K509|ENSEMBL:ENSP00000366098|REFSEQ:NP_065203|H-INV:HIT000277598|VEGA:OTTHUMP00000128268 Tax_Id=9606 Gene_Symbol=YIF1A Protein YIF1A;>IPI:IPI00658174.1|TREMBL:A6NGW1|ENSEMBL:ENSP00000352437|VEGA:OTTHUMP0	5	3	3.881e-27	0.6857	0.96028	-0.058473	11.281	8	0.91933	1.0669	0.97267	-0.121345	0.093425	-0.0399777	0.752325
IPI00014424;IPI00556204;IPI00938077;IPI00431701;IPI00878103;IPI00431441;IPI00935896		IPI00014424;IPI00556204;IPI00938077	18;15;12;3;1;1;1	>IPI:IPI00014424.1|SWISS-PROT:Q05639|ENSEMBL:ENSP00000217182;ENSP00000298049|REFSEQ:NP_001949|H-INV:HIT000386552|VEGA:OTTHUMP00000031776 Tax_Id=9606 Gene_Symbol=EEF1A2 Elongation factor 1-alpha 2;>IPI:IPI00556204.1|TREMBL:Q59GP5|ENSEMBL:ENSP00000398553 Tax	7	18	1.8759e-158	1.7037	0.96035	-0.0583678	15.615	26	0.93248	0.95378	1.034	-0.100855	-0.0682716	0.0482362	0.467181
IPI00029534;IPI00556497		IPI00029534;IPI00556497	3;2	>IPI:IPI00029534.1|SWISS-PROT:Q06203|TREMBL:A8K4H7;Q53H22|ENSEMBL:ENSP00000264220|REFSEQ:NP_002694|H-INV:HIT000100514|VEGA:OTTHUMP00000159062 Tax_Id=9606 Gene_Symbol=PPAT Amidophosphoribosyltransferase;>IPI:IPI00556497.1|TREMBL:Q59G63|ENSEMBL:ENSP000003989	2	3	1.4159e-09	0.59826	0.96035	-0.0583678	11.985	8	NaN	0.91157	1.0399		-0.133575	0.0564448	0.754528
IPI00478657;IPI00954479;IPI00940450;IPI00914953		IPI00478657;IPI00954479;IPI00940450;IPI00914953	3;3;3;3	>IPI:IPI00478657.4|SWISS-PROT:Q12849|TREMBL:B3KP14;B7Z2D8;B7Z3R7|ENSEMBL:ENSP00000254799|REFSEQ:NP_002083|H-INV:HIT000015622 Tax_Id=9606 Gene_Symbol=GRSF1 G-rich sequence factor 1;>IPI:IPI00954479.1|TREMBL:B3KW50 Tax_Id=9606 Gene_Symbol=GRSF1 cDNA FLJ42130	4	3	1.3587e-51	0.65017	0.96047	-0.0581875	5.2863	7	0.93946	NaN	0.98711	-0.0900964		-0.0187172	0.369599
IPI00005948;IPI00184525		IPI00005948;IPI00184525	5;5	>IPI:IPI00005948.1|SWISS-PROT:Q9BV20-1|ENSEMBL:ENSP00000040663;ENSP00000391825|REFSEQ:NP_001026897|VEGA:OTTHUMP00000077614 Tax_Id=9606 Gene_Symbol=MRI1 Isoform 1 of Methylthioribose-1-phosphate isomerase;>IPI:IPI00184525.2|SWISS-PROT:Q9BV20-2|ENSEMBL:ENSP0	2	5	4.7771e-21	0.61133	0.96048	-0.0581725	16.135	9	1.1807	0.94028	0.97741	0.239642	-0.0888377	-0.0329642	0.735986
IPI00011077		IPI00011077	2	>IPI:IPI00011077.4|SWISS-PROT:Q9BYC8|TREMBL:A4D1V4|ENSEMBL:ENSP00000223324|REFSEQ:NP_114109|H-INV:HIT000059527|VEGA:OTTHUMP00000025008;OTTHUMP00000159097;OTTHUMP00000207368 Tax_Id=9606 Gene_Symbol=MRPL32 39S ribosomal protein L32, mitochondrial precursor	1	2	7.6276e-54	0.60375	0.96055	-0.0580674	7.1947	7	0.96515	0.95027	0.92932	-0.0511749	-0.0735906	-0.105753	0.0399593
IPI00549189;IPI00903276		IPI00549189	8;2	>IPI:IPI00549189.4|SWISS-PROT:P52888|TREMBL:B4DU96;Q96CV8;Q9BW75|ENSEMBL:ENSP00000304467|REFSEQ:NP_003240|H-INV:HIT000030855|VEGA:OTTHUMP00000078155 Tax_Id=9606 Gene_Symbol=THOP1 Thimet oligopeptidase	2	8	9.017e-64	0.61533	0.96058	-0.0580223	9.4603	16	0.96313	0.95983	0.94413	-0.0541976	-0.0591492	-0.0829426	0.0178954
IPI00295400;IPI00412737;IPI00383754		IPI00295400;IPI00412737	13;12;4	>IPI:IPI00295400.1|SWISS-PROT:P23381-1|TREMBL:B4DTK8;P78534|ENSEMBL:ENSP00000347495;ENSP00000376620|REFSEQ:NP_004175;NP_776049|H-INV:HIT000306035|VEGA:OTTHUMP00000028083 Tax_Id=9606 Gene_Symbol=WARS Isoform 1 of Tryptophanyl-tRNA synthetase, cytoplasmic;>I	3	13	0	1.9984	0.96065	-0.0579172	48.532	42	0.93868	0.95486	1.0024	-0.0912947	-0.0666389	0.00345832	0.211309
IPI00414289;IPI00156282;IPI00921488;IPI00300386;IPI00556522		IPI00414289;IPI00156282;IPI00921488;IPI00300386	6;6;6;4;2	>IPI:IPI00414289.1|SWISS-PROT:Q13098-7|TREMBL:A8K070|ENSEMBL:ENSP00000347251;ENSP00000376167|REFSEQ:NP_997657 Tax_Id=9606 Gene_Symbol=GPS1 Isoform 2 of COP9 signalosome complex subunit 1;>IPI:IPI00156282.2|SWISS-PROT:Q13098-4|TREMBL:B4DND6|ENSEMBL:ENSP0000	5	6	6.1002e-28	1.8652	0.9607	-0.0578421	11.609	16	1.0163	0.93234	0.94068	0.0233263	-0.101072	-0.0882241	0.296318
IPI00953461;IPI00847241		IPI00953461;IPI00847241	2;1	>IPI:IPI00953461.1|SWISS-PROT:Q92615|TREMBL:A7MD20|ENSEMBL:ENSP00000326128|REFSEQ:NP_055970|H-INV:HIT000042353|VEGA:OTTHUMP00000018944 Tax_Id=9606 Gene_Symbol=LARP4B La-related protein 4B;>IPI:IPI00847241.3|TREMBL:A6NEL6;Q5JUS6|ENSEMBL:ENSP00000263154;ENSP	2	2	1.6573e-07	0.61919	0.96072	-0.0578121	10.456	5	NaN	0.92173	1.0208		-0.117584	0.0297002	0.657508
IPI00644674;IPI00643390		IPI00644674	6;1	>IPI:IPI00644674.1|SWISS-PROT:Q9Y5Y2|TREMBL:B2RDN3;B7Z6P0;Q2YS46|ENSEMBL:ENSP00000262302|REFSEQ:NP_036357|H-INV:HIT000033584|VEGA:OTTHUMP00000081330;OTTHUMP00000158805 Tax_Id=9606 Gene_Symbol=NUBP2 Cytosolic Fe-S cluster assembly factor NUBP2	2	6	6.9009e-55	2.1145	0.96102	-0.0573616	25.968	15	0.96102	0.90051	1.0016	-0.0573616	-0.151186	0.00230647	0.2637
IPI00299193		IPI00299193	5	>IPI:IPI00299193.1|SWISS-PROT:P57105|ENSEMBL:ENSP00000256366|REFSEQ:NP_060843|H-INV:HIT000331885|VEGA:OTTHUMP00000028493 Tax_Id=9606 Gene_Symbol=SYNJ2BP Synaptojanin-2-binding protein	1	5	4.6804e-50	2.0001	0.96102	-0.0573616	6.7555	10	0.95876	1.0489	0.94401	-0.0607584	0.0688771	-0.083126	0.650417
IPI00295940;IPI00878697;IPI00941110;IPI00877626;IPI00879581;IPI00879913;IPI00880083;IPI00879049;IPI00879539;IPI00879752		IPI00295940;IPI00878697;IPI00941110	8;8;8;3;2;2;1;1;1;1	>IPI:IPI00295940.4|TREMBL:B4E2A6;Q504T5|ENSEMBL:ENSP00000409204 Tax_Id=9606 Gene_Symbol=UNC84B cDNA FLJ55508, highly similar to Sad1/unc-84-like protein 2;>IPI:IPI00878697.1|TREMBL:A8K129;B0QY62|ENSEMBL:ENSP00000385616;ENSP00000416742|H-INV:HIT000422541|VE	10	8	6.8198e-50	0.59256	0.96107	-0.0572866	12.081	15	1.1617	0.89616	0.96107	0.216238	-0.158172	-0.0572866	0.998358
IPI00798127;IPI00792712;IPI00793729;IPI00789107;IPI00719280;IPI00790633;IPI00794925;IPI00795527;IPI00793810;IPI00797400;IPI00796600;IPI00179330;IPI00794211;IPI00784990;IPI00796007;IPI00789823;IPI00456429;IPI00793330;IPI00798155;IPI00794205;IPI00418813;IPI00654754;IPI00792139;IPI00936175;IPI00937730		IPI00798127;IPI00792712;IPI00793729;IPI00789107;IPI00719280;IPI00790633;IPI00794925;IPI00795527;IPI00793810;IPI00797400;IPI00796600;IPI00179330;IPI00794211;IPI00784990;IPI00796007;IPI00789823;IPI00456429;IPI00793330;IPI00798155;IPI00794205;IPI00418813;IPI00654754;IPI00792139	9;9;9;9;9;9;9;9;9;9;9;9;9;9;9;9;9;9;9;6;6;6;6;1;1	>IPI:IPI00798127.1|TREMBL:A8K674;Q59EM9;Q5PY61;Q66K58;Q96H31;Q96MH4;Q9UFQ0|ENSEMBL:ENSP00000344818|REFSEQ:NP_066289|H-INV:HIT000013553|VEGA:OTTHUMP00000169804 Tax_Id=9606 Gene_Symbol=UBB;UBC;RPS27A ubiquitin C;>IPI:IPI00792712.1|VEGA:OTTHUMP00000169806 Tax	25	9	1.5763e-133	0.68806	0.96111	-0.0572265	21.72	113	0.9868	0.91328	0.9379	-0.0191704	-0.130871	-0.092494	0.132415
IPI00000030;IPI00946908;IPI00219543;IPI00219544;IPI00946763;IPI00947369		IPI00000030;IPI00946908;IPI00219543;IPI00219544;IPI00946763	10;10;10;10;9;1	>IPI:IPI00000030.1|SWISS-PROT:Q14738-1|TREMBL:A8K6Y2|ENSEMBL:ENSP00000417963|REFSEQ:NP_006236|VEGA:OTTHUMP00000016416 Tax_Id=9606 Gene_Symbol=PPP2R5D Isoform Delta-1 of Serine/threonine-protein phosphatase 2A 56 kDa regulatory subunit delta isoform;>IPI:IP	6	10	4.3469e-35	0.61088	0.96118	-0.0571215	16.248	16	1.0255	0.86059	0.96142	0.0363275	-0.216602	-0.0567613	0.396709
IPI00893197;IPI00293102;IPI00935879;IPI00217296;IPI00910771;IPI00941236;IPI00640101;IPI00217297;IPI00853207;IPI00852637;IPI00853351;IPI00470813;IPI00880122;IPI00925818;IPI00927771;IPI00925006		IPI00893197;IPI00293102;IPI00935879;IPI00217296;IPI00910771;IPI00941236;IPI00640101;IPI00217297;IPI00853207	10;10;9;9;8;7;7;6;5;4;4;4;4;3;1;1	>IPI:IPI00893197.1|SWISS-PROT:Q15257-2|ENSEMBL:ENSP00000351885;ENSP00000377036|REFSEQ:NP_066954;NP_821067|H-INV:HIT000035324|VEGA:OTTHUMP00000022333;OTTHUMP00000022334 Tax_Id=9606 Gene_Symbol=PPP2R4 Serine/threonine-protein phosphatase 2A regulatory subuni	16	10	4.0472e-37	0.60781	0.96123	-0.0570464	9.8192	14	0.97281	0.95469	0.93921	-0.03977	-0.0668957	-0.0904803	0.0462798
IPI00020416;IPI00640197		IPI00020416;IPI00640197	32;31	>IPI:IPI00020416.8|SWISS-PROT:P29144|TREMBL:B7Z920|ENSEMBL:ENSP00000365233|REFSEQ:NP_003282|H-INV:HIT000052291|VEGA:OTTHUMP00000018664 Tax_Id=9606 Gene_Symbol=TPP2 Tripeptidyl-peptidase 2;>IPI:IPI00640197.1|TREMBL:Q5VZU9|ENSEMBL:ENSP00000365220|VEGA:OTTHUM	2	32	2.6114e-288	0.63373	0.96145	-0.0567163	32.535	60	0.97135	0.94137	1.0064	-0.0419369	-0.0871662	0.00920383	0.287576
IPI00440493;IPI00908963;IPI00549805;IPI00471928;IPI00641249		IPI00440493;IPI00908963	24;20;11;10;8	>IPI:IPI00440493.2|SWISS-PROT:P25705|TREMBL:A8K092|ENSEMBL:ENSP00000282050;ENSP00000381736|REFSEQ:NP_001001937;NP_004037|H-INV:HIT000049010|VEGA:OTTHUMP00000072923;OTTHUMP00000163475 Tax_Id=9606 Gene_Symbol=ATP5A1 ATP synthase subunit alpha, mitochondrial;	5	24	0	0.68888	0.96149	-0.0566562	8.4612	127	0.96107	0.97265	0.95439	-0.0572866	-0.0400073	-0.0673492	0.020515
IPI00005179;IPI00217386;IPI00645499;IPI00911024;IPI00552334;IPI00552946;IPI00552677		IPI00005179;IPI00217386;IPI00645499;IPI00911024;IPI00552334	6;6;4;4;4;2;1	>IPI:IPI00005179.1|SWISS-PROT:O15160-1|TREMBL:Q96HT3|ENSEMBL:ENSP00000361465|REFSEQ:NP_976035|VEGA:OTTHUMP00000016470 Tax_Id=9606 Gene_Symbol=POLR1C Isoform 1 of DNA-directed RNA polymerases I and III subunit RPAC1;>IPI:IPI00217386.1|SWISS-PROT:O15160-2|TR	7	6	1.3271e-37	0.64621	0.96149	-0.0566562	8.0826	14	0.98115	0.9199	0.93928	-0.0274544	-0.120451	-0.0903728	0.101242
IPI00641743;IPI00019848;IPI00219326;IPI00847789		IPI00641743;IPI00019848;IPI00219326;IPI00847789	14;14;14;7	>IPI:IPI00641743.2|TREMBL:A6NEM2|ENSEMBL:ENSP00000359001|VEGA:OTTHUMP00000025997 Tax_Id=9606 Gene_Symbol=HCFC1 Putative uncharacterized protein HCFC1;>IPI:IPI00019848.2|SWISS-PROT:P51610-1|TREMBL:Q05C05|ENSEMBL:ENSP00000309555|REFSEQ:NP_005325|H-INV:HIT000	4	14	1.0509e-62	0.64578	0.96158	-0.0565212	10.432	33	0.94001	0.95195	1.017	-0.089252	-0.0710423	0.0243197	0.326934
IPI00016179		IPI00016179	5	>IPI:IPI00016179.1|SWISS-PROT:Q99584|ENSEMBL:ENSP00000344822;ENSP00000357688;ENSP00000376398;ENSP00000376399;ENSP00000376400;ENSP00000392767|REFSEQ:NP_001019381;NP_001019382;NP_001019383;NP_001019384;NP_005970|H-INV:HIT000021987|VEGA:OTTHUMP00000034802 Tax	1	5	2.5285e-29	2.1407	0.96178	-0.0562212	7.9409	13	1.0063	0.9295	0.96178	0.00906047	-0.105473	-0.0562212	0.26481
IPI00152998		IPI00152998	12	>IPI:IPI00152998.3|SWISS-PROT:Q9H9A6|ENSEMBL:ENSP00000359990|REFSEQ:NP_060238|H-INV:HIT000006225|VEGA:OTTHUMP00000010944 Tax_Id=9606 Gene_Symbol=LRRC40 Leucine-rich repeat-containing protein 40	1	12	2.4017e-39	0.65681	0.9618	-0.0561912	11.586	19	1.0004	0.9618	0.94229	0.000576963	-0.0561912	-0.085757	0.20392
IPI00016801;IPI00027146;IPI00746092		IPI00016801;IPI00027146	16;9;5	>IPI:IPI00016801.1|SWISS-PROT:P00367|TREMBL:B3KT18;B3KV55;B4DGN5;B4DMF5;B4DMG8;B4E0N9;Q14400;Q53GW3;Q9UQV0|ENSEMBL:ENSP00000277865|REFSEQ:NP_005262|H-INV:HIT000194758|VEGA:OTTHUMP00000020018 Tax_Id=9606 Gene_Symbol=GLUD1 Glutamate dehydrogenase 1, mitochon	3	16	2.5362e-149	0.65773	0.96186	-0.0561012	32	58	0.9582	0.97221	0.94568	-0.0616013	-0.0406601	-0.080576	0.0339625
IPI00018206;IPI00910267;IPI00908623		IPI00018206;IPI00910267	11;10;1	>IPI:IPI00018206.3|SWISS-PROT:P00505|TREMBL:A8K482;B3KUZ8|ENSEMBL:ENSP00000245206|REFSEQ:NP_002071|H-INV:HIT000194855|VEGA:OTTHUMP00000080691;OTTHUMP00000165254 Tax_Id=9606 Gene_Symbol=GOT2 Aspartate aminotransferase, mitochondrial;>IPI:IPI00910267.1|TREMB	3	11	1.6358e-166	0.63156	0.96189	-0.0560562	23.716	41	0.98594	0.91178	0.95158	-0.0204282	-0.133242	-0.0716031	0.147897
IPI00216260;IPI00021016;IPI00910455;IPI00916739;IPI00916152		IPI00216260;IPI00021016;IPI00910455	6;6;6;2;1	>IPI:IPI00216260.1|SWISS-PROT:P43897-2|ENSEMBL:ENSP00000313877|H-INV:HIT000039661|VEGA:OTTHUMP00000168219;OTTHUMP00000202980 Tax_Id=9606 Gene_Symbol=TSFM Isoform 2 of Elongation factor Ts, mitochondrial;>IPI:IPI00021016.3|SWISS-PROT:P43897-1|TREMBL:B4E391|	5	6	5.4997e-142	1.9074	0.96199	-0.0559062	8.7372	16	0.98141	0.94725	0.92738	-0.0270721	-0.0781829	-0.108767	0.0958118
IPI00296830;IPI00744623;IPI00395737		IPI00296830;IPI00744623;IPI00395737	7;7;7	>IPI:IPI00296830.5|SWISS-PROT:Q86V48-1|TREMBL:Q5TH92|ENSEMBL:ENSP00000303758;ENSP00000363752;ENSP00000393460|REFSEQ:NP_001136018;NP_361013|H-INV:HIT000017883|VEGA:OTTHUMP00000003262 Tax_Id=9606 Gene_Symbol=LUZP1 Isoform 1 of Leucine zipper protein 1;>IPI:I	3	7	1.3308e-21	0.76415	0.96211	-0.0557262	47.852	8	0.86293	1.2149	0.96211	-0.212685	0.280838	-0.0557262	0.979884
IPI00182757;IPI00873406;IPI00941031		IPI00182757;IPI00873406	15;14;7	>IPI:IPI00182757.10|SWISS-PROT:Q8N163-1|TREMBL:B3KTJ9|ENSEMBL:ENSP00000310670;ENSP00000373930|REFSEQ:NP_066997;NP_954675|H-INV:HIT000261903|VEGA:OTTHUMP00000177187 Tax_Id=9606 Gene_Symbol=KIAA1967 Isoform 1 of Protein KIAA1967;>IPI:IPI00873406.1|SWISS-PROT	3	15	2.9492e-133	0.61518	0.96217	-0.0556363	9.8637	39	0.97829	0.93643	0.96129	-0.0316659	-0.0947569	-0.0569564	0.0793783
IPI00641990;IPI00645869;IPI00009917;IPI00152781;IPI00922715		IPI00641990;IPI00645869;IPI00009917;IPI00152781;IPI00922715	6;6;4;3;3	>IPI:IPI00641990.1|SWISS-PROT:Q9Y4W2-1|TREMBL:A9X410|ENSEMBL:ENSP00000363944|REFSEQ:NP_112483|H-INV:HIT000036767|VEGA:OTTHUMP00000023436 Tax_Id=9606 Gene_Symbol=LAS1L Isoform 1 of LAS1-like protein;>IPI:IPI00645869.1|SWISS-PROT:Q9Y4W2-2|ENSEMBL:ENSP0000036	5	6	2.3647e-26	0.59119	0.96222	-0.0555613	10.02	13	0.96441	0.87438	0.96738	-0.0522815	-0.193668	-0.0478454	0.177498
IPI00867714;IPI00410324;IPI00749127;IPI00909229		IPI00867714;IPI00410324	3;3;1;1	>IPI:IPI00867714.1|SWISS-PROT:Q3MHD2-2|ENSEMBL:ENSP00000392030 Tax_Id=9606 Gene_Symbol=LSM12 Isoform 2 of Protein LSM12 homolog;>IPI:IPI00410324.2|SWISS-PROT:Q3MHD2-1|ENSEMBL:ENSP00000293406|REFSEQ:NP_689557|H-INV:HIT000262189|VEGA:OTTHUMP00000181849 Tax_I	4	3	1.0239e-16	0.66694	0.96242	-0.0552615	45.482	7	0.7342	0.96092	0.99166	-0.445755	-0.0575118	-0.0120825	0.338236
IPI00219160;IPI00940063		IPI00219160;IPI00940063	2;1	>IPI:IPI00219160.3|SWISS-PROT:P49207|TREMBL:Q5MK14|ENSEMBL:ENSP00000378160;ENSP00000378162;ENSP00000378163;ENSP00000408808|REFSEQ:NP_000986;NP_296374|H-INV:HIT000030641|VEGA:OTTHUMP00000162661;OTTHUMP00000162662 Tax_Id=9606 Gene_Symbol=RPL34 60S ribosomal	2	2	8.912e-05	0.59339	0.96248	-0.0551715	6.6698	7	0.97319	0.86203	0.96645	-0.0392066	-0.21419	-0.049233	0.217348
IPI00025366;IPI00793839;IPI00383539;IPI00796979;IPI00795080;IPI00791780;IPI00791211;IPI00795682;IPI00792509		IPI00025366;IPI00793839;IPI00383539	15;14;14;5;5;2;1;1;1	>IPI:IPI00025366.4|SWISS-PROT:O75390|TREMBL:B4DJV2|ENSEMBL:ENSP00000342056|REFSEQ:NP_004068|H-INV:HIT000034804|VEGA:OTTHUMP00000168096 Tax_Id=9606 Gene_Symbol=CS Citrate synthase, mitochondrial;>IPI:IPI00793839.1|VEGA:OTTHUMP00000168097 Tax_Id=9606 Gene_Sy	9	15	1.0405e-212	2.0002	0.96253	-0.0550966	9.3582	36	0.95917	0.9557	0.97562	-0.0601416	-0.0653703	-0.0356088	0.0279606
IPI00006103		IPI00006103	3	>IPI:IPI00006103.1|SWISS-PROT:O95400|TREMBL:Q5QTR6|ENSEMBL:ENSP00000304903|REFSEQ:NP_006101|H-INV:HIT000069408|VEGA:OTTHUMP00000080259;OTTHUMP00000080260;OTTHUMP00000163230 Tax_Id=9606 Gene_Symbol=CD2BP2 CD2 antigen cytoplasmic tail-binding protein 2	1	3	3.8998e-40	0.62633	0.96255	-0.0550666	1.8375	6	0.9593	0.96494	0.94412	-0.059946	-0.0514889	-0.0829579	0.0204137
IPI00014812		IPI00014812	2	>IPI:IPI00014812.1|SWISS-PROT:P82921|TREMBL:Q5TB11|ENSEMBL:ENSP00000312395;ENSP00000358080|REFSEQ:NP_061870;NP_114107|H-INV:HIT000032028|VEGA:OTTHUMP00000014527;OTTHUMP00000014921 Tax_Id=9606 Gene_Symbol=MRPS21 28S ribosomal protein S21, mitochondrial	1	2	4.3508e-13	0.59438	0.96256	-0.0550516	18.075	6	NaN	0.78423	0.9839		-0.350651	-0.0234164	0.45755
IPI00909904;IPI00002212;IPI00640104;IPI00552426;IPI00641189		IPI00909904;IPI00002212;IPI00640104	9;9;9;4;2	>IPI:IPI00909904.1|SWISS-PROT:Q9Y6E0-2|TREMBL:B4DMR0;B4DR80;B4DT57;Q5U0E6|ENSEMBL:ENSP00000380651|REFSEQ:NP_001027467|H-INV:HIT000051421|VEGA:OTTHUMP00000018592 Tax_Id=9606 Gene_Symbol=STK24 cDNA FLJ61383, highly similar to Serine/threonine-protein kinase	5	9	1.3937e-127	0.84523	0.96257	-0.0550366	21.138	10	0.96108	0.92969	1.0736	-0.0572716	-0.105178	0.102457	0.78023
IPI00479786;IPI00855957		IPI00479786;IPI00855957	17;15	>IPI:IPI00479786.5|SWISS-PROT:Q92945-1|ENSEMBL:ENSP00000381216|REFSEQ:NP_003676|VEGA:OTTHUMP00000077049 Tax_Id=9606 Gene_Symbol=KHSRP KH-type splicing regulatory protein;>IPI:IPI00855957.2|SWISS-PROT:Q92945-2|ENSEMBL:ENSP00000201886|H-INV:HIT000266093 Tax_	2	17	8.7592e-199	0.6191	0.96262	-0.0549617	8.4982	46	0.9631	0.93891	0.98079	-0.0542425	-0.0909412	-0.0279838	0.0871614
IPI00008982;IPI00218547		IPI00008982;IPI00218547	25;24	>IPI:IPI00008982.1|SWISS-PROT:P54886-1|ENSEMBL:ENSP00000360268|REFSEQ:NP_002851|H-INV:HIT000221298|VEGA:OTTHUMP00000020159 Tax_Id=9606 Gene_Symbol=ALDH18A1 Isoform Long of Delta-1-pyrroline-5-carboxylate synthetase;>IPI:IPI00218547.1|SWISS-PROT:P54886-2|EN	2	25	2.66e-216	0.60881	0.96274	-0.0547819	28.22	55	1.0263	0.94497	0.95342	0.0374525	-0.0816596	-0.0688162	0.42338
IPI00005198;IPI00641665;IPI00643578		IPI00005198	16;6;5	>IPI:IPI00005198.2|SWISS-PROT:Q12905|TREMBL:B4DY09;Q53FG3|ENSEMBL:ENSP00000355011|REFSEQ:NP_004506|H-INV:HIT000272623|VEGA:OTTHUMP00000035158 Tax_Id=9606 Gene_Symbol=ILF2 Interleukin enhancer-binding factor 2	3	16	2.015e-226	0.646	0.96278	-0.0547219	8.5186	78	0.99518	0.96064	0.94807	-0.0069706	-0.0579322	-0.0769345	0.15192
IPI00719680;IPI00411453;IPI00411677;IPI00289608;IPI00413686		IPI00719680;IPI00411453;IPI00411677;IPI00289608;IPI00413686	18;18;17;15;13	>IPI:IPI00719680.1|SWISS-PROT:O14617-5|ENSEMBL:ENSP00000347416|H-INV:HIT000328739 Tax_Id=9606 Gene_Symbol=AP3D1 Isoform 5 of AP-3 complex subunit delta-1;>IPI:IPI00411453.3|SWISS-PROT:O14617-1|TREMBL:Q6PK82|ENSEMBL:ENSP00000344055|REFSEQ:NP_003929|VEGA:OTT	5	18	4.5381e-92	0.67333	0.96286	-0.054602	16.559	31	0.96286	0.93791	1.003	-0.054602	-0.0924786	0.00432161	0.233155
IPI00027497;IPI00910781;IPI00908881;CON__Q3ZBD7;IPI00556013		IPI00027497;IPI00910781;IPI00908881	21;20;20;6;2	>IPI:IPI00027497.5|SWISS-PROT:P06744|ENSEMBL:ENSP00000348877|REFSEQ:NP_000166|H-INV:HIT000049155|VEGA:OTTHUMP00000076759 Tax_Id=9606 Gene_Symbol=GPI Glucose-6-phosphate isomerase;>IPI:IPI00910781.1|TREMBL:B4DE36;B4DG39|ENSEMBL:ENSP00000405573 Tax_Id=9606 G	5	21	0	1.9788	0.96298	-0.0544223	8.4092	127	0.97844	0.95371	0.95824	-0.0314447	-0.0683775	-0.0615411	0.0417199
IPI00871372;IPI00328911;IPI00479135;IPI00871449;IPI00952897;IPI00409749		IPI00871372;IPI00328911	27;22;1;1;1;1	>IPI:IPI00871372.1|TREMBL:B3KWT6;Q2KQ74|ENSEMBL:ENSP00000382269|REFSEQ:NP_056197|VEGA:OTTHUMP00000028205 Tax_Id=9606 Gene_Symbol=HECTD1 HECT domain containing 1;>IPI:IPI00328911.2|SWISS-PROT:Q9ULT8|ENSEMBL:ENSP00000261312|H-INV:HIT000251241 Tax_Id=9606 Gen	6	27	3.5912e-70	0.63086	0.963	-0.0543923	17.947	46	1.0256	0.9112	0.99783	0.0364682	-0.13416	-0.00313405	0.5814
IPI00024821;IPI00915790;IPI00936088		IPI00024821	8;2;1	>IPI:IPI00024821.1|SWISS-PROT:O00487|TREMBL:Q4ZG77|ENSEMBL:ENSP00000386541|REFSEQ:NP_005796|H-INV:HIT000011742|VEGA:OTTHUMP00000204560 Tax_Id=9606 Gene_Symbol=PSMD14 26S proteasome non-ATPase regulatory subunit 14	3	8	9.6667e-103	0.62611	0.96307	-0.0542874	5.2884	21	0.9633	0.97011	0.92878	-0.0539429	-0.0437798	-0.106591	0.0728754
IPI00787089;IPI00953543;IPI00178047		IPI00787089;IPI00953543;IPI00178047	9;9;9	>IPI:IPI00787089.1|SWISS-PROT:Q8IZL8-2 Tax_Id=9606 Gene_Symbol=PELP1 Isoform 2 of Proline-, glutamic acid- and leucine-rich protein 1;>IPI:IPI00953543.1|TREMBL:C9JFV4|ENSEMBL:ENSP00000301396 Tax_Id=9606 Gene_Symbol=PELP1 Putative uncharacterized protein PE	3	9	1.1451e-90	0.64634	0.96313	-0.0541976	23.654	28	0.98072	0.91773	0.99826	-0.0280868	-0.123858	-0.00251248	0.297979
IPI00013774		IPI00013774	4	>IPI:IPI00013774.1|SWISS-PROT:Q13547|TREMBL:B4DRG0;B5BU61;B5MGH2;Q5HYD4;Q6IT96|ENSEMBL:ENSP00000362649|REFSEQ:NP_004955|H-INV:HIT000029498|VEGA:OTTHUMP00000008745 Tax_Id=9606 Gene_Symbol=HDAC1 Histone deacetylase 1	1	4	7.7903e-49	0.62952	0.96323	-0.0540478	4.7939	6	0.97249	0.9962	0.91197	-0.0402447	-0.00549268	-0.132942	0.257883
IPI00295081;IPI00299830;IPI00789213;IPI00888531		IPI00295081;IPI00299830	10;7;2;2	>IPI:IPI00295081.1|SWISS-PROT:P23258|ENSEMBL:ENSP00000251413|REFSEQ:NP_001061|H-INV:HIT000029781|VEGA:OTTHUMP00000181218 Tax_Id=9606 Gene_Symbol=TUBG1 Tubulin gamma-1 chain;>IPI:IPI00299830.3|SWISS-PROT:Q9NRH3|ENSEMBL:ENSP00000251412|REFSEQ:NP_057521|H-INV	4	10	6.1233e-37	0.75467	0.96327	-0.0539879	9.2679	19	0.96327	0.93234	0.9824	-0.0539879	-0.101072	-0.0256175	0.111584
IPI00784614;IPI00784808;IPI00784936;IPI00871679;IPI00455033;IPI00883870;IPI00784835;IPI00748715;IPI00941395		IPI00784614;IPI00784808;IPI00784936;IPI00871679;IPI00455033;IPI00883870;IPI00784835	11;11;11;11;10;8;8;4;1	>IPI:IPI00784614.1|TREMBL:Q96QF2|ENSEMBL:ENSP00000391249|REFSEQ:NP_001106963|VEGA:OTTHUMP00000182342 Tax_Id=9606 Gene_Symbol=SEPT9 septin 9 isoform a;>IPI:IPI00784808.1|ENSEMBL:ENSP00000405877|REFSEQ:NP_001106965 Tax_Id=9606 Gene_Symbol=SEPT9 septin 9 isof	9	11	4.1811e-41	0.6455	0.96327	-0.0539879	18.994	34	1.0259	0.93015	0.92526	0.0368901	-0.104465	-0.112069	0.341835
IPI00641582;IPI00639961		IPI00641582;IPI00639961	5;3	>IPI:IPI00641582.1|SWISS-PROT:O95817|TREMBL:Q53GY1|ENSEMBL:ENSP00000358081|REFSEQ:NP_004272|H-INV:HIT000032821|VEGA:OTTHUMP00000020599 Tax_Id=9606 Gene_Symbol=BAG3 BAG family molecular chaperone regulator 3;>IPI:IPI00639961.2|TREMBL:C9JFK9|ENSEMBL:ENSP0000	2	5	4.3257e-17	0.65761	0.96327	-0.0539879	18.133	10	0.85014	1.1442	0.95917	-0.234228	0.194339	-0.0601416	0.813845
IPI00103064;IPI00877965;IPI00172532;IPI00879399;IPI00641168;IPI00470482;IPI00939554;IPI00794059;IPI00394717;IPI00794992;IPI00878681;IPI00879571		IPI00103064;IPI00877965;IPI00172532;IPI00879399;IPI00641168;IPI00470482;IPI00939554;IPI00794059	7;7;7;7;7;6;6;4;2;2;1;1	>IPI:IPI00103064.4|SWISS-PROT:Q9UPT5-3|ENSEMBL:ENSP00000334100|REFSEQ:NP_001138769|VEGA:OTTHUMP00000182490;OTTHUMP00000198360 Tax_Id=9606 Gene_Symbol=EXOC7 Isoform 3 of Exocyst complex component 7;>IPI:IPI00877965.1|TREMBL:B5MC69|ENSEMBL:ENSP00000384368|RE	12	7	2.8081e-17	0.7132	0.96335	-0.053868	84.6	10	1.0019	0.92625	0.59995	0.00273852	-0.110526	-0.737086	0.345542
IPI00328987;IPI00946581;IPI00947091		IPI00328987	7;3;2	>IPI:IPI00328987.3|SWISS-PROT:Q13895|TREMBL:Q5T8J2|ENSEMBL:ENSP00000230340|REFSEQ:NP_004044|H-INV:HIT000053539|VEGA:OTTHUMP00000016385 Tax_Id=9606 Gene_Symbol=BYSL Bystin	3	7	9.6449e-37	0.61337	0.96336	-0.0538531	10.038	12	1.0182	0.90165	0.93329	0.026021	-0.149361	-0.0996027	0.290436
IPI00019472;IPI00922776;IPI00922487		IPI00019472;IPI00922776;IPI00922487	7;4;4	>IPI:IPI00019472.4|SWISS-PROT:Q15758|TREMBL:B7ZB81;Q59ES3;Q71UA6|ENSEMBL:ENSP00000303623|REFSEQ:NP_005619|H-INV:HIT000069488|VEGA:OTTHUMP00000078075 Tax_Id=9606 Gene_Symbol=SLC1A5 Neutral amino acid transporter B(0);>IPI:IPI00922776.1|TREMBL:B4DE27;B4DR77|	3	7	9.1402e-79	0.67348	0.96338	-0.0538231	21.997	58	0.94644	0.95752	1.0365	-0.079417	-0.0626255	0.0517201	0.540936
IPI00761160;IPI00761035;IPI00761140;IPI00760715;IPI00761069;IPI00305750;IPI00220857;IPI00413492;IPI00760909;IPI00220859;IPI00921920;IPI00922832		IPI00761160;IPI00761035;IPI00761140;IPI00760715;IPI00761069;IPI00305750;IPI00220857;IPI00413492;IPI00760909;IPI00220859;IPI00921920	11;11;11;11;11;11;11;11;11;11;9;1	>IPI:IPI00761160.1|SWISS-PROT:P20810-6|ENSEMBL:ENSP00000379158|REFSEQ:NP_001741 Tax_Id=9606 Gene_Symbol=CAST Isoform 6 of Calpastatin;>IPI:IPI00761035.1|SWISS-PROT:P20810-7|ENSEMBL:ENSP00000379157|REFSEQ:NP_001035906 Tax_Id=9606 Gene_Symbol=CAST Isoform 7	12	11	1.1064e-154	0.61025	0.96345	-0.0537183	15.439	51	1.0283	0.94382	0.94546	0.0402612	-0.0834164	-0.0809117	0.417584
IPI00022793;IPI00893108;IPI00893995;IPI00893587;IPI00893867;IPI00383695		IPI00022793;IPI00893108	18;11;5;5;3;2	>IPI:IPI00022793.5|SWISS-PROT:P55084|TREMBL:B4DDC9;B4DY96;B4E2W0|ENSEMBL:ENSP00000325136|REFSEQ:NP_000174|H-INV:HIT000100599|VEGA:OTTHUMP00000122456 Tax_Id=9606 Gene_Symbol=HADHB Trifunctional enzyme subunit beta, mitochondrial;>IPI:IPI00893108.1|TREMBL:B5	6	18	6.9581e-87	0.67045	0.96352	-0.0536135	27.527	34	0.95916	0.9787	0.90019	-0.0601566	-0.0310614	-0.151699	0.155747
IPI00550037;IPI00555996		IPI00550037;IPI00555996	2;1	>IPI:IPI00550037.3|SWISS-PROT:P82914|ENSEMBL:ENSP00000362208|REFSEQ:NP_112570|H-INV:HIT000041286|VEGA:OTTHUMP00000009727 Tax_Id=9606 Gene_Symbol=MRPS15 28S ribosomal protein S15, mitochondrial;>IPI:IPI00555996.2|TREMBL:B4DYW3;Q59EA6 Tax_Id=9606 Gene_Symbol	2	2	0.00017243	0.5895	0.96381	-0.0531793	5.6473	4	NaN	0.94993	0.96381		-0.0741069	-0.0531793	0.103741
IPI00848334;IPI00867746;IPI00010368;IPI00867529		IPI00848334;IPI00867746;IPI00010368;IPI00867529	6;6;6;6	>IPI:IPI00848334.1|SWISS-PROT:O00139-4|TREMBL:B4DM85|ENSEMBL:ENSP00000385000|REFSEQ:NP_001091981|VEGA:OTTHUMP00000197299 Tax_Id=9606 Gene_Symbol=KIF2A Isoform 4 of Kinesin-like protein KIF2A;>IPI:IPI00867746.1|SWISS-PROT:O00139-3|ENSEMBL:ENSP00000385622|RE	4	6	3.9335e-16	0.60156	0.96381	-0.0531793	14.812	8	1.1885	0.94007	0.92656	0.249142	-0.0891599	-0.110044	0.899395
IPI00028006;IPI00844375		IPI00028006;IPI00844375	9;6	>IPI:IPI00028006.1|SWISS-PROT:P49721|TREMBL:B7Z478|ENSEMBL:ENSP00000362334|REFSEQ:NP_002785|H-INV:HIT000278623|VEGA:OTTHUMP00000004345 Tax_Id=9606 Gene_Symbol=PSMB2 Proteasome subunit beta type-2;>IPI:IPI00844375.1|TREMBL:Q59FJ0|ENSEMBL:ENSP00000362337 Tax	2	9	2.697e-99	1.9023	0.96382	-0.0531644	16.085	32	0.95524	0.96967	0.97006	-0.0660648	-0.0444342	-0.0438541	0.0195883
IPI00025849;IPI00940656;IPI00449263;IPI00760940;IPI00018262;IPI00172487;IPI00916115		IPI00025849;IPI00940656;IPI00449263	8;8;8;3;2;2;1	>IPI:IPI00025849.1|SWISS-PROT:P39687|TREMBL:Q08AJ6|ENSEMBL:ENSP00000417864|REFSEQ:NP_006296|H-INV:HIT000277640|VEGA:OTTHUMP00000176434;OTTHUMP00000205820 Tax_Id=9606 Gene_Symbol=LOC723972;ANP32A Acidic leucine-rich nuclear phosphoprotein 32 family member A	7	8	6.0546e-175	1.7761	0.96383	-0.0531494	9.5076	31	0.96383	0.98054	0.94993	-0.0531494	-0.0283516	-0.0741069	0.0592773
IPI00004534;IPI00929344		IPI00004534;IPI00929344	25;24	>IPI:IPI00004534.4|SWISS-PROT:O15067 Tax_Id=9606 Gene_Symbol=PFAS Phosphoribosylformylglycinamidine synthase;>IPI:IPI00929344.1|TREMBL:A8K8N7;A8K9T9;B4DJ26;Q6P4B4;Q9BR56|ENSEMBL:ENSP00000313490|REFSEQ:NP_036525|H-INV:HIT000000067|VEGA:OTTHUMP00000135330;OT	2	25	0	0.64478	0.96389	-0.0530596	14.196	79	0.95764	0.98198	0.95902	-0.0624447	-0.0262345	-0.0603672	0.0515516
IPI00552073;IPI00789517;IPI00297178;IPI00894081;IPI00644906;IPI00292510;IPI00894447		IPI00552073;IPI00789517;IPI00297178;IPI00894081;IPI00644906;IPI00292510	10;10;9;8;6;5;4	>IPI:IPI00552073.1|SWISS-PROT:O60231|TREMBL:Q5SQH4|ENSEMBL:ENSP00000365625;ENSP00000389862;ENSP00000390938;ENSP00000393958;ENSP00000396193;ENSP00000408956|REFSEQ:NP_003578|VEGA:OTTHUMP00000029071;OTTHUMP00000029479;OTTHUMP00000165125;OTTHUMP00000193222;OTT	7	10	8.733e-55	0.6393	0.96392	-0.0530147	8.3024	18	1.0779	0.94306	0.9438	0.108223	-0.0845785	-0.0834469	0.785167
IPI00219156;IPI00872940;IPI00794121;IPI00790695;IPI00794745		IPI00219156;IPI00872940	5;5;2;2;1	>IPI:IPI00219156.7|SWISS-PROT:P62888|ENSEMBL:ENSP00000287038|REFSEQ:NP_000980|H-INV:HIT000335219|VEGA:OTTHUMP00000178120;OTTHUMP00000178121 Tax_Id=9606 Gene_Symbol=RPL30 60S ribosomal protein L30;>IPI:IPI00872940.1|TREMBL:A8MYX5|ENSEMBL:ENSP00000379382 Tax	5	5	2.4278e-76	2.1119	0.96394	-0.0529847	8.4238	18	0.96456	0.96065	0.83029	-0.0520571	-0.0579172	-0.268313	0.218269
IPI00465044		IPI00465044	12	>IPI:IPI00465044.2|SWISS-PROT:Q9P258|TREMBL:A5PLK7|ENSEMBL:ENSP00000364582;ENSP00000364585|REFSEQ:NP_001129676;NP_061185|H-INV:HIT000247901|VEGA:OTTHUMP00000002613;OTTHUMP00000002614 Tax_Id=9606 Gene_Symbol=RCC2 Protein RCC2	1	12	2.908e-103	0.60761	0.96401	-0.05288	8.7476	35	1.0122	0.94208	0.92031	0.0174944	-0.0860785	-0.119808	0.267841
IPI00217468;IPI00815867		IPI00217468	8;1	>IPI:IPI00217468.3|SWISS-PROT:P16401|ENSEMBL:ENSP00000330074|REFSEQ:NP_005313|H-INV:HIT000263273|VEGA:OTTHUMP00000017748 Tax_Id=9606 Gene_Symbol=HIST1H1B Histone H1.5	2	8	1.4192e-117	0.61541	0.96405	-0.0528201	11.593	35	1.0688	0.93467	0.91787	0.0959919	-0.097471	-0.123638	0.608251
IPI00550364		IPI00550364	5	>IPI:IPI00550364.8|SWISS-PROT:Q96G03|TREMBL:B4DN40;B4E0G8;Q4W5D6|ENSEMBL:ENSP00000371393|REFSEQ:NP_060760|H-INV:HIT000242685|VEGA:OTTHUMP00000123473 Tax_Id=9606 Gene_Symbol=PGM2 Phosphoglucomutase-2	1	5	7.914e-22	0.72794	0.96408	-0.0527752	13.135	10	0.94854	0.88104	1.02	-0.0762195	-0.182721	0.0285692	0.33508
IPI00375358;IPI00375359;IPI00940280		IPI00375358;IPI00375359	5;5;1	>IPI:IPI00375358.2|SWISS-PROT:P35251-1|ENSEMBL:ENSP00000371321|VEGA:OTTHUMP00000125201 Tax_Id=9606 Gene_Symbol=RFC1 Isoform 1 of Replication factor C subunit 1;>IPI:IPI00375359.2|SWISS-PROT:P35251-2|TREMBL:Q14756|ENSEMBL:ENSP00000261424|REFSEQ:NP_002904|H-	3	5	1.0273e-47	0.64777	0.96414	-0.0526854	10.008	9	1.0111	0.99751	0.9477	0.0159257	-0.00359679	-0.0774977	0.524927
IPI00292020		IPI00292020	9	>IPI:IPI00292020.3|SWISS-PROT:P19623|ENSEMBL:ENSP00000366156|REFSEQ:NP_003123|H-INV:HIT000269401|VEGA:OTTHUMP00000002170 Tax_Id=9606 Gene_Symbol=SRM Spermidine synthase	1	9	5.4009e-60	0.68111	0.96416	-0.0526555	14.342	24	0.95166	0.95428	0.97691	-0.0714819	-0.0675155	-0.0337024	0.0407278
IPI00479534;IPI00844220;IPI00413272;IPI00646226;IPI00867654;IPI00472333;IPI00927553;IPI00923579;IPI00923518;IPI00923419;IPI00923399		IPI00479534;IPI00844220;IPI00413272;IPI00646226;IPI00867654;IPI00472333	5;5;5;5;5;3;2;1;1;1;1	>IPI:IPI00479534.4|TREMBL:Q5JWT2|ENSEMBL:ENSP00000357037;ENSP00000384536|VEGA:OTTHUMP00000017207 Tax_Id=9606 Gene_Symbol=MED23 Cofactor required for Sp1 transcriptional activation, subunit 3, 130kDa;>IPI:IPI00844220.1|SWISS-PROT:Q9ULK4-1|TREMBL:B4E3G4|ENSE	11	5	2.1805e-15	0.62883	0.96416	-0.0526555	10.25	7	1.036	0.96416	1.0193	0.051024	-0.0526555	0.0275787	0.808766
IPI00440688;IPI00940039;IPI00440689;IPI00878135;IPI00877685;IPI00429180;IPI00908753		IPI00440688;IPI00940039;IPI00440689;IPI00878135;IPI00877685;IPI00429180;IPI00908753	5;5;5;3;3;3;3	>IPI:IPI00440688.4|TREMBL:B4E0L0|ENSEMBL:ENSP00000409088 Tax_Id=9606 Gene_Symbol=POLDIP3 cDNA FLJ54030, highly similar to Polymerase delta-interacting protein 3;>IPI:IPI00940039.1|SWISS-PROT:Q9BY77-1|TREMBL:B4DMM2;Q96DI9|ENSEMBL:ENSP00000252115|REFSEQ:NP_1	7	5	2.3822e-39	1.068	0.96423	-0.0525508	12.499	10	1.0815	0.89221	0.93207	0.113034	-0.164545	-0.10149	0.605552
IPI00303882;IPI00106668;IPI00943550		IPI00303882;IPI00106668;IPI00943550	13;12;11	>IPI:IPI00303882.2|SWISS-PROT:O60664-1|ENSEMBL:ENSP00000221957|REFSEQ:NP_005808|H-INV:HIT000038601|VEGA:OTTHUMP00000078160 Tax_Id=9606 Gene_Symbol=PLIN3 Isoform B of Perilipin-3;>IPI:IPI00106668.5|SWISS-PROT:O60664-2|REFSEQ:NP_001157666 Tax_Id=9606 Gene_Sy	3	13	1.5169e-295	0.67872	0.96433	-0.0524012	26.09	39	0.97688	0.92291	0.96433	-0.0337467	-0.115738	-0.0524012	0.113307
IPI00419979;IPI00930214;IPI00926695;IPI00553222;IPI00896377;IPI00410084;IPI00027382;IPI00941059;IPI00555621		IPI00419979	13;4;4;3;3;3;3;3;2	>IPI:IPI00419979.3|SWISS-PROT:Q13177|TREMBL:A8K5M4|ENSEMBL:ENSP00000314067|REFSEQ:NP_002568|H-INV:HIT000218733|VEGA:OTTHUMP00000174135;OTTHUMP00000208198 Tax_Id=9606 Gene_Symbol=LOC646214;PAK2 Serine/threonine-protein kinase PAK 2	9	13	1.6771e-202	0.65362	0.96436	-0.0523563	11.873	32	0.96149	0.97286	0.96196	-0.0566562	-0.0396959	-0.0559512	0.0116982
IPI00028083		IPI00028083	2	>IPI:IPI00028083.1|SWISS-PROT:P49770|TREMBL:Q53XC2;Q9BPX4|ENSEMBL:ENSP00000266126|REFSEQ:NP_055054|H-INV:HIT000305186|VEGA:OTTHUMP00000028156 Tax_Id=9606 Gene_Symbol=EIF2B2 Translation initiation factor eIF-2B subunit beta	1	2	2.0501e-43	0.60879	0.96439	-0.0523114	6.8856	8	1.0168	0.96882	0.86944	0.0240359	-0.0456994	-0.201842	0.380629
IPI00291483;IPI00909541;IPI00745863;IPI00947007		IPI00291483	12;4;2;2	>IPI:IPI00291483.3|SWISS-PROT:P42330|TREMBL:B4DL37;Q2XPP3|ENSEMBL:ENSP00000369927|REFSEQ:NP_003730|H-INV:HIT000030442|VEGA:OTTHUMP00000018996 Tax_Id=9606 Gene_Symbol=AKR1C3 Aldo-keto reductase family 1 member C3	4	12	1.5216e-178	0.62566	0.96439	-0.0523114	11.718	34	1.0426	0.93801	0.96671	0.0601858	-0.0923248	-0.0488449	0.61214
IPI00328318;IPI00514126;IPI00219066;IPI00219065		IPI00328318;IPI00514126;IPI00219066;IPI00219065	17;17;15;15	>IPI:IPI00328318.7|ENSEMBL:ENSP00000309020 Tax_Id=9606 Gene_Symbol=AGL 175 kDa protein;>IPI:IPI00514126.2|SWISS-PROT:P35573-1|ENSEMBL:ENSP00000294724;ENSP00000355106;ENSP00000359182;ENSP00000359184|REFSEQ:NP_000019;NP_000633;NP_000634;NP_000635|H-INV:HIT00	4	17	2.7999e-50	0.61253	0.96451	-0.0521319	31.013	24	1.0729	0.94138	0.93913	0.101516	-0.0871509	-0.0906032	0.727596
IPI00930710;IPI00007084		IPI00930710;IPI00007084	21;21	>IPI:IPI00930710.1|TREMBL:Q546F9|ENSEMBL:ENSP00000400101|REFSEQ:NP_001153682 Tax_Id=9606 Gene_Symbol=SLC25A13 solute carrier family 25, member 13 isoform 1;>IPI:IPI00007084.3|SWISS-PROT:Q9UJS0|TREMBL:B7Z2E2;Q53GR7;Q75KX8;Q75M55|ENSEMBL:ENSP00000265631|REFS	2	21	5.3442e-219	0.66339	0.96456	-0.0520571	27.133	74	0.95366	1.0028	0.93278	-0.0684531	0.0040339	-0.100391	0.217329
IPI00174190;IPI00647467;IPI00921066		IPI00174190;IPI00647467;IPI00921066	5;4;3	>IPI:IPI00174190.3|SWISS-PROT:Q8WUK0-1|ENSEMBL:ENSP00000325958|REFSEQ:NP_783859|H-INV:HIT000038776 Tax_Id=9606 Gene_Symbol=PTPMT1 Isoform 1 of Protein-tyrosine phosphatase mitochondrial 1;>IPI:IPI00647467.1|SWISS-PROT:Q8WUK0-2|TREMBL:B4DGK8|ENSEMBL:ENSP000	3	5	1.1031e-15	1.0935	0.96457	-0.0520422	9.4765	12	0.95418	0.98489	0.91842	-0.0676666	-0.0219655	-0.122774	0.135761
IPI00794880;IPI00383105;IPI00746795;IPI00643741;IPI00220289;IPI00398992;IPI00719073;IPI00939742;IPI00954579;IPI00472901		IPI00794880	5;2;2;2;2;2;2;2;2;1	>IPI:IPI00794880.1|SWISS-PROT:Q9P2D1-1|TREMBL:B4DIS0|ENSEMBL:ENSP00000307304;ENSP00000392028|REFSEQ:NP_060250|H-INV:HIT000001131|VEGA:OTTHUMP00000177522 Tax_Id=9606 Gene_Symbol=CHD7 Isoform 1 of Chromodomain-helicase-DNA-binding protein 7	10	5	7.7e-09	0.74708	0.96462	-0.0519674	14.906	5	1.0366	0.87347	NaN	0.0518593	-0.19517		0.665338
IPI00470528;IPI00926202;IPI00927715;IPI00790569;IPI00874178;IPI00943200;IPI00925058;IPI00909437;IPI00910417;IPI00382749		IPI00470528;IPI00926202;IPI00927715;IPI00790569;IPI00874178;IPI00943200;IPI00925058	7;7;7;6;4;4;4;3;3;1	>IPI:IPI00470528.5|SWISS-PROT:P61313|TREMBL:Q5U0C0|ENSEMBL:ENSP00000309334;ENSP00000346867;ENSP00000388529;ENSP00000390193;ENSP00000416692;ENSP00000420330|REFSEQ:NP_002939|H-INV:HIT000076179|VEGA:OTTHUMP00000161052;OTTHUMP00000170464;OTTHUMP00000208329;OTT	10	7	4.4038e-84	0.62733	0.96475	-0.051773	7.712	26	0.99212	0.96585	0.93792	-0.0114135	-0.0501289	-0.0924632	0.159554
IPI00008438;IPI00478810;IPI00414852;IPI00025842;IPI00398673		IPI00008438;IPI00478810;IPI00414852	7;5;4;3;2	>IPI:IPI00008438.1|SWISS-PROT:P46783|ENSEMBL:ENSP00000347271|REFSEQ:NP_001005|H-INV:HIT000265025|VEGA:OTTHUMP00000016229 Tax_Id=9606 Gene_Symbol=RPS10 40S ribosomal protein S10;>IPI:IPI00478810.1|TREMBL:Q5TZB9|ENSEMBL:ENSP00000363165;ENSP00000363169|VEGA:O	5	7	2.2907e-123	0.70111	0.96475	-0.051773	9.7496	40	0.94249	0.99209	0.98537	-0.0854508	-0.0114571	-0.0212625	0.23168
IPI00290460;IPI00921947;IPI00885107		IPI00290460	10;1;1	>IPI:IPI00290460.3|SWISS-PROT:O75821|TREMBL:A8K5K5;Q6IAM0|ENSEMBL:ENSP00000253108|REFSEQ:NP_003746|H-INV:HIT000033812|VEGA:OTTHUMP00000076433 Tax_Id=9606 Gene_Symbol=EIF3G Eukaryotic translation initiation factor 3 subunit G	3	10	1.7738e-77	0.62181	0.96487	-0.0515935	15.552	26	1.0226	0.92953	0.94937	0.0322419	-0.105427	-0.0749576	0.358438
IPI00219005		IPI00219005	24	>IPI:IPI00219005.3|SWISS-PROT:Q02790|TREMBL:B2R9U2|ENSEMBL:ENSP00000001008|REFSEQ:NP_002005|H-INV:HIT000030649|VEGA:OTTHUMP00000115497;OTTHUMP00000166201 Tax_Id=9606 Gene_Symbol=FKBP4 FK506-binding protein 4	1	24	0	0.62594	0.96487	-0.0515935	12.272	99	1.0327	0.96078	0.93444	0.0464212	-0.057722	-0.0978261	0.486541
IPI00030131;IPI00791301;IPI00873716;IPI00181409;IPI00830089;IPI00795693;IPI00795286		IPI00030131;IPI00791301;IPI00873716;IPI00181409;IPI00830089	14;13;11;11;8;4;3	>IPI:IPI00030131.3|SWISS-PROT:P42167-1|ENSEMBL:ENSP00000261210|REFSEQ:NP_001027454|H-INV:HIT000053975|VEGA:OTTHUMP00000168825 Tax_Id=9606 Gene_Symbol=TMPO Isoform Beta of Lamina-associated polypeptide 2, isoforms beta/gamma;>IPI:IPI00791301.1|VEGA:OTTHUMP0	7	14	1.9199e-194	0.6185	0.96489	-0.0515636	11.701	17	1.0582	0.95113	0.90302	0.0816123	-0.0722856	-0.14717	0.565477
IPI00017334;IPI00793658;IPI00791634;IPI00793442;IPI00909721;IPI00386679		IPI00017334;IPI00793658;IPI00791634;IPI00793442;IPI00909721	14;10;10;9;7;1	>IPI:IPI00017334.1|SWISS-PROT:P35232|TREMBL:A8K401;Q53FV0;Q6FHP5;Q6PUJ7|ENSEMBL:ENSP00000300408|REFSEQ:NP_002625|H-INV:HIT000298776|VEGA:OTTHUMP00000165764;OTTHUMP00000181999;OTTHUMP00000182000 Tax_Id=9606 Gene_Symbol=PHB Prohibitin;>IPI:IPI00793658.1|TREM	6	14	0	0.64879	0.96497	-0.051444	10.797	52	0.95739	0.98154	0.96701	-0.0628214	-0.026881	-0.0483973	0.0477974
IPI00856098;IPI00215743;IPI00220967;IPI00744135		IPI00856098;IPI00215743;IPI00220967;IPI00744135	22;22;21;21	>IPI:IPI00856098.1|TREMBL:A7BI36 Tax_Id=9606 Gene_Symbol=RRBP1 p180/ribosome receptor;>IPI:IPI00215743.3|SWISS-PROT:Q9P2E9-1|ENSEMBL:ENSP00000246043;ENSP00000367044|VEGA:OTTHUMP00000030333 Tax_Id=9606 Gene_Symbol=RRBP1 Isoform 3 of Ribosome-binding protein	4	22	0	0.69427	0.96498	-0.0514291	17.426	72	0.99233	1.0145	0.94396	-0.0111081	0.0207689	-0.0832024	0.508981
IPI00023598;IPI00926685;IPI00909781		IPI00023598;IPI00926685;IPI00909781	18;17;10	>IPI:IPI00023598.2|SWISS-PROT:P04350|TREMBL:B4DE77|ENSEMBL:ENSP00000264071|REFSEQ:NP_006078|H-INV:HIT000036323|VEGA:OTTHUMP00000078206 Tax_Id=9606 Gene_Symbol=TUBB4 Tubulin beta-4 chain;>IPI:IPI00926685.1|TREMBL:B4DJ43|ENSEMBL:ENSP00000412541 Tax_Id=9606 G	3	18	0	2.0745	0.96506	-0.0513095	24.881	20	0.95653	1.0289	0.73162	-0.0641179	0.0411028	-0.450834	0.401654
IPI00647400		IPI00647400	17	>IPI:IPI00647400.1|TREMBL:A6NKB8|ENSEMBL:ENSP00000356255|VEGA:OTTHUMP00000034047 Tax_Id=9606 Gene_Symbol=RNPEP Putative uncharacterized protein RNPEP	1	17	1.5686e-86	0.59322	0.9651	-0.0512497	7.1722	6	NaN	0.95979	0.96121		-0.0592093	-0.0570764	0.0116754
IPI00008167;IPI00787965;IPI00946353;IPI00788784;IPI00789521;IPI00793333;IPI00952896;IPI00945216;IPI00945384;IPI00946024		IPI00008167;IPI00787965;IPI00946353;IPI00788784;IPI00789521	7;5;5;5;5;3;3;2;2;1	>IPI:IPI00008167.1|SWISS-PROT:P54709|ENSEMBL:ENSP00000286371|REFSEQ:NP_001670|H-INV:HIT000035482|VEGA:OTTHUMP00000173070 Tax_Id=9606 Gene_Symbol=ATP1B3 Sodium/potassium-transporting ATPase subunit beta-3;>IPI:IPI00787965.2|TREMBL:B7Z1N7;C9JA36|ENSEMBL:ENSP	10	7	1.0342e-40	1.9135	0.96512	-0.0512198	6.8361	18	0.94709	0.97589	0.96336	-0.0784266	-0.0352096	-0.0538531	0.0467518
IPI00152946;IPI00012480;IPI00386477;IPI00793957;IPI00792125		IPI00152946	8;3;3;3;1	>IPI:IPI00152946.1|SWISS-PROT:Q9H0H5|TREMBL:B2RE34|ENSEMBL:ENSP00000309871;ENSP00000404190;ENSP00000404808;ENSP00000413241|REFSEQ:NP_001119575;NP_001119576;NP_037409|H-INV:HIT000025390|VEGA:OTTHUMP00000167479;OTTHUMP00000167480;OTTHUMP00000167483 Tax_Id=96	5	8	5.0493e-70	2.1367	0.96513	-0.0512048	11.266	11	1	0.88728	NaN	0	-0.172539		0.5
IPI00470502;IPI00301109;IPI00470503;IPI00413014;IPI00749469;IPI00910509;IPI00470504		IPI00470502;IPI00301109;IPI00470503;IPI00413014;IPI00749469;IPI00910509;IPI00470504	6;6;6;5;5;3;3	>IPI:IPI00470502.2|SWISS-PROT:Q9H2U2-2|ENSEMBL:ENSP00000349996 Tax_Id=9606 Gene_Symbol=PPA2 Isoform 2 of Inorganic pyrophosphatase 2, mitochondrial;>IPI:IPI00301109.4|SWISS-PROT:Q9H2U2-1|TREMBL:B4DR66|ENSEMBL:ENSP00000343885|REFSEQ:NP_789845|H-INV:HIT00029	7	6	1.4622e-38	0.62945	0.96522	-0.0510703	10.741	13	1.037	0.88026	0.98258	0.0524159	-0.183998	-0.0253532	0.530513
IPI00384456;IPI00106847;IPI00440122;IPI00893449;IPI00892806;IPI00893025		IPI00384456;IPI00106847	19;16;3;2;2;2	>IPI:IPI00384456.4|SWISS-PROT:P52701-1|TREMBL:B4DF41;B4E3I4;Q1L838;Q3SWU9|ENSEMBL:ENSP00000234420|REFSEQ:NP_000170|H-INV:HIT000218941|VEGA:OTTHUMP00000159397 Tax_Id=9606 Gene_Symbol=MSH6 Isoform GTBP-N of DNA mismatch repair protein Msh6;>IPI:IPI00106847.3	6	19	2.0999e-113	0.62209	0.96525	-0.0510254	22.636	41	0.99591	0.95373	0.97269	-0.00591272	-0.0683472	-0.039948	0.169401
IPI00260715;IPI00221354;IPI00941083;IPI00645208;IPI00909890;IPI00428056;IPI00854677		IPI00260715;IPI00221354;IPI00941083;IPI00645208;IPI00909890;IPI00428056;IPI00854677	8;8;8;8;8;8;8	>IPI:IPI00260715.5|SWISS-PROT:P35637-1|TREMBL:Q13344|ENSEMBL:ENSP00000254108|H-INV:HIT000281479|VEGA:OTTHUMP00000080659;OTTHUMP00000163228 Tax_Id=9606 Gene_Symbol=FUS Fus-like protein (Fragment);>IPI:IPI00221354.1|SWISS-PROT:P35637-2|VEGA:OTTHUMP0000008066	7	8	7.7508e-69	0.62337	0.96526	-0.0510105	13.391	32	1.0323	0.97498	0.93702	0.0458623	-0.0365555	-0.0938483	0.558946
IPI00010200		IPI00010200	8	>IPI:IPI00010200.3|SWISS-PROT:Q9H6S0|TREMBL:Q6ZMY0|ENSEMBL:ENSP00000161863|REFSEQ:NP_073739|H-INV:HIT000008867|VEGA:OTTHUMP00000159057 Tax_Id=9606 Gene_Symbol=YTHDC2 Probable ATP-dependent RNA helicase YTHDC2	1	8	6.4431e-23	0.64313	0.96536	-0.050861	70.847	15	0.89393	0.97523	0.96783	-0.161766	-0.0361856	-0.0471744	0.17884
IPI00794659;IPI00012493;IPI00791265;IPI00791752;IPI00796373;IPI00794061;IPI00795078;IPI00795919		IPI00794659;IPI00012493;IPI00791265;IPI00791752;IPI00796373	6;6;4;3;3;2;2;2	>IPI:IPI00794659.1|TREMBL:B4DW28|ENSEMBL:ENSP00000396038|REFSEQ:NP_001139699|VEGA:OTTHUMP00000177684 Tax_Id=9606 Gene_Symbol=RPS20 ribosomal protein S20 isoform 1;>IPI:IPI00012493.1|SWISS-PROT:P60866|TREMBL:B2R4F4|ENSEMBL:ENSP00000009589|REFSEQ:NP_001014|H	8	6	6.1276e-72	0.70156	0.96537	-0.0508461	9.6626	33	0.96617	0.95554	0.98167	-0.049651	-0.0656118	-0.02669	0.0525412
IPI00030702;IPI00792971;IPI00909577;IPI00921820		IPI00030702;IPI00792971;IPI00909577;IPI00921820	6;6;5;5	>IPI:IPI00030702.1|SWISS-PROT:P50213-1|TREMBL:B4DJB4;Q53GF8|ENSEMBL:ENSP00000299518|REFSEQ:NP_005521|H-INV:HIT000217793|VEGA:OTTHUMP00000176009;OTTHUMP00000184906 Tax_Id=9606 Gene_Symbol=IDH3A Isoform 1 of Isocitrate dehydrogenase [NAD] subunit alpha, mito	4	6	1.6085e-80	0.67772	0.96542	-0.0507714	10.851	29	0.95587	0.98004	0.97288	-0.0651137	-0.0290875	-0.0396662	0.05289
IPI00008433		IPI00008433	8	>IPI:IPI00008433.4|SWISS-PROT:P46782|TREMBL:Q53G25|ENSEMBL:ENSP00000196551|REFSEQ:NP_001000|H-INV:HIT000037112|VEGA:OTTHUMP00000077991 Tax_Id=9606 Gene_Symbol=RPS5 40S ribosomal protein S5	1	8	4.1863e-139	2.0279	0.96548	-0.0506817	8.3315	29	0.9758	0.96676	0.94497	-0.0353426	-0.0487703	-0.0816596	0.0567668
IPI00247583;IPI00845507;IPI00940766;IPI00879165;IPI00397713;IPI00399374		IPI00247583;IPI00845507;IPI00940766;IPI00879165;IPI00397713	6;4;4;4;3;2	>IPI:IPI00247583.5|SWISS-PROT:P46778|TREMBL:Q6IAX2|ENSEMBL:ENSP00000346027;ENSP00000351021;ENSP00000370569;ENSP00000370574|REFSEQ:NP_000973|H-INV:HIT000056316|VEGA:OTTHUMP00000018163;OTTHUMP00000018164;OTTHUMP00000018165;OTTHUMP00000018166 Tax_Id=9606 Gene	6	6	9.5362e-50	1.9305	0.96556	-0.0505622	13.046	58	0.96226	1.0505	0.94553	-0.0555013	0.0710762	-0.0808049	0.688975
IPI00409659;IPI00909004;IPI00908495		IPI00409659;IPI00909004;IPI00908495	7;7;6	>IPI:IPI00409659.2|SWISS-PROT:Q9UHD9|ENSEMBL:ENSP00000345195|REFSEQ:NP_038472|H-INV:HIT000263391|VEGA:OTTHUMP00000023408 Tax_Id=9606 Gene_Symbol=UBQLN2 Ubiquilin-2;>IPI:IPI00909004.1|TREMBL:B4DZF1 Tax_Id=9606 Gene_Symbol=- cDNA FLJ56541, highly similar to	3	7	1.7221e-146	0.62125	0.9658	-0.0502036	6.165	7	1.0252	0.95852	1.0135	0.0359054	-0.0611196	0.0193461	0.953892
IPI00217477;IPI00640781;IPI00643317;IPI00411540;IPI00376756;IPI00787656;IPI00374293;IPI00936241;IPI00888596;IPI00006437;IPI00744556;IPI00941696		IPI00217477;IPI00640781;IPI00643317;IPI00411540;IPI00376756;IPI00787656;IPI00374293;IPI00936241	9;8;8;8;6;6;6;6;4;4;2;1	>IPI:IPI00217477.5|SWISS-PROT:O15347|ENSEMBL:ENSP00000359393|REFSEQ:NP_005333|H-INV:HIT000264356|VEGA:OTTHUMP00000025865 Tax_Id=9606 Gene_Symbol=HMGB3 High mobility group protein B3;>IPI:IPI00640781.1|ENSEMBL:ENSP00000405601|VEGA:OTTHUMP00000025867 Tax_Id=	12	9	4.2709e-92	0.66719	0.96583	-0.0501588	21.111	19	1.0231	0.95197	0.96029	0.0329472	-0.071012	-0.0584579	0.429614
IPI00026230;IPI00940955;IPI00923539		IPI00026230;IPI00940955;IPI00923539	10;7;6	>IPI:IPI00026230.1|SWISS-PROT:P55795|TREMBL:A1L400|ENSEMBL:ENSP00000361927;ENSP00000378562;ENSP00000393203|REFSEQ:NP_001027565;NP_062543|H-INV:HIT000303916|VEGA:OTTHUMP00000023682 Tax_Id=9606 Gene_Symbol=RPL36AP37;HNRNPH2 Heterogeneous nuclear ribonucleopr	3	10	9.268e-295	0.6401	0.9659	-0.0500543	8.634	18	0.97732	0.94127	1.0147	-0.0330971	-0.0873195	0.0210533	0.400708
IPI00021129;IPI00397887;IPI00005793;IPI00910526		IPI00021129;IPI00397887	20;10;4;1	>IPI:IPI00021129.5|SWISS-PROT:O00203-1|TREMBL:A8K586;Q3MNE1|ENSEMBL:ENSP00000255194|REFSEQ:NP_003655|H-INV:HIT000052035|VEGA:OTTHUMP00000133884 Tax_Id=9606 Gene_Symbol=AP3B1 Isoform 1 of AP-3 complex subunit beta-1;>IPI:IPI00397887.2|SWISS-PROT:O00203-2|TR	4	20	7.9886e-70	0.65575	0.96591	-0.0500393	11.006	37	0.94533	0.99161	0.99201	-0.0811101	-0.0121553	-0.0115734	0.269227
IPI00006725;IPI00903057;IPI00794248		IPI00006725;IPI00903057	12;12;3	>IPI:IPI00006725.2|SWISS-PROT:Q9BUQ8|TREMBL:A8KA56;B4DH15|ENSEMBL:ENSP00000310723|REFSEQ:NP_004809|H-INV:HIT000030833|VEGA:OTTHUMP00000167292 Tax_Id=9606 Gene_Symbol=DDX23 Probable ATP-dependent RNA helicase DDX23;>IPI:IPI00903057.1|TREMBL:B3KY11|ENSEMBL:E	3	12	5.5448e-65	0.63381	0.96591	-0.0500393	13.424	24	0.94986	0.96506	1.012	-0.0742132	-0.0513095	0.0172093	0.319164
IPI00027378;IPI00396563;IPI00910402		IPI00027378;IPI00396563	5;4;2	>IPI:IPI00027378.5|SWISS-PROT:Q04323-1|TREMBL:B4DNC6;B4E0P8;Q05BV2|ENSEMBL:ENSP00000303991|H-INV:HIT000052326 Tax_Id=9606 Gene_Symbol=UBXN1 Isoform 1 of UBX domain-containing protein 1;>IPI:IPI00396563.2|SWISS-PROT:Q04323-2|ENSEMBL:ENSP00000294119|REFSEQ:N	3	5	1.2338e-84	0.61729	0.96592	-0.0500244	9.1225	14	1.0891	0.90536	0.99423	0.123136	-0.143437	-0.00834846	0.91259
IPI00396171;IPI00888475;IPI00220113;IPI00926984;IPI00927173;IPI00878651;IPI00910596;IPI00925569;IPI00877773;IPI00902552;IPI00333281;IPI00043863		IPI00396171;IPI00888475;IPI00220113	34;33;29;9;5;5;4;4;4;4;3;1	>IPI:IPI00396171.4|SWISS-PROT:P27816-1|ENSEMBL:ENSP00000353375|REFSEQ:NP_002366|H-INV:HIT000218525|VEGA:OTTHUMP00000170999;OTTHUMP00000210722 Tax_Id=9606 Gene_Symbol=MAP4 Isoform 1 of Microtubule-associated protein 4;>IPI:IPI00888475.2|SWISS-PROT:P27816-6|	12	34	0	1.5187	0.96596	-0.0499646	11.922	107	0.96387	0.97265	0.96236	-0.0530895	-0.0400073	-0.0553514	0.00921228
IPI00291608;IPI00796456;IPI00060650;IPI00790305		IPI00291608;IPI00796456;IPI00060650	3;3;3;1	>IPI:IPI00291608.4|SWISS-PROT:Q8WW12-1|TREMBL:Q53GF3|ENSEMBL:ENSP00000265260|REFSEQ:NP_065090|H-INV:HIT000059193|VEGA:OTTHUMP00000172067 Tax_Id=9606 Gene_Symbol=PCNP Isoform 1 of PEST proteolytic signal-containing nuclear protein;>IPI:IPI00796456.1|VEGA:OT	4	3	1.1404e-21	0.60969	0.96601	-0.04989	6.6621	12	1.034	0.94732	0.92311	0.0482362	-0.0780763	-0.115426	0.431258
IPI00012442;IPI00442863		IPI00012442;IPI00442863	18;10	>IPI:IPI00012442.1|SWISS-PROT:Q13283|TREMBL:B7Z8K4;Q32P45;Q53HH4;Q5HYE9;Q5U0Q1;Q6FI03|ENSEMBL:ENSP00000348578;ENSP00000377681|REFSEQ:NP_005745;NP_938405|H-INV:HIT000056659|VEGA:OTTHUMP00000160618 Tax_Id=9606 Gene_Symbol=G3BP1 Ras GTPase-activating protein-	2	18	2.4551e-248	0.62481	0.96611	-0.0497406	26.692	73	0.99295	0.95647	0.96918	-0.010207	-0.0642084	-0.0451635	0.127879
IPI00305383		IPI00305383	8	>IPI:IPI00305383.1|SWISS-PROT:P22695|ENSEMBL:ENSP00000268379|REFSEQ:NP_003357|H-INV:HIT000018863|VEGA:OTTHUMP00000081652;OTTHUMP00000162338 Tax_Id=9606 Gene_Symbol=UQCRC2 Cytochrome b-c1 complex subunit 2, mitochondrial	1	8	2.3986e-212	1.9181	0.96611	-0.0497406	14.433	23	1.0227	0.92417	0.88581	0.032383	-0.11377	-0.174931	0.299216
IPI00306290;IPI00794438		IPI00306290	16;4	>IPI:IPI00306290.5|SWISS-PROT:O43592|TREMBL:A8KA19|ENSEMBL:ENSP00000327821|REFSEQ:NP_009166|H-INV:HIT000325936|VEGA:OTTHUMP00000168346 Tax_Id=9606 Gene_Symbol=XPOT Exportin-T	2	16	3.4262e-133	0.61581	0.96616	-0.049666	21.653	43	0.93076	0.97361	0.97995	-0.103519	-0.0385841	-0.02922	0.134424
IPI00219622;IPI00927830;IPI00925799;IPI00924522		IPI00219622;IPI00927830	9;6;2;1	>IPI:IPI00219622.3|SWISS-PROT:P25787|TREMBL:Q53GF5;Q6MZI6|ENSEMBL:ENSP00000223321;ENSP00000409815|REFSEQ:NP_002778|H-INV:HIT000053207|VEGA:OTTHUMP00000025534;OTTHUMP00000159096;OTTHUMP00000207364 Tax_Id=9606 Gene_Symbol=PSMA2 Proteasome subunit alpha type-	4	9	9.794e-195	1.0703	0.96617	-0.049651	7.9883	38	1.0024	0.9482	0.96604	0.00345832	-0.0767367	-0.0498452	0.223702
IPI00456887;IPI00929107		IPI00456887;IPI00929107	15;13	>IPI:IPI00456887.2|SWISS-PROT:Q1KMD3|ENSEMBL:ENSP00000301785|REFSEQ:NP_001073027|H-INV:HIT000343453 Tax_Id=9606 Gene_Symbol=HNRNPUL2 Heterogeneous nuclear ribonucleoprotein U-like protein 2;>IPI:IPI00929107.1|H-INV:HIT000042815 Tax_Id=9606 Gene_Symbol=BSCL	2	15	2.1859e-141	0.60244	0.96619	-0.0496212	13.71	40	1.0601	0.91624	0.97331	0.0842004	-0.126203	-0.0390287	0.701357
IPI00171127;IPI00478960;IPI00053288;IPI00383229;IPI00432360;IPI00238081		IPI00171127;IPI00478960;IPI00053288	3;2;2;1;1;1	>IPI:IPI00171127.1|SWISS-PROT:Q5T6F2|TREMBL:B3KQ73;B4DH66;B4DRB6;B4DZ54;B4E0R5|ENSEMBL:ENSP00000354039;ENSP00000368540;ENSP00000416932|REFSEQ:NP_060919|H-INV:HIT000009362|VEGA:OTTHUMP00000000473 Tax_Id=9606 Gene_Symbol=UBAP2 Ubiquitin-associated protein 2;	6	3	5.7206e-08	1.2385	0.96626	-0.0495167	12.102	8	0.96998	0.9822	0.93391	-0.0439731	-0.0259113	-0.0986446	0.123947
IPI00007722;IPI00942246;IPI00215827;IPI00184670;IPI00215826		IPI00007722;IPI00942246;IPI00215827;IPI00184670;IPI00215826	5;5;5;5;5	>IPI:IPI00007722.2|TREMBL:B2RB47;Q5T694|ENSEMBL:ENSP00000377293|VEGA:OTTHUMP00000013370 Tax_Id=9606 Gene_Symbol=AMPD2 Adenosine monophosphate deaminase 2;>IPI:IPI00942246.1|SWISS-PROT:Q01433-1|ENSEMBL:ENSP00000256578|REFSEQ:NP_004028 Tax_Id=9606 Gene_Symbo	5	5	6.7306e-15	0.57649	0.96638	-0.0493375	11.517	7	1.094	NaN	0.94965	0.129613		-0.0745322	0.832228
IPI00030820;IPI00794978;IPI00375687		IPI00030820;IPI00794978	5;5;2	>IPI:IPI00030820.2|SWISS-PROT:Q9HD33-1|ENSEMBL:ENSP00000417602|REFSEQ:NP_065142|VEGA:OTTHUMP00000173663 Tax_Id=9606 Gene_Symbol=MRPL47 Isoform 1 of 39S ribosomal protein L47, mitochondrial;>IPI:IPI00794978.1|SWISS-PROT:Q9HD33-2|ENSEMBL:ENSP00000259038|H-IN	3	5	2.5221e-11	0.6013	0.96644	-0.0492479	6.8686	7	0.98232	NaN	0.96644	-0.025735		-0.0492479	0.193447
IPI00028264		IPI00028264	3	>IPI:IPI00028264.3|SWISS-PROT:Q8IYI6|ENSEMBL:ENSP00000353564;ENSP00000355605|REFSEQ:NP_787072|H-INV:HIT000051504|VEGA:OTTHUMP00000036150 Tax_Id=9606 Gene_Symbol=EXOC8 Exocyst complex component 8	1	3	7.9413e-08	0.63265	0.96651	-0.0491434	13.007	5	NaN	1.0476	0.93177		0.067088	-0.101954	0.870508
IPI00291930;IPI00397519;IPI00939839		IPI00291930;IPI00397519;IPI00939839	6;5;5	>IPI:IPI00291930.6|SWISS-PROT:Q14677-1|TREMBL:B7Z6F8|ENSEMBL:ENSP00000388340|REFSEQ:NP_055481|H-INV:HIT000042308 Tax_Id=9606 Gene_Symbol=CLINT1 cDNA FLJ61629, highly similar to Clathrin interactor 1;>IPI:IPI00397519.3|SWISS-PROT:Q14677-2|ENSEMBL:ENSP000002	3	6	1.1609e-33	0.65336	0.96653	-0.0491136	16.893	12	0.95142	0.92027	1.0663	-0.0718457	-0.119871	0.0926134	0.658719
IPI00181702;IPI00923625;IPI00942450;IPI00397794;IPI00940516		IPI00181702;IPI00923625;IPI00942450;IPI00397794;IPI00940516	6;6;5;5;4	>IPI:IPI00181702.3|SWISS-PROT:O95104-1|TREMBL:Q0P607|ENSEMBL:ENSP00000286835|REFSEQ:NP_065757|H-INV:HIT000050606|VEGA:OTTHUMP00000107307 Tax_Id=9606 Gene_Symbol=SFRS15 Isoform 1 of Splicing factor, arginine/serine-rich 15;>IPI:IPI00923625.1|TREMBL:C9JLZ0|E	5	6	2.6869e-12	0.61223	0.96666	-0.0489196	12.312	10	1.0792	0.92641	0.89133	0.109962	-0.110277	-0.165968	0.578177
IPI00006715;IPI00903016;IPI00916789;IPI00878979;IPI00918024		IPI00006715;IPI00903016	5;3;2;1;1	>IPI:IPI00006715.3|SWISS-PROT:O60216|ENSEMBL:ENSP00000297338|REFSEQ:NP_006256|H-INV:HIT000042231|VEGA:OTTHUMP00000178212 Tax_Id=9606 Gene_Symbol=RAD21 Double-strand-break repair protein rad21 homolog;>IPI:IPI00903016.1|TREMBL:B3KUT8|ENSEMBL:ENSP00000390700	5	5	1.0389e-17	0.61776	0.96667	-0.0489046	11.161	10	0.87977	0.88304	1.024	-0.184802	-0.179449	0.0342157	0.266721
IPI00384857;IPI00007764;IPI00917313;IPI00447316		IPI00384857;IPI00007764;IPI00917313	3;3;3;1	>IPI:IPI00384857.3|SWISS-PROT:Q9UK76-2|ENSEMBL:ENSP00000348316|REFSEQ:NP_001002032|VEGA:OTTHUMP00000182436;OTTHUMP00000205896 Tax_Id=9606 Gene_Symbol=HN1 Isoform 2 of Hematological and neurological expressed 1 protein;>IPI:IPI00007764.4|SWISS-PROT:Q9UK76-1	4	3	3.1936e-54	0.57127	0.96672	-0.04883	15.894	7	NaN	0.96672	0.88879		-0.04883	-0.170086	0.322019
IPI00788907;IPI00888849;IPI00063242;IPI00936922		IPI00788907;IPI00888849;IPI00063242;IPI00936922	2;2;1;1	>IPI:IPI00788907.2|SWISS-PROT:Q96HS1-1|TREMBL:A9LN06|ENSEMBL:ENSP00000409537|H-INV:HIT000098830|VEGA:OTTHUMP00000169942 Tax_Id=9606 Gene_Symbol=PGAM5;PXMP2 Isoform 1 of Serine/threonine-protein phosphatase PGAM5, mitochondrial;>IPI:IPI00888849.2|VEGA:OTTHU	4	2	5.3533e-09	0.60396	0.96675	-0.0487852	20.726	4	NaN	0.84364	1.1001		-0.245301	0.137635	0.825513
IPI00747764;IPI00413214;IPI00514894;IPI00642306		IPI00747764;IPI00413214;IPI00514894	8;5;4;2	>IPI:IPI00747764.3|SWISS-PROT:O60684|TREMBL:B4DII5;B4DWX3|ENSEMBL:ENSP00000362728|REFSEQ:NP_036448|H-INV:HIT000038803|VEGA:OTTHUMP00000004532 Tax_Id=9606 Gene_Symbol=KPNA6 cDNA FLJ53229, highly similar to Importin alpha-7 subunit;>IPI:IPI00413214.3|SWISS-P	4	8	6.8942e-158	0.65827	0.96685	-0.048636	10.039	15	0.96302	1.0277	0.94471	-0.0543623	0.0394192	-0.0820566	0.471822
IPI00013466;IPI00910220		IPI00013466;IPI00910220	8;6	>IPI:IPI00013466.4|SWISS-PROT:O43681|ENSEMBL:ENSP00000349887|REFSEQ:NP_004308|H-INV:HIT000031067|VEGA:OTTHUMP00000076114;OTTHUMP00000076115 Tax_Id=9606 Gene_Symbol=ASNA1 ATPase ASNA1;>IPI:IPI00910220.1|TREMBL:B4DEE5|ENSEMBL:ENSP00000396875 Tax_Id=9606 Gene	2	8	8.0505e-56	0.63144	0.96689	-0.0485763	33.199	20	0.96612	0.96727	0.96765	-0.0497257	-0.0480094	-0.0474428	0.000201072
IPI00023334;IPI00107137		IPI00023334;IPI00107137	4;3	>IPI:IPI00023334.1|SWISS-PROT:Q9BYD3-1|ENSEMBL:ENSP00000253099;ENSP00000306902|REFSEQ:NP_057040;NP_666499|H-INV:HIT000303530|VEGA:OTTHUMP00000077678 Tax_Id=9606 Gene_Symbol=MRPL4 Isoform 1 of 39S ribosomal protein L4, mitochondrial;>IPI:IPI00107137.1|SWISS	2	4	3.0489e-22	0.67179	0.96693	-0.0485166	10.053	7	0.96693	NaN	0.97474	-0.0485166		-0.0369106	0.0859637
IPI00298547		IPI00298547	10	>IPI:IPI00298547.3|SWISS-PROT:Q99497|ENSEMBL:ENSP00000340278;ENSP00000366708;ENSP00000366711;ENSP00000418770|REFSEQ:NP_001116849;NP_009193|H-INV:HIT000297741|VEGA:OTTHUMP00000001348;OTTHUMP00000001349;OTTHUMP00000001350;OTTHUMP00000001351 Tax_Id=9606 Gene_	1	10	3.4907e-57	2.0022	0.96697	-0.048457	7.4931	41	0.96455	0.98109	0.96526	-0.0520721	-0.0275426	-0.0510105	0.0321804
IPI00004233;IPI00413173;IPI00844453		IPI00004233;IPI00413173	62;62;4	>IPI:IPI00004233.2|SWISS-PROT:P46013-1|ENSEMBL:ENSP00000357643|REFSEQ:NP_002408|VEGA:OTTHUMP00000020739 Tax_Id=9606 Gene_Symbol=MKI67 Isoform Long of Antigen KI-67;>IPI:IPI00413173.3|SWISS-PROT:P46013-2|TREMBL:B4DRH3|ENSEMBL:ENSP00000357642|REFSEQ:NP_00113	3	62	4.5376e-206	0.61605	0.96698	-0.048442	14.688	113	0.99742	0.95946	0.95755	-0.00372696	-0.0597054	-0.0625803	0.159631
IPI00293402;IPI00477418;IPI00178839		IPI00293402;IPI00477418;IPI00178839	4;4;3	>IPI:IPI00293402.3|SWISS-PROT:O60499-1|ENSEMBL:ENSP00000242770|REFSEQ:NP_003756|H-INV:HIT000280836|VEGA:OTTHUMP00000078119 Tax_Id=9606 Gene_Symbol=STX10 Isoform 1 of Syntaxin-10;>IPI:IPI00477418.1|TREMBL:Q5U8S2|ENSEMBL:ENSP00000415176 Tax_Id=9606 Gene_Symb	3	4	1.2956e-48	0.6399	0.96699	-0.0484271	13.621	10	1.0207	0.93579	0.9594	0.0295589	-0.0957433	-0.0597957	0.376673
IPI00017450;IPI00911069;IPI00909065		IPI00017450;IPI00911069;IPI00909065	4;3;2	>IPI:IPI00017450.2|SWISS-PROT:P35269|TREMBL:Q6IBK5|ENSEMBL:ENSP00000377969|REFSEQ:NP_002087|H-INV:HIT000036077|VEGA:OTTHUMP00000076783 Tax_Id=9606 Gene_Symbol=GTF2F1 General transcription factor IIF subunit 1;>IPI:IPI00911069.1|TREMBL:B4DXY2|ENSEMBL:ENSP00	3	4	1.4486e-21	0.62688	0.96709	-0.0482779	11.599	6	NaN	0.96709	1.0837		-0.0482779	0.115965	0.75114
IPI00306518;IPI00019447;IPI00784704;IPI00884225;IPI00796256		IPI00306518;IPI00019447;IPI00784704	18;17;17;4;1	>IPI:IPI00306518.3|SWISS-PROT:Q9NVI1-3|TREMBL:B7ZMF2|ENSEMBL:ENSP00000310842|REFSEQ:NP_001106849|H-INV:HIT000395498|VEGA:OTTHUMP00000176659 Tax_Id=9606 Gene_Symbol=FANCI Isoform 3 of Fanconi anemia group I protein;>IPI:IPI00019447.6|SWISS-PROT:Q9NVI1-1|ENS	5	18	5.8705e-114	0.64425	0.96711	-0.0482481	28.189	36	1.0123	0.84851	0.98123	0.0176369	-0.236996	-0.0273368	0.404603
IPI00217540;IPI00456631		IPI00217540;IPI00456631	6;6	>IPI:IPI00217540.7|SWISS-PROT:O60341-2|ENSEMBL:ENSP00000383042|REFSEQ:NP_001009999|VEGA:OTTHUMP00000003256 Tax_Id=9606 Gene_Symbol=KDM1A Isoform 2 of Lysine-specific histone demethylase 1;>IPI:IPI00456631.5|SWISS-PROT:O60341-1|TREMBL:A8K2R3|ENSEMBL:ENSP000	2	6	5.8238e-34	0.58309	0.96721	-0.0480989	6.2056	7	NaN	0.91211	0.96721		-0.13272	-0.0480989	0.278656
IPI00915008;IPI00290184;IPI00792463		IPI00915008;IPI00290184;IPI00792463	2;2;2	>IPI:IPI00915008.1|ENSEMBL:ENSP00000386157 Tax_Id=9606 Gene_Symbol=METTL1 34 kDa protein;>IPI:IPI00290184.4|SWISS-PROT:Q9UBP6|ENSEMBL:ENSP00000314441|REFSEQ:NP_005362|H-INV:HIT000029726|VEGA:OTTHUMP00000168230;OTTHUMP00000196422 Tax_Id=9606 Gene_Symbol=MET	3	2	4.4586e-26	0.67216	0.96723	-0.0480691	8.544	7	0.94454	NaN	1.0317	-0.0823162		0.0450235	0.818631
IPI00031489		IPI00031489	6	>IPI:IPI00031489.1|SWISS-PROT:O60739|TREMBL:Q53F41;Q6FG85|ENSEMBL:ENSP00000232905|REFSEQ:NP_005866|H-INV:HIT000032974|VEGA:OTTHUMP00000162077;OTTHUMP00000170748 Tax_Id=9606 Gene_Symbol=EIF1B Eukaryotic translation initiation factor 1b	1	6	8.7277e-40	1.1612	0.96725	-0.0480393	9.5687	14	1.0374	0.9465	0.91593	0.0529723	-0.0793256	-0.126691	0.442822
IPI00007611;IPI00789135;IPI00893479;IPI00853134		IPI00007611;IPI00789135	9;5;3;2	>IPI:IPI00007611.1|SWISS-PROT:P48047|TREMBL:Q53HH2|ENSEMBL:ENSP00000290299|REFSEQ:NP_001688|VEGA:OTTHUMP00000067745 Tax_Id=9606 Gene_Symbol=ATP5O ATP synthase subunit O, mitochondrial;>IPI:IPI00789135.1|TREMBL:C9JK34|ENSEMBL:ENSP00000394107|VEGA:OTTHUMP000	4	9	2.751e-69	1.9476	0.96736	-0.0478752	6.7318	40	0.96192	0.97796	0.95913	-0.0560112	-0.0321526	-0.0602017	0.0298113
IPI00017592;IPI00941510;IPI00941879		IPI00017592	12;4;4	>IPI:IPI00017592.1|SWISS-PROT:O95202-1|ENSEMBL:ENSP00000305653|REFSEQ:NP_036450|H-INV:HIT000064944|VEGA:OTTHUMP00000149960 Tax_Id=9606 Gene_Symbol=LETM1 Isoform 1 of LETM1 and EF-hand domain-containing protein 1, mitochondrial	3	12	2.6388e-63	0.64153	0.96736	-0.0478752	17.028	21	1.0168	0.93527	0.96736	0.0240359	-0.0965452	-0.0478752	0.370501
IPI00550021;IPI00651660;IPI00941779;IPI00877635;IPI00877999;IPI00878524;IPI00877787;IPI00878827;IPI00889059		IPI00550021;IPI00651660;IPI00941779;IPI00877635;IPI00877999;IPI00878524;IPI00877787	11;11;11;8;8;8;6;4;3	>IPI:IPI00550021.4|SWISS-PROT:P39023|TREMBL:Q96QL0|ENSEMBL:ENSP00000346001|REFSEQ:NP_000958|H-INV:HIT000338841|VEGA:OTTHUMP00000028935;OTTHUMP00000199074 Tax_Id=9606 Gene_Symbol=RPL3 60S ribosomal protein L3;>IPI:IPI00651660.1|TREMBL:A6NHB7;B3KS36;B4DN06|E	9	11	5.7475e-138	1.1445	0.96739	-0.0478305	24.701	75	0.95586	1.013	0.96926	-0.0651288	0.0186342	-0.0450444	0.350345
IPI00220301		IPI00220301	25	>IPI:IPI00220301.5|SWISS-PROT:P30041|TREMBL:A4UCS6|ENSEMBL:ENSP00000342026|REFSEQ:NP_004896|H-INV:HIT000283339|VEGA:OTTHUMP00000032693 Tax_Id=9606 Gene_Symbol=PRDX6 Peroxiredoxin-6	1	25	0	0.63678	0.96741	-0.0478006	26.577	127	0.97452	0.94621	0.96888	-0.0372363	-0.0797677	-0.0456101	0.0530496
IPI00106491;IPI00908451		IPI00106491	11;4	>IPI:IPI00106491.3|SWISS-PROT:Q9UKD2|ENSEMBL:ENSP00000364320|REFSEQ:NP_057267|H-INV:HIT000007501|VEGA:OTTHUMP00000002580 Tax_Id=9606 Gene_Symbol=MRTO4 mRNA turnover protein 4 homolog	2	11	1.4268e-54	0.68177	0.96743	-0.0477708	16.815	35	0.9757	0.96743	0.96711	-0.0354905	-0.0477708	-0.0482481	0.00895029
IPI00293260;IPI00844115		IPI00293260;IPI00844115	9;8	>IPI:IPI00293260.5|SWISS-PROT:Q8IXB1-1|TREMBL:B3KNK5;Q3B7W8|ENSEMBL:ENSP00000264065|REFSEQ:NP_061854|H-INV:HIT000010919|VEGA:OTTHUMP00000205317 Tax_Id=9606 Gene_Symbol=DNAJC10 Isoform 1 of DnaJ homolog subfamily C member 10;>IPI:IPI00844115.1|SWISS-PROT:Q8	2	9	8.0392e-42	0.61745	0.9675	-0.0476664	11.494	15	1.1128	0.9585	0.99928	0.154194	-0.0611497	-0.00103911	0.679772
IPI00790530;IPI00171542;IPI00909193;IPI00909272;IPI00888760		IPI00790530;IPI00171542;IPI00909193	7;6;5;3;1	>IPI:IPI00790530.1|SWISS-PROT:Q9BW27|TREMBL:B3KW81;B4DMQ3;B7Z3C2|ENSEMBL:ENSP00000245544|REFSEQ:NP_079120|H-INV:HIT000029844|VEGA:OTTHUMP00000182290 Tax_Id=9606 Gene_Symbol=NUP85 Nucleoporin NUP85;>IPI:IPI00171542.3|H-INV:HIT000005885 Tax_Id=9606 Gene_Symb	5	7	2.1529e-53	0.63348	0.96752	-0.0476366	11.717	14	1.0062	0.87801	1.0511	0.00891709	-0.187691	0.0718999	0.693305
IPI00033036		IPI00033036	6	>IPI:IPI00033036.1|SWISS-PROT:P50579|TREMBL:B3KWL6|ENSEMBL:ENSP00000325312|REFSEQ:NP_006829|H-INV:HIT000218138;HIT000218979|VEGA:OTTHUMP00000168761 Tax_Id=9606 Gene_Symbol=METAP2 Methionine aminopeptidase 2	1	6	3.1895e-32	0.61861	0.96758	-0.0475471	13.408	12	1.0272	0.96489	0.99758	0.0387171	-0.0515636	-0.00349555	0.853891
IPI00014197;IPI00798278;IPI00795684;IPI00479935;IPI00793920;IPI00795163		IPI00014197;IPI00798278	5;4;2;1;1;1	>IPI:IPI00014197.2|SWISS-PROT:Q9UKY7-1|ENSEMBL:ENSP00000264993|REFSEQ:NP_060018|H-INV:HIT000069395|VEGA:OTTHUMP00000172859 Tax_Id=9606 Gene_Symbol=CDV3 Isoform 1 of Protein CDV3 homolog;>IPI:IPI00798278.1|SWISS-PROT:Q9UKY7-2|ENSEMBL:ENSP00000391955|REFSEQ:	6	5	4.3333e-76	0.63077	0.96763	-0.0474726	8.7918	19	0.95704	1.0141	0.95476	-0.0633489	0.0201999	-0.06679	0.326504
IPI00063762		IPI00063762	4	>IPI:IPI00063762.1|SWISS-PROT:Q96IR7|ENSEMBL:ENSP00000335060|REFSEQ:NP_116145|H-INV:HIT000301581|VEGA:OTTHUMP00000009095 Tax_Id=9606 Gene_Symbol=HPDL 4-hydroxyphenylpyruvate dioxygenase-like protein	1	4	4.4166e-32	0.59501	0.96766	-0.0474279	9.7207	7	NaN	0.85014	0.96766		-0.234228	-0.0474279	0.372813
IPI00218831;IPI00152326;IPI00647885;IPI00419235;IPI00640363;IPI00645711;IPI00639805;IPI00219067;IPI00645360;IPI00940377;IPI00642432;IPI00444582;IPI00848002		IPI00218831;IPI00152326;IPI00647885;IPI00419235;IPI00640363	9;9;8;6;6;4;4;4;4;4;3;3;1	>IPI:IPI00218831.4|SWISS-PROT:P09488-1|TREMBL:Q16041|ENSEMBL:ENSP00000311469|REFSEQ:NP_000552|H-INV:HIT000321296|VEGA:OTTHUMP00000013346 Tax_Id=9606 Gene_Symbol=GSTM1 Isoform 1 of Glutathione S-transferase Mu 1;>IPI:IPI00152326.3|SWISS-PROT:P09488-2|ENSEMB	13	9	1.5429e-94	2.0286	0.96774	-0.0473086	8.296	23	0.99849	0.95827	0.96243	-0.00218012	-0.0614959	-0.0552465	0.169734
IPI00300567;IPI00398758;IPI00383752		IPI00300567;IPI00398758	4;4;1	>IPI:IPI00300567.1|SWISS-PROT:P42126-1|TREMBL:Q96DC0|ENSEMBL:ENSP00000301729|REFSEQ:NP_001910|H-INV:HIT000279711|VEGA:OTTHUMP00000080405;OTTHUMP00000159049 Tax_Id=9606 Gene_Symbol=DCI Isoform 1 of 3,2-trans-enoyl-CoA isomerase, mitochondrial;>IPI:IPI003987	3	4	2.7002e-34	0.62357	0.96775	-0.0472937	39.597	11	0.99561	0.9835	0.87751	-0.00634737	-0.024003	-0.188513	0.335436
IPI00873328;IPI00009444;IPI00796313;IPI00472168;IPI00790114;IPI00375343		IPI00873328;IPI00009444;IPI00796313;IPI00472168;IPI00790114	3;3;3;3;3;1	>IPI:IPI00873328.1|TREMBL:A8MUX6|ENSEMBL:ENSP00000376956 Tax_Id=9606 Gene_Symbol=MRPL27 Putative uncharacterized protein MRPL27 (Fragment);>IPI:IPI00009444.3|SWISS-PROT:Q9P0M9|ENSEMBL:ENSP00000225969|REFSEQ:NP_057588|H-INV:HIT000002026|VEGA:OTTHUMP00000182	6	3	8.7854e-08	0.67283	0.96802	-0.0468912	34.021	8	0.99908	1.0387	0.93082	-0.00132789	0.054779	-0.103426	0.753488
IPI00306933;IPI00848317;IPI00336047		IPI00306933;IPI00848317;IPI00336047	5;5;4	>IPI:IPI00306933.2|SWISS-PROT:Q13459-2|TREMBL:B0I1T6;Q14788;Q8WVD2|ENSEMBL:ENSP00000314032|REFSEQ:NP_004136|VEGA:OTTHUMP00000067711 Tax_Id=9606 Gene_Symbol=MYO9B myosin IXB isoform 1;>IPI:IPI00848317.1|TREMBL:Q4LE74|ENSEMBL:ENSP00000380444|REFSEQ:NP_001123	3	5	1.432e-13	2.0147	0.96804	-0.0468614	8.0605	7	0.97663	0.94634	NaN	-0.034116	-0.0795695		0.242138
IPI00168262;IPI00450971		IPI00168262	16;3	>IPI:IPI00168262.2|SWISS-PROT:Q8NBJ5|TREMBL:B3KQ10;Q8WUI9;Q9H6F1|ENSEMBL:ENSP00000252599|REFSEQ:NP_078932|H-INV:HIT000339037|VEGA:OTTHUMP00000076600 Tax_Id=9606 Gene_Symbol=GLT25D1 Procollagen galactosyltransferase 1	2	16	3.7761e-83	0.66384	0.96817	-0.0466677	10.811	35	0.96032	0.95594	0.96817	-0.0584129	-0.065008	-0.0466677	0.00883099
IPI00002214;IPI00789457;IPI00873236		IPI00002214;IPI00789457	17;17;2	>IPI:IPI00002214.1|SWISS-PROT:P52292|TREMBL:A8K7D9;B9EJD6;Q53YE3;Q6NVW7|ENSEMBL:ENSP00000332455|REFSEQ:NP_002257|H-INV:HIT000217918;HIT000284723|VEGA:OTTHUMP00000183339 Tax_Id=9606 Gene_Symbol=KPNA2 Importin subunit alpha-2;>IPI:IPI00789457.1|TREMBL:Q7Z726	3	17	0	0.71275	0.9682	-0.046623	13.745	74	0.96506	0.96417	0.97006	-0.0513095	-0.0526406	-0.0438541	0.00306548
IPI00219029;IPI00922421		IPI00219029;IPI00922421	16;14	>IPI:IPI00219029.3|SWISS-PROT:P17174|TREMBL:B7Z7E9;Q2TU84|ENSEMBL:ENSP00000359539|REFSEQ:NP_002070|H-INV:HIT000298438|VEGA:OTTHUMP00000020254 Tax_Id=9606 Gene_Symbol=GOT1 Aspartate aminotransferase, cytoplasmic;>IPI:IPI00922421.1|TREMBL:B7Z1I2 Tax_Id=9606	2	16	2.4512e-164	0.70301	0.9682	-0.046623	9.7992	65	0.96767	0.93583	0.98394	-0.047413	-0.0956816	-0.0233578	0.120832
IPI00017963;IPI00930678;IPI00040897;IPI00742239		IPI00017963;IPI00930678;IPI00040897	8;6;5;2	>IPI:IPI00017963.1|SWISS-PROT:P62316|ENSEMBL:ENSP00000342374;ENSP00000375798|REFSEQ:NP_004588|H-INV:HIT000218293|VEGA:OTTHUMP00000078095 Tax_Id=9606 Gene_Symbol=SNRPD2 Small nuclear ribonucleoprotein Sm D2;>IPI:IPI00930678.1|REFSEQ:NP_808210 Tax_Id=9606 Ge	4	8	4.6778e-73	1.9253	0.96838	-0.0463548	9.4387	26	0.96071	0.99108	0.96866	-0.0578271	-0.0129266	-0.0459377	0.101417
IPI00619921;IPI00249982;IPI00183350;IPI00249984		IPI00619921;IPI00249982	9;5;1;1	>IPI:IPI00619921.3|SWISS-PROT:Q9BTC0-4|TREMBL:Q4VXV9|ENSEMBL:ENSP00000266070;ENSP00000378752|REFSEQ:NP_149072|VEGA:OTTHUMP00000031522 Tax_Id=9606 Gene_Symbol=DIDO1 Isoform 4 of Death-inducer obliterator 1;>IPI:IPI00249982.4|SWISS-PROT:Q9BTC0-1|ENSEMBL:ENSP	4	9	9.2904e-29	0.60589	0.96838	-0.0463548	18.429	18	0.99618	0.91089	0.9911	-0.00552165	-0.134651	-0.0128975	0.347207
IPI00940237;IPI00644431;IPI00166874;IPI00062206;IPI00910317;IPI00641926		IPI00940237;IPI00644431;IPI00166874;IPI00062206	15;14;11;8;4;2	>IPI:IPI00940237.1|SWISS-PROT:O00148|TREMBL:Q69YT6|ENSEMBL:ENSP00000242776|REFSEQ:NP_005795|H-INV:HIT000285362|VEGA:OTTHUMP00000076344 Tax_Id=9606 Gene_Symbol=DDX39 ATP-dependent RNA helicase DDX39;>IPI:IPI00644431.2|TREMBL:B4DX78|ENSEMBL:ENSP00000388769 T	6	15	3.3549e-153	0.72011	0.96843	-0.0462803	11.252	15	0.96075	1.0001	0.94839	-0.057767	0.000144262	-0.0764476	0.192169
IPI00219385;IPI00375914		IPI00219385	5;2	>IPI:IPI00219385.3|SWISS-PROT:O95139|ENSEMBL:ENSP00000369176|REFSEQ:NP_002484|H-INV:HIT000034588|VEGA:OTTHUMP00000021179 Tax_Id=9606 Gene_Symbol=NDUFB6 NADH dehydrogenase [ubiquinone] 1 beta subcomplex subunit 6	2	5	2.5337e-14	1.9779	0.96848	-0.0462058	10.371	13	0.97274	0.82952	0.96848	-0.0398739	-0.269651	-0.0462058	0.257135
IPI00166079;IPI00910375;IPI00878680;IPI00788702		IPI00166079	3;1;1;1	>IPI:IPI00166079.4|SWISS-PROT:Q8N0U8|TREMBL:A8K0F7|ENSEMBL:ENSP00000353998|REFSEQ:NP_775788|H-INV:HIT000281324|VEGA:OTTHUMP00000159822 Tax_Id=9606 Gene_Symbol=VKORC1L1 Vitamin K epoxide reductase complex subunit 1-like protein 1	4	3	5.7151e-07	0.88933	0.96848	-0.0462058	44.114	11	0.66328	1.146	0.96848	-0.59231	0.196607	-0.0462058	0.592301
IPI00604759;IPI00440828;IPI00552360		IPI00604759;IPI00440828;IPI00552360	5;5;5	>IPI:IPI00604759.1|TREMBL:B1AK40|ENSEMBL:ENSP00000372112|REFSEQ:NP_001018114|VEGA:OTTHUMP00000158843 Tax_Id=9606 Gene_Symbol=FAHD1 fumarylacetoacetate hydrolase domain containing 1 isoform 1;>IPI:IPI00440828.1|SWISS-PROT:Q6P587-2|ENSEMBL:ENSP00000372114|RE	3	5	1.8847e-159	1.8716	0.96849	-0.0461909	14.162	18	0.98365	0.95143	0.97365	-0.023783	-0.0718306	-0.0385248	0.0879005
IPI00790064;IPI00255052;IPI00790752;IPI00788862		IPI00790064;IPI00255052;IPI00790752;IPI00788862	2;2;2;1	>IPI:IPI00790064.1|TREMBL:B7Z7N1|VEGA:OTTHUMP00000178018 Tax_Id=9606 Gene_Symbol=NDUFB9 cDNA FLJ50915, highly similar to NADH dehydrogenase (ubiquinone) 1 beta subcomplex subunit 9;>IPI:IPI00255052.5|SWISS-PROT:Q9Y6M9|TREMBL:Q5JVG7|ENSEMBL:ENSP00000276689|	4	2	2.2211e-16	0.62134	0.96853	-0.0461314	5.0002	5	NaN	0.952	0.96646		-0.0709665	-0.0492181	0.113969
IPI00021187;IPI00788942;IPI00944937;IPI00796459;IPI00798367;IPI00797004;IPI00790295		IPI00021187;IPI00788942;IPI00944937	14;11;7;4;4;1;1	>IPI:IPI00021187.4|SWISS-PROT:Q9Y265-1|TREMBL:B5BUB1|ENSEMBL:ENSP00000318297|REFSEQ:NP_003698|H-INV:HIT000326082|VEGA:OTTHUMP00000172686 Tax_Id=9606 Gene_Symbol=RUVBL1 Isoform 1 of RuvB-like 1;>IPI:IPI00788942.1|SWISS-PROT:Q9Y265-2|TREMBL:B3KRS7|ENSEMBL:EN	7	14	1.2789e-168	0.62823	0.96858	-0.0460569	6.5086	47	1.0205	0.95673	0.94479	0.0292762	-0.0638163	-0.0819344	0.376781
IPI00216457;IPI00255316;IPI00291764;IPI00220855;IPI00339274;IPI00081836;IPI00552873;IPI00102165;IPI00930144		IPI00216457;IPI00255316;IPI00291764;IPI00220855;IPI00339274;IPI00081836;IPI00552873;IPI00102165;IPI00930144	9;9;9;9;9;9;9;7;7	>IPI:IPI00216457.7|SWISS-PROT:Q6FI13|ENSEMBL:ENSP00000358155;ENSP00000358158|REFSEQ:NP_001035807;NP_003507|VEGA:OTTHUMP00000013922;OTTHUMP00000014042 Tax_Id=9606 Gene_Symbol=HIST2H2AA4;HIST2H2AA3 Histone H2A type 2-A;>IPI:IPI00255316.5|SWISS-PROT:P20671|EN	9	9	4.0857e-203	0.71382	0.96859	-0.046042	37.933	136	1.001	0.9413	0.95681	0.00144197	-0.0872735	-0.0636956	0.201059
IPI00106966;IPI00787239		IPI00106966;IPI00787239	3;3	>IPI:IPI00106966.4|SWISS-PROT:Q9BUB7-1|ENSEMBL:ENSP00000312599|REFSEQ:NP_060336|VEGA:OTTHUMP00000177608 Tax_Id=9606 Gene_Symbol=TMEM70 Isoform 1 of Transmembrane protein 70, mitochondrial;>IPI:IPI00787239.1|SWISS-PROT:Q9BUB7-2 Tax_Id=9606 Gene_Symbol=TMEM7	2	3	1.764e-09	0.64404	0.96861	-0.0460122	5.8673	5	0.95084	0.98783	NaN	-0.0727255	-0.0176653		0.348301
IPI00453473		IPI00453473	16	>IPI:IPI00453473.6|SWISS-PROT:P62805|TREMBL:B2R4R0;Q0VAS5;Q6B823|ENSEMBL:ENSP00000289352;ENSP00000343282;ENSP00000346316;ENSP00000347168;ENSP00000348258;ENSP00000350159;ENSP00000350767;ENSP00000352980;ENSP00000353624;ENSP00000358153;ENSP00000358162;ENSP000	1	16	8.8965e-119	0.62153	0.96865	-0.0459526	51.946	188	1.0254	0.87825	0.95202	0.0361868	-0.187296	-0.0709362	0.370103
IPI00018398		IPI00018398	19	>IPI:IPI00018398.4|SWISS-PROT:P17980|TREMBL:A8K781|ENSEMBL:ENSP00000298852|REFSEQ:NP_002795|H-INV:HIT000033914 Tax_Id=9606 Gene_Symbol=PSMC3 26S protease regulatory subunit 6A	1	19	9.2824e-303	1.4062	0.96867	-0.0459228	32.083	58	0.97427	0.95445	0.98552	-0.0376065	-0.0672585	-0.0210429	0.0899688
IPI00410666;IPI00425566;IPI00425560;IPI00425562		IPI00410666;IPI00425566;IPI00425560;IPI00425562	19;19;19;17	>IPI:IPI00410666.2|SWISS-PROT:Q14160-3|ENSEMBL:ENSP00000349486|REFSEQ:NP_874365 Tax_Id=9606 Gene_Symbol=SCRIB Isoform 3 of Protein scribble homolog;>IPI:IPI00425566.2|ENSEMBL:ENSP00000366762 Tax_Id=9606 Gene_Symbol=SCRIB 177 kDa protein;>IPI:IPI00425560.2|	4	19	5.8083e-72	0.63128	0.96879	-0.0457441	14.575	36	0.94634	0.99282	0.97444	-0.0795695	-0.0103959	-0.0373547	0.16953
IPI00301263;IPI00893035;IPI00893143;IPI00893407;IPI00894050		IPI00301263;IPI00893035	44;44;7;4;3	>IPI:IPI00301263.2|SWISS-PROT:P27708|TREMBL:Q53SY7|ENSEMBL:ENSP00000264705|REFSEQ:NP_004332|H-INV:HIT000261917|VEGA:OTTHUMP00000122585 Tax_Id=9606 Gene_Symbol=CAD CAD protein;>IPI:IPI00893035.1|TREMBL:Q53SZ4;Q96CK3|ENSEMBL:ENSP00000384510;ENSP00000411721|V	5	44	0	0.64888	0.96879	-0.0457441	14.356	114	0.97837	0.98832	0.93742	-0.0315479	-0.0169499	-0.0932325	0.18069
IPI00008530;IPI00791448;IPI00556485;IPI00871646;IPI00794884;IPI00868999;IPI00793002;IPI00791188;IPI00797741;IPI00790287;IPI00940411;IPI00939772;IPI00798371		IPI00008530;IPI00791448;IPI00556485;IPI00871646;IPI00794884;IPI00868999;IPI00793002;IPI00791188;IPI00797741;IPI00790287	13;12;12;10;8;8;8;8;7;7;4;1;1	>IPI:IPI00008530.1|SWISS-PROT:P05388|TREMBL:A8K4Z4;Q53HK9;Q53HW2|ENSEMBL:ENSP00000339027;ENSP00000376299|REFSEQ:NP_000993;NP_444505|H-INV:HIT000049094|VEGA:OTTHUMP00000169513;OTTHUMP00000169514 Tax_Id=9606 Gene_Symbol=RPLP0 60S acidic ribosomal protein P0;	13	13	4.1803e-244	0.68179	0.96882	-0.0456994	10.887	56	0.94679	0.97992	0.97243	-0.0788836	-0.0292641	-0.0403337	0.0812303
IPI00007334;IPI00946415;IPI00911038;IPI00215975;IPI00297991		IPI00007334;IPI00946415;IPI00911038;IPI00215975;IPI00297991	11;11;11;8;8	>IPI:IPI00007334.1|SWISS-PROT:Q9UKV3-1|ENSEMBL:ENSP00000262710|REFSEQ:NP_055792|H-INV:HIT000070479|VEGA:OTTHUMP00000164548 Tax_Id=9606 Gene_Symbol=ACIN1 Isoform 1 of Apoptotic chromatin condensation inducer in the nucleus;>IPI:IPI00946415.1|TREMBL:B2RTT4|R	5	11	4.2928e-39	0.61836	0.9689	-0.0455803	11.164	25	1.104	0.96682	0.94732	0.14274	-0.0486808	-0.0780763	0.945662
IPI00026625;IPI00376609		IPI00026625;IPI00376609	23;22	>IPI:IPI00026625.1|SWISS-PROT:O75694-1|TREMBL:B4DLT2|ENSEMBL:ENSP00000231498|REFSEQ:NP_705618|H-INV:HIT000052176|VEGA:OTTHUMP00000116013 Tax_Id=9606 Gene_Symbol=NUP155 Isoform 1 of Nuclear pore complex protein Nup155;>IPI:IPI00376609.1|SWISS-PROT:O75694-2|	2	23	0	0.64053	0.96891	-0.0455654	10.177	68	1.0133	0.97635	0.95645	0.0190614	-0.0345297	-0.0642385	0.389514
IPI00328293;IPI00647720;IPI00908533		IPI00328293;IPI00647720	6;6;2	>IPI:IPI00328293.3|SWISS-PROT:Q8IYB3-2|TREMBL:A9Z1X7;B7Z7U0|ENSEMBL:ENSP00000363510|H-INV:HIT000243020|VEGA:OTTHUMP00000003374 Tax_Id=9606 Gene_Symbol=SRRM1 cDNA FLJ61739, highly similar to Serine/arginine repetitive matrix protein 1;>IPI:IPI00647720.1|SWI	3	6	2.3842e-38	0.61695	0.96895	-0.0455059	20.705	17	1.0555	0.79528	0.93628	0.0779266	-0.330465	-0.0949881	0.430901
IPI00006451;IPI00936987;IPI00787942		IPI00006451;IPI00936987;IPI00787942	15;15;8	>IPI:IPI00006451.7|SWISS-PROT:P46459|ENSEMBL:ENSP00000381293|REFSEQ:NP_006169|H-INV:HIT000071039|VEGA:OTTHUMP00000166031;OTTHUMP00000181563 Tax_Id=9606 Gene_Symbol=NSF Vesicle-fusing ATPase;>IPI:IPI00936987.1|TREMBL:B4DFA2;B4DGR3;B4DH19;B4DSK5;B7Z5J7;B7Z9U	3	15	1.146e-78	0.63009	0.96901	-0.0454165	18.36	28	0.91858	0.96459	1.0049	-0.122523	-0.0520122	0.00705194	0.274554
IPI00171903;IPI00383296		IPI00171903;IPI00383296	24;23	>IPI:IPI00171903.2|SWISS-PROT:P52272-1|TREMBL:Q59ES8;Q7KYM9|ENSEMBL:ENSP00000325376|REFSEQ:NP_005959|VEGA:OTTHUMP00000076814 Tax_Id=9606 Gene_Symbol=HNRNPM Isoform 1 of Heterogeneous nuclear ribonucleoprotein M;>IPI:IPI00383296.5|SWISS-PROT:P52272-2|TREMBL	2	24	0	0.65009	0.96903	-0.0453868	11.91	117	0.99055	0.99835	0.90888	-0.0136983	-0.00238241	-0.137838	0.358549
IPI00003327		IPI00003327	5	>IPI:IPI00003327.1|SWISS-PROT:P36405|ENSEMBL:ENSP00000260746|REFSEQ:NP_004302|H-INV:HIT000217642|VEGA:OTTHUMP00000020373 Tax_Id=9606 Gene_Symbol=ARL3 ADP-ribosylation factor-like protein 3	1	5	2.2084e-96	0.64648	0.96905	-0.045357	21.555	18	0.96502	0.9775	0.95288	-0.0513693	-0.0328314	-0.0696336	0.0403451
IPI00012828;IPI00927496;IPI00303933;IPI00926442;IPI00796781;IPI00011522;IPI00793428;IPI00924606;IPI00789589;IPI00926669;IPI00925964;IPI00790196		IPI00012828;IPI00927496;IPI00303933;IPI00926442;IPI00796781	5;5;3;3;3;2;2;2;2;1;1;1	>IPI:IPI00012828.3|SWISS-PROT:P09110|TREMBL:B4DEN6;Q8NCW8|ENSEMBL:ENSP00000333664|REFSEQ:NP_001598|H-INV:HIT000305634|VEGA:OTTHUMP00000170670;OTTHUMP00000209182 Tax_Id=9606 Gene_Symbol=ACAA1 3-ketoacyl-CoA thiolase, peroxisomal;>IPI:IPI00927496.1|TREMBL:C9	12	5	3.0812e-19	1.6919	0.96909	-0.0452974	15.552	13	1.0114	0.93075	0.94379	0.0163537	-0.103534	-0.0834622	0.264704
IPI00218962;IPI00297121;IPI00792861;IPI00909332		IPI00218962;IPI00297121;IPI00792861;IPI00909332	2;2;1;1	>IPI:IPI00218962.4|TREMBL:A2A2L5;A8MSH5;B4DXL5|ENSEMBL:ENSP00000349906;ENSP00000400322|VEGA:OTTHUMP00000166075 Tax_Id=9606 Gene_Symbol=C20orf43 Putative uncharacterized protein C20orf43;>IPI:IPI00297121.5|SWISS-PROT:Q9BY42|TREMBL:B2RB99|ENSEMBL:ENSP0000002	4	2	3.586e-09	0.60977	0.96918	-0.0451635	5.3343	6	NaN	0.92225	0.99347		-0.11677	-0.00945169	0.448582
IPI00013847;IPI00792890;IPI00792217		IPI00013847	8;3;1	>IPI:IPI00013847.4|SWISS-PROT:P31930|TREMBL:B2R7R8;B4DUL5|ENSEMBL:ENSP00000203407|REFSEQ:NP_003356|H-INV:HIT000049174|VEGA:OTTHUMP00000164820;OTTHUMP00000171109;OTTHUMP00000171110 Tax_Id=9606 Gene_Symbol=UQCRC1 Cytochrome b-c1 complex subunit 1, mitochondr	3	8	3.5542e-64	0.64238	0.96919	-0.0451486	11.02	20	0.9734	0.8996	0.96746	-0.0388953	-0.152644	-0.0477261	0.160718
IPI00018196;IPI00939419		IPI00018196;IPI00939419	2;1	>IPI:IPI00018196.5|SWISS-PROT:Q9NVX2|TREMBL:Q59GJ8|ENSEMBL:ENSP00000413572|REFSEQ:NP_060566|H-INV:HIT000035638|VEGA:OTTHUMP00000163848;OTTHUMP00000181091 Tax_Id=9606 Gene_Symbol=NLE1 Notchless protein homolog 1;>IPI:IPI00939419.1|TREMBL:B4E074;B4E303|ENSEM	2	2	2.052e-08	0.60447	0.9692	-0.0451337	5.6803	5	NaN	0.90972	0.98365		-0.136506	-0.023783	0.390186
IPI00032561		IPI00032561	6	>IPI:IPI00032561.1|SWISS-PROT:Q9Y376|TREMBL:A8K8L7;Q53RN7;Q7Z4X0|ENSEMBL:ENSP00000258418;ENSP00000386238;ENSP00000386642|REFSEQ:NP_001124321;NP_001124322;NP_057373|H-INV:HIT000038831|VEGA:OTTHUMP00000164293;OTTHUMP00000204438;OTTHUMP00000204439 Tax_Id=9606	1	6	7.0961e-19	0.60909	0.96922	-0.0451039	7.2267	14	1.0747	0.92562	0.96922	0.103934	-0.111508	-0.0451039	0.80868
IPI00216951;IPI00917783;IPI00917492;IPI00917920;IPI00917399;IPI00917615		IPI00216951	18;7;5;5;5;4	>IPI:IPI00216951.2|SWISS-PROT:P14868|TREMBL:Q53R85;Q53T60;Q68CR9|ENSEMBL:ENSP00000264161|REFSEQ:NP_001340|H-INV:HIT000048792|VEGA:OTTHUMP00000162534 Tax_Id=9606 Gene_Symbol=DARS Aspartyl-tRNA synthetase, cytoplasmic	6	18	1.0054e-290	0.62026	0.96924	-0.0450741	8.8715	52	1.0485	0.97916	0.92544	0.0683269	-0.0303835	-0.111789	0.682998
IPI00015973;IPI00556351;IPI00788953;IPI00747462;IPI00022133;IPI00444820;IPI00383844		IPI00015973;IPI00556351;IPI00788953	18;14;12;6;3;3;3	>IPI:IPI00015973.1|SWISS-PROT:O43491|TREMBL:Q6R5J7|ENSEMBL:ENSP00000338481;ENSP00000357110|REFSEQ:NP_001422|H-INV:HIT000062884|VEGA:OTTHUMP00000017197 Tax_Id=9606 Gene_Symbol=EPB41L2 Band 4.1-like protein 2;>IPI:IPI00556351.1|TREMBL:Q68DV2|ENSEMBL:ENSP0000	7	18	6.6394e-105	0.69818	0.96926	-0.0450444	13.366	42	0.96522	0.98465	0.94314	-0.0510703	-0.0223171	-0.0844562	0.0993917
IPI00014298;IPI00789042;IPI00789863		IPI00014298;IPI00789042;IPI00789863	2;2;1	>IPI:IPI00014298.3|SWISS-PROT:Q13610|TREMBL:B4DJV5;Q05BL3;Q53FW9;Q6PIN4;Q6PKI5;Q86X79;Q9BV37|ENSEMBL:ENSP00000258531|REFSEQ:NP_008993|H-INV:HIT000191856|VEGA:OTTHUMP00000169078 Tax_Id=9606 Gene_Symbol=PWP1 Periodic tryptophan protein 1 homolog;>IPI:IPI0078	3	2	1.9244e-12	0.59698	0.96938	-0.0448658	1.4461	4	NaN	0.9771	0.95891		-0.0334219	-0.0605327	0.17884
IPI00334587;IPI00742926;IPI00334713;IPI00329355;IPI00106509		IPI00334587;IPI00742926;IPI00334713;IPI00329355;IPI00106509	10;10;10;8;8	>IPI:IPI00334587.1|SWISS-PROT:Q99729-2|TREMBL:B4DMY3;Q53F64|ENSEMBL:ENSP00000351108|REFSEQ:NP_112556|H-INV:HIT000022511 Tax_Id=9606 Gene_Symbol=HNRNPAB Isoform 2 of Heterogeneous nuclear ribonucleoprotein A/B;>IPI:IPI00742926.1|TREMBL:B5MD22|ENSEMBL:ENSP00	5	10	1.2608e-120	0.65558	0.96942	-0.0448062	10.644	61	0.98809	0.96942	0.95581	-0.0172856	-0.0448062	-0.0652042	0.0924526
IPI00647650;IPI00941359;IPI00793882		IPI00647650;IPI00941359	10;10;2	>IPI:IPI00647650.3|TREMBL:B3KS98;Q53HG0;Q53HR0|ENSEMBL:ENSP00000394044|H-INV:HIT000017995|VEGA:OTTHUMP00000178209 Tax_Id=9606 Gene_Symbol=EIF3H Eukaryotic translation initiation factor 3, subunit 3 gamma, 40kDa, isoform CRA_b;>IPI:IPI00941359.1|SWISS-PROT:	3	10	2.3995e-186	0.61596	0.96945	-0.0447616	11.657	18	1.0147	0.86015	0.95765	0.0210533	-0.21734	-0.0624296	0.342291
IPI00549248;IPI00220740;IPI00658013;IPI00455423		IPI00549248;IPI00220740;IPI00658013	11;11;9;1	>IPI:IPI00549248.4|SWISS-PROT:P06748-1|TREMBL:A4ZU86;B5BU00;Q9BTI9|ENSEMBL:ENSP00000296930|REFSEQ:NP_002511|H-INV:HIT000033829|VEGA:OTTHUMP00000161024 Tax_Id=9606 Gene_Symbol=NPM1 Isoform 1 of Nucleophosmin;>IPI:IPI00220740.1|SWISS-PROT:P06748-2|ENSEMBL:EN	4	11	0	1.7276	0.96956	-0.0445979	15.923	117	0.94205	1.0347	0.98231	-0.0861245	0.0492125	-0.0257497	0.646981
IPI00017292;IPI00927799;IPI00219893;IPI00788993;IPI00792321		IPI00017292;IPI00927799;IPI00219893;IPI00788993	8;8;8;4;1	>IPI:IPI00017292.1|SWISS-PROT:P35222-1|TREMBL:A8K1L7;B5BU28|ENSEMBL:ENSP00000344456;ENSP00000379486;ENSP00000379488;ENSP00000385604|REFSEQ:NP_001091679;NP_001091680;NP_001895|H-INV:HIT000324313|VEGA:OTTHUMP00000162082;OTTHUMP00000165222;OTTHUMP00000165223;	5	8	1.1274e-49	0.62855	0.96957	-0.044583	9.1638	14	1.0267	0.94135	1.0294	0.0380147	-0.0871969	0.0418037	0.959001
IPI00019450;IPI00646322;IPI00646813;IPI00642416;IPI00642895;IPI00902796;IPI00219287;IPI00760707		IPI00019450;IPI00646322;IPI00646813;IPI00642416;IPI00642895	7;7;7;7;4;3;3;2	>IPI:IPI00019450.2|SWISS-PROT:P10155-1|TREMBL:Q86WL3|ENSEMBL:ENSP00000356411;ENSP00000356416|REFSEQ:NP_004591|H-INV:HIT000051756|VEGA:OTTHUMP00000033759;OTTHUMP00000033760 Tax_Id=9606 Gene_Symbol=TROVE2 Isoform Long of 60 kDa SS-A/Ro ribonucleoprotein;>IPI	8	7	7.2285e-18	0.63117	0.96963	-0.0444938	10.24	11	0.97854	0.96102	0.97182	-0.0312973	-0.0573616	-0.041239	0.0294118
IPI00023001;IPI00945585;IPI00795180;IPI00883706		IPI00023001;IPI00945585;IPI00795180	7;7;4;2	>IPI:IPI00023001.2|SWISS-PROT:Q96A26|ENSEMBL:ENSP00000419088|REFSEQ:NP_055182|H-INV:HIT000009304|VEGA:OTTHUMP00000172445 Tax_Id=9606 Gene_Symbol=FAM162A UPF0389 protein FAM162A;>IPI:IPI00945585.1|TREMBL:C9JYF2|ENSEMBL:ENSP00000232125 Tax_Id=9606 Gene_Symbo	4	7	5.2542e-55	1.9786	0.96964	-0.0444789	7.6943	16	1.0219	0.93618	0.97227	0.031254	-0.0951422	-0.0405711	0.441838
IPI00219526;IPI00217872		IPI00219526;IPI00217872	24;22	>IPI:IPI00219526.6|SWISS-PROT:P36871-1|TREMBL:B4DDQ8;B4DFP1;B4DPV0;Q9H1D2|ENSEMBL:ENSP00000360125|REFSEQ:NP_002624|H-INV:HIT000038719|VEGA:OTTHUMP00000010519 Tax_Id=9606 Gene_Symbol=PGM1 Isoform 1 of Phosphoglucomutase-1;>IPI:IPI00217872.3|SWISS-PROT:P3687	2	24	0	0.76214	0.96968	-0.0444194	20.702	68	0.97112	0.98115	0.93211	-0.0422785	-0.0274544	-0.101428	0.127531
IPI00012772;IPI00797230;IPI00795138;IPI00909884;IPI00792050;IPI00795853		IPI00012772;IPI00797230;IPI00795138;IPI00909884	6;5;5;5;2;2	>IPI:IPI00012772.8|SWISS-PROT:P62917|ENSEMBL:ENSP00000262584;ENSP00000378378|REFSEQ:NP_000964;NP_150644|H-INV:HIT000334555|VEGA:OTTHUMP00000178490;OTTHUMP00000178494 Tax_Id=9606 Gene_Symbol=RPL8 60S ribosomal protein L8;>IPI:IPI00797230.1|VEGA:OTTHUMP00000	6	6	1.7278e-41	2.1277	0.9697	-0.0443896	15.817	21	0.96577	0.97992	1.0381	-0.0502484	-0.0292641	0.0539454	0.813899
IPI00021518;IPI00607727;IPI00549348;IPI00607674		IPI00021518;IPI00607727;IPI00549348;IPI00607674	2;2;1;1	>IPI:IPI00021518.1|SWISS-PROT:Q92466-1|ENSEMBL:ENSP00000256996|REFSEQ:NP_000098|H-INV:HIT000218449 Tax_Id=9606 Gene_Symbol=DDB2 Isoform 1 of DNA damage-binding protein 2;>IPI:IPI00607727.1|SWISS-PROT:Q92466-5|ENSEMBL:ENSP00000367864 Tax_Id=9606 Gene_Symbol	4	2	1.1535e-09	1.1556	0.96975	-0.0443152	5.303	4	0.98906	NaN	0.94498	-0.0158701		-0.0816443	0.377778
IPI00006213;IPI00795923;IPI00953308;IPI00941597;IPI00001654;IPI00952794		IPI00006213;IPI00795923;IPI00953308;IPI00941597	3;3;3;3;1;1	>IPI:IPI00006213.3|SWISS-PROT:Q15154-1|TREMBL:B4DYD5;B9EIS5|ENSEMBL:ENSP00000327077|REFSEQ:NP_006188|H-INV:HIT000192739|VEGA:OTTHUMP00000177086 Tax_Id=9606 Gene_Symbol=PCM1 Isoform 1 of Pericentriolar material 1 protein;>IPI:IPI00795923.3|SWISS-PROT:Q15154	6	3	3.051e-08	0.59891	0.96976	-0.0443003	13.839	5	NaN	0.85211	1.002		-0.230888	0.00288251	0.507947
IPI00012535		IPI00012535	11	>IPI:IPI00012535.1|SWISS-PROT:P31689|TREMBL:B7Z5C0;Q5T7Q0;Q86TL9;Q9NXZ8|ENSEMBL:ENSP00000369127|REFSEQ:NP_001530|H-INV:HIT000020396|VEGA:OTTHUMP00000021193 Tax_Id=9606 Gene_Symbol=DNAJA1 DnaJ homolog subfamily A member 1	1	11	3.7428e-193	0.8449	0.96977	-0.0442855	10.512	33	1.0156	0.96932	0.94524	0.0223323	-0.0449551	-0.0812474	0.372067
IPI00012007;IPI00935818		IPI00012007;IPI00935818	17;15	>IPI:IPI00012007.6|SWISS-PROT:P23526|TREMBL:B3KUN3|ENSEMBL:ENSP00000217426|REFSEQ:NP_000678|H-INV:HIT000035325|VEGA:OTTHUMP00000030684 Tax_Id=9606 Gene_Symbol=AHCY Adenosylhomocysteinase;>IPI:IPI00935818.1|TREMBL:Q1RMG2|REFSEQ:NP_001155238 Tax_Id=9606 Gene	2	17	1.5869e-213	1.8319	0.96982	-0.0442111	9.2321	52	0.97163	0.96372	0.97282	-0.0415211	-0.053314	-0.0397552	0.00887957
IPI00006663;IPI00792207		IPI00006663;IPI00792207	6;4	>IPI:IPI00006663.1|SWISS-PROT:P05091|TREMBL:Q53FB6|ENSEMBL:ENSP00000261733|REFSEQ:NP_000681|H-INV:HIT000031323|VEGA:OTTHUMP00000169261 Tax_Id=9606 Gene_Symbol=ALDH2 Aldehyde dehydrogenase, mitochondrial;>IPI:IPI00792207.2|TREMBL:B0LUF9;B0LUG0;B0LUG2;B4DW54	2	6	4.5113e-40	0.63712	0.96985	-0.0441665	8.6095	8	1.0363	0.92543	NaN	0.0514417	-0.111804		0.774527
IPI00005634		IPI00005634	16	>IPI:IPI00005634.3|SWISS-PROT:Q6PGP7|ENSEMBL:ENSP00000351596|REFSEQ:NP_055454|H-INV:HIT000000078|VEGA:OTTHUMP00000149977 Tax_Id=9606 Gene_Symbol=TTC37 Tetratricopeptide repeat protein 37	1	16	5e-103	0.62304	0.96988	-0.0441218	9.8083	34	0.99315	0.94047	0.97994	-0.00991646	-0.0885462	-0.0292347	0.213784
IPI00000684;IPI00607787;IPI00217816;IPI00646967		IPI00000684;IPI00607787;IPI00217816	7;7;7;3	>IPI:IPI00000684.4|SWISS-PROT:Q16222-1|ENSEMBL:ENSP00000271469;ENSP00000356902|VEGA:OTTHUMP00000032326 Tax_Id=9606 Gene_Symbol=UAP1 Isoform AGX2 of UDP-N-acetylhexosamine pyrophosphorylase;>IPI:IPI00607787.1|SWISS-PROT:Q16222-3|ENSEMBL:ENSP00000356901;ENSP	4	7	3.2358e-41	1.1179	0.96998	-0.0439731	19.808	14	0.96981	0.97577	0.95749	-0.044226	-0.035387	-0.0626707	0.0275365
IPI00383046		IPI00383046	7	>IPI:IPI00383046.3|SWISS-PROT:Q96DG6|TREMBL:B2RD36|ENSEMBL:ENSP00000296658|REFSEQ:NP_620164|H-INV:HIT000246425|VEGA:OTTHUMP00000161672 Tax_Id=9606 Gene_Symbol=CMBL Carboxymethylenebutenolidase homolog	1	7	2.4567e-42	0.84584	0.96998	-0.0439731	28	17	1.0017	0.95905	0.96998	0.0024505	-0.0603221	-0.0439731	0.212731
IPI00395558;IPI00644872;REV__IPI00646518;REV__IPI00298405		IPI00395558	6;2;1;1	>IPI:IPI00395558.1|SWISS-PROT:Q8IWB1|ENSEMBL:ENSP00000278071;ENSP00000337178;ENSP00000350915|REFSEQ:NP_203755|VEGA:OTTHUMP00000020437;OTTHUMP00000020438 Tax_Id=9606 Gene_Symbol=ITPRIP Inositol 1,4,5-triphosphate receptor-interacting protein	4	6	8.8336e-19	0.97921	0.97012	-0.0437649	16.429	8	0.94956	0.90807	1.009	-0.0746689	-0.139125	0.0129262	0.267972
IPI00031397;IPI00917636;IPI00916819		IPI00031397	17;4;3	>IPI:IPI00031397.3|SWISS-PROT:O95573|TREMBL:B2RBE0;B3KMA6;B3KN05;Q6PIM8|ENSEMBL:ENSP00000350012;ENSP00000375918|REFSEQ:NP_004448;NP_976251|H-INV:HIT000052591|VEGA:OTTHUMP00000164212;OTTHUMP00000203810 Tax_Id=9606 Gene_Symbol=ACSL3 Long-chain-fatty-acid--Co	3	17	8.5916e-173	0.67541	0.97016	-0.0437054	62.073	39	0.96411	0.97674	0.98517	-0.0527303	-0.0339535	-0.0215554	0.0576803
IPI00001655;IPI00910720		IPI00001655;IPI00910720	5;3	>IPI:IPI00001655.1|SWISS-PROT:Q9Y6A4|ENSEMBL:ENSP00000262498|REFSEQ:NP_037374|H-INV:HIT000001843|VEGA:OTTHUMP00000080712;OTTHUMP00000164726 Tax_Id=9606 Gene_Symbol=C16orf80 UPF0468 protein C16orf80;>IPI:IPI00910720.1|TREMBL:B4DN94 Tax_Id=9606 Gene_Symbol=-	2	5	2.87e-16	0.61616	0.97021	-0.043631	10.422	11	1.0042	0.91155	0.97021	0.00604663	-0.133606	-0.043631	0.297434
IPI00016912		IPI00016912	3	>IPI:IPI00016912.1|SWISS-PROT:Q99614|TREMBL:Q53GE7;Q53HD9|ENSEMBL:ENSP00000231238|REFSEQ:NP_003305|H-INV:HIT000288727|VEGA:OTTHUMP00000160843 Tax_Id=9606 Gene_Symbol=TTC1 Tetratricopeptide repeat protein 1	1	3	2.0527e-14	0.62454	0.97022	-0.0436162	5.5987	6	0.92814	NaN	0.97087	-0.107586		-0.04265	0.259725
IPI00386755;IPI00872773;IPI00429633;IPI00480093		IPI00386755;IPI00872773	9;9;1;1	>IPI:IPI00386755.2|SWISS-PROT:Q96HE7|ENSEMBL:ENSP00000379042|REFSEQ:NP_055399|H-INV:HIT000066492|VEGA:OTTHUMP00000028328;OTTHUMP00000178990 Tax_Id=9606 Gene_Symbol=ERO1L ERO1-like protein alpha;>IPI:IPI00872773.1|ENSEMBL:ENSP00000352044 Tax_Id=9606 Gene_Sy	4	9	1.0702e-101	0.64093	0.97038	-0.0433783	10.512	30	0.98057	0.96771	0.96575	-0.0283075	-0.0473533	-0.0502783	0.0258819
IPI00307257;IPI00640908;IPI00910303		IPI00307257;IPI00640908	6;6;1	>IPI:IPI00307257.4|SWISS-PROT:Q66K14-1|TREMBL:B3KMA7;B9A6K8|ENSEMBL:ENSP00000349291|REFSEQ:NP_942568|H-INV:HIT000000401|VEGA:OTTHUMP00000161517 Tax_Id=9606 Gene_Symbol=TBC1D9B Isoform 1 of TBC1 domain family member 9B;>IPI:IPI00640908.3|SWISS-PROT:Q66K14-2	3	6	8.7407e-38	0.69764	0.9704	-0.0433485	17.45	14	0.93663	1.0314	0.99366	-0.0944488	0.044604	-0.0091758	0.675017
IPI00746451;IPI00375549;IPI00843825		IPI00746451;IPI00375549;IPI00843825	2;1;1	>IPI:IPI00746451.2|SWISS-PROT:P49459|TREMBL:B4DWT6;Q53G67;Q53G86;Q8WXB3|ENSEMBL:ENSP00000360613|REFSEQ:NP_003327|H-INV:HIT000330844|VEGA:OTTHUMP00000023900 Tax_Id=9606 Gene_Symbol=UBE2A Ubiquitin-conjugating enzyme E2 A;>IPI:IPI00375549.1|TREMBL:A6NGR2|ENS	3	2	2.3643e-10	1.2671	0.97041	-0.0433337	11.038	6	0.91534	NaN	0.98888	-0.12762		-0.0161326	0.419949
IPI00026216;IPI00455333;IPI00902599;IPI00902662;IPI00902884		IPI00026216	33;12;6;2;2	>IPI:IPI00026216.4|SWISS-PROT:P55786|TREMBL:B3KTP2;B3KU93;B7Z1H4;B7Z1V9;B7Z463;B7Z4B2;B7Z6T6;B7Z899|ENSEMBL:ENSP00000320324|REFSEQ:NP_006301|H-INV:HIT000244711|VEGA:OTTHUMP00000181580 Tax_Id=9606 Gene_Symbol=NPEPPS Puromycin-sensitive aminopeptidase	5	33	1.6695e-217	0.64266	0.97043	-0.0433039	22.657	93	0.95533	0.98697	0.95397	-0.0659289	-0.0189219	-0.0679842	0.0863023
IPI00305064;IPI00828117;IPI00827658;IPI00827650;IPI00418465;IPI00828064;IPI00828192;IPI00827795;IPI00828056;IPI00419219;IPI00827893;IPI00827982;IPI00827937;IPI00854669;IPI00297160;IPI00922478;IPI00918020;IPI00827555;IPI00828108;IPI00954073		IPI00305064;IPI00828117;IPI00827658;IPI00827650;IPI00418465;IPI00828064;IPI00828192;IPI00827795;IPI00828056;IPI00419219;IPI00827893;IPI00827982;IPI00827937;IPI00854669;IPI00297160;IPI00922478;IPI00918020;IPI00827555;IPI00828108	4;4;4;4;4;4;4;4;4;4;4;4;4;4;4;4;4;2;2;1	>IPI:IPI00305064.1|SWISS-PROT:P16070-1|ENSEMBL:ENSP00000278385;ENSP00000398632|REFSEQ:NP_000601|VEGA:OTTHUMP00000041556 Tax_Id=9606 Gene_Symbol=CD44 Isoform CD44 of CD44 antigen;>IPI:IPI00828117.1|SWISS-PROT:P16070-5|ENSEMBL:ENSP00000415159 Tax_Id=9606 Gen	20	4	1.0638e-80	0.67615	0.9705	-0.0431999	9.8285	31	0.96068	1.0472	0.92604	-0.0578721	0.066537	-0.110854	0.583491
IPI00302712;IPI00216348;IPI00744015;IPI00915993;IPI00827813;IPI00827859;IPI00917978;IPI00412601;IPI00915884;IPI00917685;IPI00916278;IPI00917180;IPI00917325;IPI00917785;IPI00916160;IPI00917564;IPI00917075;IPI00916306		IPI00302712;IPI00216348;IPI00744015;IPI00915993;IPI00827813;IPI00827859;IPI00917978;IPI00412601	9;9;8;8;8;7;6;5;4;4;4;3;3;3;3;3;3;2	>IPI:IPI00302712.4|SWISS-PROT:Q13409-2|TREMBL:B4DPZ3;Q59GU5|ENSEMBL:ENSP00000263811;ENSP00000386591|VEGA:OTTHUMP00000205410 Tax_Id=9606 Gene_Symbol=DYNC1I2 Isoform 2B of Cytoplasmic dynein 1 intermediate chain 2;>IPI:IPI00216348.1|SWISS-PROT:Q13409-3|TREMB	18	9	9.9097e-132	0.62268	0.97061	-0.0430364	13.729	23	1.0349	0.92505	1.0098	0.0494914	-0.112397	0.0140696	0.771908
IPI00923468;IPI00900269;IPI00029822;IPI00293426;IPI00900285;IPI00900328;IPI00900338		IPI00923468;IPI00900269;IPI00029822;IPI00293426;IPI00900285;IPI00900328;IPI00900338	17;17;17;17;17;17;17	>IPI:IPI00923468.1|TREMBL:B9EGQ8 Tax_Id=9606 Gene_Symbol=- SMARCA4 protein;>IPI:IPI00900269.1|TREMBL:Q9HBD4|ENSEMBL:ENSP00000350720|REFSEQ:NP_001122321 Tax_Id=9606 Gene_Symbol=SMARCA4 SWI/SNF-related matrix-associated actin-dependent regulator of chromatin	7	17	1.583e-111	0.62012	0.9707	-0.0429026	9.0966	40	1.0367	0.98041	0.95205	0.0519985	-0.0285429	-0.0708908	0.703716
IPI00411816;IPI00946567;IPI00909438		IPI00411816;IPI00946567;IPI00909438	3;3;2	>IPI:IPI00411816.3|SWISS-PROT:Q5T653|ENSEMBL:ENSP00000373404|REFSEQ:NP_057034|H-INV:HIT000038754|VEGA:OTTHUMP00000016419 Tax_Id=9606 Gene_Symbol=MRPL2 39S ribosomal protein L2, mitochondrial;>IPI:IPI00946567.1|TREMBL:C9IY40|ENSEMBL:ENSP00000230413 Tax_Id=9	3	3	9.8418e-28	1.1833	0.97075	-0.0428283	13.202	4	0.97075	0.91436	NaN	-0.0428283	-0.129166		0.296175
IPI00003565;IPI00027699;IPI00552190;IPI00183104;IPI00647839;IPI00552808		IPI00003565;IPI00027699;IPI00552190;IPI00183104	5;4;4;3;2;1	>IPI:IPI00003565.1|SWISS-PROT:O75832|TREMBL:Q5U0B2|ENSEMBL:ENSP00000217958|REFSEQ:NP_002805|H-INV:HIT000101791|VEGA:OTTHUMP00000023827 Tax_Id=9606 Gene_Symbol=PSMD10 26S proteasome non-ATPase regulatory subunit 10;>IPI:IPI00027699.2|TREMBL:B1AJY7|ENSEMBL:E	6	5	6.1355e-12	0.61223	0.97088	-0.0426351	5.6015	11	0.93806	0.92846	1.0016	-0.0922479	-0.107088	0.00230647	0.195285
IPI00216046;IPI00646130;IPI00647510		IPI00216046;IPI00646130;IPI00647510	17;17;17	>IPI:IPI00216046.3|SWISS-PROT:P28370-1|TREMBL:B7ZLQ5|ENSEMBL:ENSP00000360163|REFSEQ:NP_003060|H-INV:HIT000387735|VEGA:OTTHUMP00000023984 Tax_Id=9606 Gene_Symbol=SMARCA1 SWI/SNF related, matrix associated, actin dependent regulator of chromatin, subfamily a	3	17	5.4185e-80	0.58867	0.97113	-0.0422637	29.339	14	1.1434	0.81376	0.97462	0.19333	-0.297325	-0.0370883	0.771573
IPI00410177;IPI00470835;IPI00929648;IPI00644717;IPI00410178;IPI00383552;IPI00220797;IPI00410179;IPI00410180;IPI00410181;IPI00410387		IPI00410177;IPI00470835;IPI00929648;IPI00644717;IPI00410178;IPI00383552;IPI00220797;IPI00410179;IPI00410180;IPI00410181;IPI00410387	4;4;4;4;4;4;4;2;2;2;2	>IPI:IPI00410177.2|TREMBL:Q5T5H1|ENSEMBL:ENSP00000358012|VEGA:OTTHUMP00000034002 Tax_Id=9606 Gene_Symbol=ENSA Endosulfine alpha;>IPI:IPI00470835.2|TREMBL:C9JUF4|ENSEMBL:ENSP00000358005 Tax_Id=9606 Gene_Symbol=ENSA Putative uncharacterized protein ENSA;>IPI	11	4	4.8378e-18	0.6006	0.97116	-0.0422191	9.1539	9	NaN	0.94519	0.98545		-0.0813237	-0.0211454	0.338055
IPI00006196		IPI00006196	56	>IPI:IPI00006196.3|SWISS-PROT:Q14980-2|TREMBL:A8K394;Q3SYK8;Q59HB8;Q7Z757;Q96HN5;Q9UPG3|ENSEMBL:ENSP00000351851 Tax_Id=9606 Gene_Symbol=NUMA1 Isoform 2 of Nuclear mitotic apparatus protein 1	1	56	0	0.624	0.97117	-0.0422042	12.19	139	1.0346	0.94404	0.94381	0.0490731	-0.0830801	-0.0834316	0.468456
IPI00301021;IPI00945633;IPI00946839;IPI00945795;IPI00946676;IPI00449669;IPI00946008		IPI00301021;IPI00945633;IPI00946839;IPI00945795;IPI00946676;IPI00449669	4;3;3;3;3;3;1	>IPI:IPI00301021.3|SWISS-PROT:P43307-1|ENSEMBL:ENSP00000244763|REFSEQ:NP_003135|H-INV:HIT000071987|VEGA:OTTHUMP00000015998 Tax_Id=9606 Gene_Symbol=SSR1 Isoform 1 of Translocon-associated protein subunit alpha;>IPI:IPI00945633.1|TREMBL:C9IZQ1|ENSEMBL:ENSP00	7	4	5.7186e-73	0.62657	0.97127	-0.0420557	8.4189	11	0.97555	0.95246	0.97127	-0.0357123	-0.0702696	-0.0420557	0.0433366
IPI00010153;IPI00795408;IPI00791920;IPI00794091;IPI00795751;IPI00749373		IPI00010153;IPI00795408;IPI00791920;IPI00794091;IPI00795751	10;10;10;5;5;1	>IPI:IPI00010153.5|SWISS-PROT:P62829|TREMBL:Q9BTQ7|ENSEMBL:ENSP00000377865;ENSP00000420311|REFSEQ:NP_000969|H-INV:HIT000337801|VEGA:OTTHUMP00000164151;OTTHUMP00000164153;OTTHUMP00000181271 Tax_Id=9606 Gene_Symbol=RPL23 60S ribosomal protein L23;>IPI:IPI007	6	10	5.16e-92	0.80108	0.97129	-0.042026	47.059	37	0.97208	0.97129	0.96962	-0.040853	-0.042026	-0.0445086	0.000643426
IPI00011307;IPI00743626;IPI00915768;IPI00878287;IPI00916740		IPI00011307;IPI00743626;IPI00915768	4;3;3;1;1	>IPI:IPI00011307.4|SWISS-PROT:P13995|TREMBL:B2R7W0|ENSEMBL:ENSP00000377617|REFSEQ:NP_006627|H-INV:HIT000299317|VEGA:OTTHUMP00000160246 Tax_Id=9606 Gene_Symbol=MTHFD2 Bifunctional methylenetetrahydrofolate dehydrogenase/cyclohydrolase, mitochondrial;>IPI:IP	5	4	2.3332e-16	0.62945	0.97132	-0.0419814	7.2657	8	0.95972	0.99429	0.95202	-0.0593145	-0.0082614	-0.0709362	0.138583
IPI00465132;IPI00399318;IPI00399319		IPI00465132;IPI00399318;IPI00399319	11;9;9	>IPI:IPI00465132.4|SWISS-PROT:O14579|TREMBL:Q53HJ6;Q7Z4Z1;Q9UGP6|ENSEMBL:ENSP00000262812|REFSEQ:NP_009194|H-INV:HIT000272072|VEGA:OTTHUMP00000076298 Tax_Id=9606 Gene_Symbol=COPE Coatomer subunit epsilon;>IPI:IPI00399318.1|TREMBL:A6NKA3|ENSEMBL:ENSP00000345	3	11	2.3353e-107	2.0531	0.97134	-0.0419517	23.055	17	1.0952	0.91091	0.94144	0.131194	-0.13462	-0.0870589	0.747818
IPI00165230;IPI00335930		IPI00165230;IPI00335930	2;2	>IPI:IPI00165230.1|SWISS-PROT:Q96EP5-1|TREMBL:B3KS63|ENSEMBL:ENSP00000233078|REFSEQ:NP_061832|H-INV:HIT000035629|VEGA:OTTHUMP00000076342 Tax_Id=9606 Gene_Symbol=DAZAP1 Isoform 1 of DAZ-associated protein 1;>IPI:IPI00335930.1|SWISS-PROT:Q96EP5-2|ENSEMBL:ENS	2	2	8.4811e-64	0.62782	0.9714	-0.0418626	8.7281	6	1.0706	0.9424	0.99687	0.0984196	-0.0855886	-0.00452272	0.963245
IPI00008240;IPI00910687;IPI00792878;IPI00793986;IPI00185398;IPI00791738;IPI00792289		IPI00008240;IPI00910687	19;15;2;2;1;1;1	>IPI:IPI00008240.2|SWISS-PROT:P56192|TREMBL:A8K492;B3KVK7|ENSEMBL:ENSP00000262027|REFSEQ:NP_004981|H-INV:HIT000101864|VEGA:OTTHUMP00000168165 Tax_Id=9606 Gene_Symbol=MARS Methionyl-tRNA synthetase, cytoplasmic;>IPI:IPI00910687.1|TREMBL:B4DF61;B4E0E9|ENSEMB	7	19	7.5174e-186	0.61754	0.97145	-0.0417884	11.847	59	0.99189	0.97047	0.95826	-0.011748	-0.0432445	-0.0615109	0.116157
IPI00218019;IPI00019906;IPI00394877;IPI00908477		IPI00218019;IPI00019906;IPI00394877;IPI00908477	6;6;5;4	>IPI:IPI00218019.1|SWISS-PROT:P35613-1|TREMBL:B4DNE1|ENSEMBL:ENSP00000333769|REFSEQ:NP_001719|VEGA:OTTHUMP00000076160 Tax_Id=9606 Gene_Symbol=BSG Isoform 1 of Basigin;>IPI:IPI00019906.1|SWISS-PROT:P35613-2|TREMBL:B4DY23;Q54A51|ENSEMBL:ENSP00000343809|REFSE	4	6	1.3762e-81	0.614	0.97152	-0.0416844	11.366	59	1.0282	0.92664	0.91689	0.0401209	-0.109919	-0.125179	0.343049
IPI00554541;IPI00556135;IPI00556506		IPI00554541;IPI00556135;IPI00556506	7;4;4	>IPI:IPI00554541.2|SWISS-PROT:A1L0T0-1|ENSEMBL:ENSP00000263383|REFSEQ:NP_006835|H-INV:HIT000035402|VEGA:OTTHUMP00000076863 Tax_Id=9606 Gene_Symbol=ILVBL Isoform 1 of Acetolactate synthase-like protein;>IPI:IPI00556135.1|TREMBL:Q59GP4 Tax_Id=9606 Gene_Symbo	3	7	1.817e-65	0.89151	0.97156	-0.041625	15.757	15	0.93988	0.99267	1.1009	-0.0894515	-0.0106139	0.138683	0.865175
IPI00007024		IPI00007024	5	>IPI:IPI00007024.1|SWISS-PROT:Q9Y3D0|ENSEMBL:ENSP00000299761;ENSP00000387471|REFSEQ:NP_057146|H-INV:HIT000071699|VEGA:OTTHUMP00000080295 Tax_Id=9606 Gene_Symbol=FAM96B UPF0195 protein FAM96B	1	5	6.9815e-102	1.1223	0.97158	-0.0415953	93.286	14	0.99019	NaN	0.96237	-0.0142227		-0.0553364	0.339841
IPI00297261		IPI00297261	5	>IPI:IPI00297261.3|SWISS-PROT:P18031|TREMBL:A8K3M3;B4DSN5|ENSEMBL:ENSP00000360683|REFSEQ:NP_002818|H-INV:HIT000037246|VEGA:OTTHUMP00000031266 Tax_Id=9606 Gene_Symbol=PTPN1 Tyrosine-protein phosphatase non-receptor type 1	1	5	9.0892e-37	0.67805	0.97158	-0.0415953	13.267	9	1.1252	0.9362	0.98744	0.170181	-0.0951113	-0.018235	0.832418
IPI00217957;IPI00878213;IPI00170594;IPI00954159;IPI00947048		IPI00217957;IPI00878213;IPI00170594;IPI00954159	10;10;10;10;1	>IPI:IPI00217957.5|ENSEMBL:ENSP00000354780 Tax_Id=9606 Gene_Symbol=AHCTF1;AHCTF1P 256 kDa protein;>IPI:IPI00878213.1|SWISS-PROT:Q8WYP5-2|ENSEMBL:ENSP00000355464;ENSP00000394728|H-INV:HIT000084835|VEGA:OTTHUMP00000038418 Tax_Id=9606 Gene_Symbol=AHCTF1;AHCTF	5	10	3.0527e-26	0.59754	0.97159	-0.0415805	23.109	14	1.0176	0.92851	0.90578	0.0251706	-0.107011	-0.142767	0.280319
IPI00291607		IPI00291607	25	>IPI:IPI00291607.2|SWISS-PROT:Q14573|TREMBL:A6H8K3;Q59ES2|ENSEMBL:ENSP00000363435|REFSEQ:NP_002215|H-INV:HIT000101151|VEGA:OTTHUMP00000016213 Tax_Id=9606 Gene_Symbol=ITPR3 Inositol 1,4,5-trisphosphate receptor type 3	1	25	1.119e-68	0.6617	0.9716	-0.0415656	39.831	38	0.97434	0.95484	0.99736	-0.0375028	-0.0666691	-0.00381375	0.185966
IPI00006181;IPI00791086;IPI00903191;IPI00789582;IPI00879735;IPI00797054;IPI00879112;IPI00879261		IPI00006181;IPI00791086	12;12;5;4;4;2;2;1	>IPI:IPI00006181.1|SWISS-PROT:O15371|TREMBL:B4DTF8;B4DVY1;B4E1K8|ENSEMBL:ENSP00000216190;ENSP00000385812|REFSEQ:NP_003744|H-INV:HIT000281442|VEGA:OTTHUMP00000028733;OTTHUMP00000197900;OTTHUMP00000197901 Tax_Id=9606 Gene_Symbol=EIF3D Eukaryotic translation	8	12	9.7122e-103	1.7522	0.97163	-0.0415211	16.378	25	0.99997	0.90141	0.94358	-4.32815e-05	-0.149745	-0.0837833	0.214101
IPI00024920		IPI00024920	4	>IPI:IPI00024920.1|SWISS-PROT:P30049|ENSEMBL:ENSP00000215375;ENSP00000378995|REFSEQ:NP_001001975;NP_001678|H-INV:HIT000367397|VEGA:OTTHUMP00000076121;OTTHUMP00000076122 Tax_Id=9606 Gene_Symbol=ATP5D ATP synthase subunit delta, mitochondrial	1	4	6.8373e-30	1.1073	0.97167	-0.0414617	13.801	16	0.98599	0.89179	0.84795	-0.0203551	-0.165224	-0.237949	0.157979
IPI00009901;IPI00943759;IPI00943707;IPI00943826		IPI00009901	3;1;1;1	>IPI:IPI00009901.1|SWISS-PROT:P61970|ENSEMBL:ENSP00000219169|REFSEQ:NP_005787|H-INV:HIT000300729|VEGA:OTTHUMP00000081333;OTTHUMP00000174844 Tax_Id=9606 Gene_Symbol=NUTF2 Nuclear transport factor 2	4	3	3.2886e-09	2.0994	0.97176	-0.041328	4.7246	13	0.97176	0.99712	0.98707	-0.041328	-0.00416096	-0.0187757	0.186036
IPI00154590;IPI00908705;IPI00916663;IPI00916514;IPI00916807;IPI00915819		IPI00154590;IPI00908705;IPI00916663;IPI00916514	9;6;6;6;3;1	>IPI:IPI00154590.6|SWISS-PROT:Q9BYG3|ENSEMBL:ENSP00000285814|REFSEQ:NP_115766|H-INV:HIT000273960|VEGA:OTTHUMP00000162139 Tax_Id=9606 Gene_Symbol=MKI67IP MKI67 FHA domain-interacting nucleolar phosphoprotein;>IPI:IPI00908705.2|TREMBL:B4DSM4|ENSEMBL:ENSP0000	6	9	1.6574e-94	0.62033	0.97179	-0.0412835	13.147	19	1.0277	0.96369	0.99269	0.0394192	-0.053359	-0.0105848	0.789232
IPI00852741;IPI00746182;IPI00795507;IPI00515103;IPI00305152;IPI00853220;IPI00445429;IPI00953506;IPI00853290		IPI00852741;IPI00746182;IPI00795507;IPI00515103;IPI00305152;IPI00853220;IPI00445429;IPI00953506;IPI00853290	26;26;26;26;26;26;18;18;17	>IPI:IPI00852741.1|SWISS-PROT:O94979-8|ENSEMBL:ENSP00000407944 Tax_Id=9606 Gene_Symbol=SEC31A Isoform 8 of Protein transport protein Sec31A;>IPI:IPI00746182.2|SWISS-PROT:O94979-1|ENSEMBL:ENSP00000347329;ENSP00000378721;ENSP00000400926|REFSEQ:NP_001070675;N	9	26	7.928e-194	0.64303	0.97189	-0.0411351	39.223	64	0.96861	0.96752	0.9987	-0.0460122	-0.0476366	-0.00187672	0.1676
IPI00215911;IPI00792538		IPI00215911	9;4	>IPI:IPI00215911.3|SWISS-PROT:P27695|TREMBL:Q5TZP7|ENSEMBL:ENSP00000216714;ENSP00000381111;ENSP00000400658|REFSEQ:NP_001632;NP_542379;NP_542380|H-INV:HIT000023418|VEGA:OTTHUMP00000163988;OTTHUMP00000163989 Tax_Id=9606 Gene_Symbol=APEX1 DNA-(apurinic or apy	2	9	2.9792e-125	0.61674	0.97189	-0.0411351	15.656	27	1.0035	0.98233	0.94678	0.00504062	-0.0257203	-0.0788989	0.308481
IPI00015018;IPI00643288;IPI00878867		IPI00015018;IPI00643288	15;8;3	>IPI:IPI00015018.1|SWISS-PROT:Q15181|ENSEMBL:ENSP00000362329|REFSEQ:NP_066952|H-INV:HIT000014799|VEGA:OTTHUMP00000019741 Tax_Id=9606 Gene_Symbol=PPA1 Inorganic pyrophosphatase;>IPI:IPI00643288.1|TREMBL:Q5SQT6|ENSEMBL:ENSP00000362327|VEGA:OTTHUMP00000019742	3	15	1.1528e-138	0.62439	0.97195	-0.041046	13.147	48	0.9582	0.9819	0.97315	-0.0616013	-0.026352	-0.0392659	0.054201
IPI00026087;IPI00186338		IPI00026087;IPI00186338	8;6	>IPI:IPI00026087.1|SWISS-PROT:O75531|TREMBL:B2R4V4|ENSEMBL:ENSP00000310275;ENSP00000416128|REFSEQ:NP_001137457;NP_003851|H-INV:HIT000065598 Tax_Id=9606 Gene_Symbol=BANF1 Barrier-to-autointegration factor;>IPI:IPI00186338.1|REFSEQ:XP_001719897 Tax_Id=9606 G	2	8	4.5702e-58	2.1158	0.97206	-0.0408827	8.2168	29	0.98112	0.97981	0.95373	-0.0274985	-0.0294261	-0.0683472	0.0883043
IPI00010951		IPI00010951	68	>IPI:IPI00010951.2|SWISS-PROT:P58107|TREMBL:C9JH97;Q9NSU9|ENSEMBL:ENSP00000416257|REFSEQ:NP_112598|H-INV:HIT000026013 Tax_Id=9606 Gene_Symbol=EPPK1 epiplakin 1	1	68	0	0.62622	0.97212	-0.0407937	11.592	147	1.0146	0.95249	0.93997	0.0209111	-0.0702241	-0.0893134	0.307186
IPI00013415;IPI00478287;IPI00798077;IPI00796554;IPI00893703;IPI00942012		IPI00013415;IPI00478287;IPI00798077;IPI00796554;IPI00893703	10;8;7;7;5;2	>IPI:IPI00013415.1|SWISS-PROT:P62081|TREMBL:Q57Z92|ENSEMBL:ENSP00000339095;ENSP00000385018;ENSP00000385286|REFSEQ:NP_001002|H-INV:HIT000260253|VEGA:OTTHUMP00000115354;OTTHUMP00000200057;OTTHUMP00000200058 Tax_Id=9606 Gene_Symbol=RPS7 40S ribosomal protein	6	10	1.0886e-202	1.9324	0.97213	-0.0407788	12.428	61	0.97238	0.97	0.99477	-0.0404079	-0.0439433	-0.0075651	0.118109
IPI00031410;IPI00643451;IPI00642946		IPI00031410	19;8;2	>IPI:IPI00031410.1|SWISS-PROT:P42345|TREMBL:B3KX59;B4DZD5;B4E2H2;Q4LE76;Q96QW8|ENSEMBL:ENSP00000354558|REFSEQ:NP_004949|VEGA:OTTHUMP00000001983 Tax_Id=9606 Gene_Symbol=MTOR Serine/threonine-protein kinase mTOR	3	19	2.9004e-57	0.6745	0.97217	-0.0407195	13.73	30	0.97374	0.97496	0.93339	-0.0383915	-0.0365851	-0.0994481	0.106476
IPI00242630;IPI00654611;IPI00953324;IPI00894104;IPI00784196;IPI00894230;IPI00893838		IPI00242630;IPI00654611;IPI00953324;IPI00894104	7;5;5;5;3;1;1	>IPI:IPI00242630.4|SWISS-PROT:Q86Y56-1|ENSEMBL:ENSP00000297440|REFSEQ:NP_060272|H-INV:HIT000053097|VEGA:OTTHUMP00000199961 Tax_Id=9606 Gene_Symbol=HEATR2 Isoform 1 of HEAT repeat-containing protein 2;>IPI:IPI00654611.2|SWISS-PROT:Q86Y56-2 Tax_Id=9606 Gene_	7	7	1.3909e-61	0.61612	0.9722	-0.040675	11.097	17	1.0672	0.92956	0.93842	0.0938306	-0.10538	-0.0916943	0.645774
IPI00744319;IPI00217053;IPI00868973;IPI00386206;IPI00868764;IPI00868717;IPI00942375		IPI00744319;IPI00217053;IPI00868973;IPI00386206;IPI00868764	5;5;5;5;3;2;2	>IPI:IPI00744319.2|SWISS-PROT:Q96M27-2|TREMBL:C9J436|ENSEMBL:ENSP00000332855|H-INV:HIT000248388 Tax_Id=9606 Gene_Symbol=PRRC1 Isoform 2 of Protein PRRC1;>IPI:IPI00217053.6|SWISS-PROT:Q96M27-3|ENSEMBL:ENSP00000400478 Tax_Id=9606 Gene_Symbol=PRRC1 Isoform 3	7	5	2.7215e-41	0.69055	0.97229	-0.0405414	16.22	5	0.98443	NaN	1.0363	-0.0226395		0.0514417	0.763936
IPI00031461;IPI00940148;IPI00640006;IPI00645255;IPI00513929;IPI00514395		IPI00031461;IPI00940148;IPI00640006;IPI00645255	27;27;22;17;11;5	>IPI:IPI00031461.2|TREMBL:B4DLV7;Q5SX90|ENSEMBL:ENSP00000369470;ENSP00000369474|VEGA:OTTHUMP00000019015 Tax_Id=9606 Gene_Symbol=GDI2 cDNA FLJ60299, highly similar to Rab GDP dissociation inhibitor beta;>IPI:IPI00940148.1|SWISS-PROT:P50395|TREMBL:Q6IAT1|ENS	6	27	0	0.66521	0.97236	-0.0404375	20.019	110	0.9674	0.97162	0.98095	-0.0478156	-0.0415359	-0.0277485	0.0222849
IPI00011201;IPI00643577;IPI00643518		IPI00011201;IPI00643577;IPI00643518	4;2;2	>IPI:IPI00011201.1|SWISS-PROT:P23368|TREMBL:B2R8J2|ENSEMBL:ENSP00000321070|REFSEQ:NP_002387|H-INV:HIT000195813|VEGA:OTTHUMP00000073276;OTTHUMP00000163546 Tax_Id=9606 Gene_Symbol=ME2 NAD-dependent malic enzyme, mitochondrial;>IPI:IPI00643577.1|TREMBL:Q9BWL6	3	4	3.7508e-65	0.65271	0.97244	-0.0403189	9.5828	6	0.97757	0.96807	0.95624	-0.0327281	-0.0468167	-0.0645553	0.0348387
IPI00008223;IPI00642549;IPI00643078;IPI00479614		IPI00008223;IPI00642549	11;10;3;2	>IPI:IPI00008223.3|SWISS-PROT:P54727|TREMBL:B7Z4W4;B7ZA74;Q53F10;Q7Z5K8|ENSEMBL:ENSP00000350708|REFSEQ:NP_002865|H-INV:HIT000045099|VEGA:OTTHUMP00000021857 Tax_Id=9606 Gene_Symbol=RAD23B UV excision repair protein RAD23 homolog B;>IPI:IPI00642549.2|TREMBL:	4	11	4.5961e-122	0.66853	0.97254	-0.0401705	14.64	42	0.96801	0.94003	0.98247	-0.0469061	-0.0892213	-0.0255147	0.102471
IPI00000690;IPI00157908;IPI00300018;IPI00910786;IPI00910617		IPI00000690;IPI00157908;IPI00300018	15;15;8;7;6	>IPI:IPI00000690.1|SWISS-PROT:O95831-1|ENSEMBL:ENSP00000287295|REFSEQ:NP_004199|VEGA:OTTHUMP00000024007 Tax_Id=9606 Gene_Symbol=AIFM1 Isoform 1 of Apoptosis-inducing factor 1, mitochondrial;>IPI:IPI00157908.4|SWISS-PROT:O95831-3|TREMBL:Q5RZ99;Q5RZA0|ENSEMB	5	15	4.811e-138	0.661	0.97254	-0.0401705	7.4276	34	0.99739	0.99874	0.95484	-0.00377036	-0.00181894	-0.0666691	0.375477
IPI00549381		IPI00549381	5	>IPI:IPI00549381.5|SWISS-PROT:Q9BYD6|TREMBL:A0PJ79|ENSEMBL:ENSP00000315017|REFSEQ:NP_064621|H-INV:HIT000036655|VEGA:OTTHUMP00000160703 Tax_Id=9606 Gene_Symbol=MRPL1 39S ribosomal protein L1, mitochondrial	1	5	3.2883e-79	0.62726	0.97259	-0.0400963	11.456	10	0.98204	0.98624	0.9517	-0.0261463	-0.0199893	-0.0714212	0.13693
IPI00790739;IPI00017855;IPI00909879;IPI00382844		IPI00790739;IPI00017855;IPI00909879;IPI00382844	22;22;14;11	>IPI:IPI00790739.1|TREMBL:A2A274|ENSEMBL:ENSP00000379769|VEGA:OTTHUMP00000165921 Tax_Id=9606 Gene_Symbol=ACO2 Aconitase 2, mitochondrial;>IPI:IPI00017855.1|SWISS-PROT:Q99798|TREMBL:B2RBW5;B4DEC3;B4DJW1;B4DLY4;B4DZ08;Q71UF1|ENSEMBL:ENSP00000216254|REFSEQ:NP	4	22	5.5928e-251	0.62445	0.97262	-0.0400518	30.66	50	1.0186	0.9585	0.93202	0.0265876	-0.0611497	-0.101567	0.35313
IPI00465436		IPI00465436	18	>IPI:IPI00465436.4|SWISS-PROT:P04040|TREMBL:B4DWK8;Q8TAK2|ENSEMBL:ENSP00000241052|REFSEQ:NP_001743|H-INV:HIT000321009|VEGA:OTTHUMP00000041455 Tax_Id=9606 Gene_Symbol=CAT Catalase	1	18	1.0552e-148	0.61718	0.97262	-0.0400518	30.87	44	1.0282	0.95258	0.9439	0.0401209	-0.0700878	-0.0832941	0.436364
IPI00217223;IPI00815732		IPI00217223;IPI00815732	15;15	>IPI:IPI00217223.1|SWISS-PROT:P22234|TREMBL:B4DGX3|ENSEMBL:ENSP00000264221|REFSEQ:NP_001072992;NP_006443|H-INV:HIT000034875 Tax_Id=9606 Gene_Symbol=PAICS Multifunctional protein ADE2;>IPI:IPI00815732.1|TREMBL:Q68CQ5|ENSEMBL:ENSP00000382595|REFSEQ:NP_001072	2	15	5.1461e-296	0.65014	0.97273	-0.0398887	9.3064	54	0.99884	0.96078	0.96396	-0.0016745	-0.057722	-0.0529548	0.172107
IPI00008991		IPI00008991	2	>IPI:IPI00008991.1|SWISS-PROT:Q01658|TREMBL:Q53F47;Q658N3|ENSEMBL:ENSP00000359290;ENSP00000359295|REFSEQ:NP_001929|H-INV:HIT000014155|VEGA:OTTHUMP00000012556;OTTHUMP00000012557 Tax_Id=9606 Gene_Symbol=DR1 Protein Dr1	1	2	1.3686e-07	1.1132	0.97295	-0.0395624	8.7771	4	0.95657	NaN	0.97295	-0.0640575		-0.0395624	0.14778
IPI00513827;IPI00895801;IPI00005040		IPI00513827;IPI00895801;IPI00005040	11;11;11	>IPI:IPI00513827.3|TREMBL:Q5HYG7;Q5T4U5|ENSEMBL:ENSP00000359871|VEGA:OTTHUMP00000011346 Tax_Id=9606 Gene_Symbol=ACADM Putative uncharacterized protein DKFZp686M24262;>IPI:IPI00895801.1|SWISS-PROT:P11310-2|ENSEMBL:ENSP00000409612|REFSEQ:NP_001120800 Tax_Id=	3	11	3.6395e-141	0.65047	0.97302	-0.0394586	20.909	19	0.98589	0.94698	0.94327	-0.0205014	-0.0785941	-0.0842573	0.0954762
IPI00025049;IPI00796659		IPI00025049	3;1	>IPI:IPI00025049.1|SWISS-PROT:P20645|TREMBL:B2R6S2;Q53GY9;Q6I9U3;Q96AH2|ENSEMBL:ENSP00000000412|REFSEQ:NP_002346|H-INV:HIT000258970|VEGA:OTTHUMP00000166568 Tax_Id=9606 Gene_Symbol=M6PR Cation-dependent mannose-6-phosphate receptor	2	3	1.6507e-67	2.1494	0.97306	-0.0393993	6.1464	14	0.97794	0.95903	0.98659	-0.0321821	-0.0603521	-0.0194774	0.0906368
IPI00376798;IPI00746438;IPI00647674;IPI00647168;IPI00878431		IPI00376798;IPI00746438;IPI00647674;IPI00647168	3;3;2;2;1	>IPI:IPI00376798.3|SWISS-PROT:P62913-1|TREMBL:Q08ES8;Q5VVD0|ENSEMBL:ENSP00000363676|REFSEQ:NP_000966|H-INV:HIT000191669|VEGA:OTTHUMP00000002956 Tax_Id=9606 Gene_Symbol=RPL11 Isoform 1 of 60S ribosomal protein L11;>IPI:IPI00746438.2|SWISS-PROT:P62913-2 Tax_	5	3	9.2748e-35	0.70065	0.97308	-0.0393697	6.6677	17	0.94229	0.97308	0.99915	-0.085757	-0.0393697	-0.00122681	0.226978
IPI00018873;IPI00472879;IPI00337370;IPI00922378;IPI00853098;IPI00853507;IPI00853047;IPI00853387;IPI00853449		IPI00018873;IPI00472879;IPI00337370	18;14;14;8;8;8;8;3;1	>IPI:IPI00018873.1|SWISS-PROT:P43490|ENSEMBL:ENSP00000222553|REFSEQ:NP_005737|H-INV:HIT000217435|VEGA:OTTHUMP00000024449;OTTHUMP00000179149 Tax_Id=9606 Gene_Symbol=NAMPT Nicotinamide phosphoribosyltransferase;>IPI:IPI00472879.3|TREMBL:Q5SYT8;Q658Z1|ENSEMBL	9	18	0	0.69444	0.97313	-0.0392955	11.356	53	0.98313	0.99681	0.94203	-0.0245459	-0.00460955	-0.0861551	0.257825
IPI00022887;IPI00003635;IPI00953445;IPI00916582;IPI00021763;IPI00916999;IPI00916451		IPI00022887;IPI00003635;IPI00953445	7;7;7;1;1;1;1	>IPI:IPI00022887.4|SWISS-PROT:Q969X5-1|ENSEMBL:ENSP00000377374|REFSEQ:NP_001026881|H-INV:HIT000035937|VEGA:OTTHUMP00000161076 Tax_Id=9606 Gene_Symbol=ERGIC1 Isoform 1 of Endoplasmic reticulum-Golgi intermediate compartment protein 1;>IPI:IPI00003635.4|TREM	7	7	8.3226e-63	0.6114	0.97319	-0.0392066	7.8433	18	0.97942	0.94407	0.97517	-0.0300004	-0.0830343	-0.0362744	0.0968636
IPI00413108;IPI00553164;IPI00927101;IPI00847766;IPI00411639;IPI00793137;IPI00793905;IPI00790580;IPI00942587;IPI00798361;IPI00745789;IPI00946437;IPI00797642;IPI00952784;IPI00871515;IPI00795137;IPI00868885;IPI00399077;IPI00879835		IPI00413108;IPI00553164;IPI00927101;IPI00847766;IPI00411639;IPI00793137;IPI00793905;IPI00790580;IPI00942587;IPI00798361	17;17;17;15;14;13;12;12;9;9;8;5;4;4;3;3;3;1;1	>IPI:IPI00413108.4|ENSEMBL:ENSP00000389351|VEGA:OTTHUMP00000170731;OTTHUMP00000209609 Tax_Id=9606 Gene_Symbol=RPSAP15;RPSA 33 kDa protein;>IPI:IPI00553164.4|SWISS-PROT:P08865|ENSEMBL:ENSP00000346067;ENSP00000415465|REFSEQ:NP_001012321;NP_002286|H-INV:HIT00	19	17	0	0.66671	0.97326	-0.0391028	12.747	106	0.96253	0.97955	0.96977	-0.0550966	-0.029809	-0.0442855	0.027738
IPI00295851		IPI00295851	27	>IPI:IPI00295851.4|SWISS-PROT:P53618|ENSEMBL:ENSP00000249923;ENSP00000388272;ENSP00000397873|REFSEQ:NP_001137533;NP_001137534;NP_057535|H-INV:HIT000051882 Tax_Id=9606 Gene_Symbol=COPB1 Coatomer subunit beta	1	27	3.7616e-261	0.63303	0.97328	-0.0390732	19.22	78	0.96917	0.98929	0.97095	-0.0451783	-0.0155346	-0.0425311	0.0680907
IPI00011937;IPI00647280;IPI00938009;IPI00639945;IPI00640466		IPI00011937;IPI00647280;IPI00938009;IPI00639945	13;10;9;8;5	>IPI:IPI00011937.1|SWISS-PROT:Q13162|ENSEMBL:ENSP00000368646|REFSEQ:NP_006397|H-INV:HIT000037681|VEGA:OTTHUMP00000023056 Tax_Id=9606 Gene_Symbol=PRDX4 Peroxiredoxin-4;>IPI:IPI00647280.2|TREMBL:A6NJJ0|ENSEMBL:ENSP00000368654;ENSP00000404888|VEGA:OTTHUMP0000	5	13	5.2478e-252	1.1599	0.97339	-0.0389101	7.5525	44	0.9841	0.9726	0.95447	-0.0231232	-0.0400815	-0.0672282	0.077297
IPI00169383;IPI00916818;IPI00909158;IPI00910974;IPI00396468		IPI00169383;IPI00916818;IPI00909158	25;19;17;11;1	>IPI:IPI00169383.3|SWISS-PROT:P00558|TREMBL:A8K4W6;B7Z7A9|ENSEMBL:ENSP00000362413|REFSEQ:NP_000282|H-INV:HIT000059907|VEGA:OTTHUMP00000023595 Tax_Id=9606 Gene_Symbol=PGK1 Phosphoglycerate kinase 1;>IPI:IPI00916818.1|TREMBL:B4DHM5;B4E1H9|ENSEMBL:ENSP0000039	5	25	0	1.7659	0.97347	-0.0387916	24.472	201	0.97808	0.97225	0.9724	-0.0319756	-0.0406008	-0.0403782	0.00563617
IPI00292894		IPI00292894	12	>IPI:IPI00292894.5|SWISS-PROT:Q2NL82|ENSEMBL:ENSP00000301364|REFSEQ:NP_060598|H-INV:HIT000339742|VEGA:OTTHUMP00000183004 Tax_Id=9606 Gene_Symbol=TSR1 Pre-rRNA-processing protein TSR1 homolog	1	12	3.31e-93	0.64521	0.97348	-0.0387768	22.723	26	0.93498	0.96448	0.98256	-0.0969926	-0.0521768	-0.0253826	0.108346
IPI00013271;IPI00902975;IPI00909815;IPI00940349		IPI00013271;IPI00902975;IPI00909815	3;3;3;1	>IPI:IPI00013271.1|SWISS-PROT:Q9BUN8|ENSEMBL:ENSP00000259512|REFSEQ:NP_077271|H-INV:HIT000252862|VEGA:OTTHUMP00000178227 Tax_Id=9606 Gene_Symbol=DERL1 Derlin-1;>IPI:IPI00902975.2|ENSEMBL:ENSP00000384289|REFSEQ:NP_001128143 Tax_Id=9606 Gene_Symbol=DERL1 Der	4	3	2.3253e-14	0.84475	0.97348	-0.0387768	38.345	11	0.8946	0.9087	1.1884	-0.160685	-0.138124	0.249021	0.912085
IPI00024664;IPI00375145;IPI00024401;IPI00947195;IPI00946465		IPI00024664;IPI00375145	22;22;1;1;1	>IPI:IPI00024664.1|SWISS-PROT:P45974-1|ENSEMBL:ENSP00000229268|REFSEQ:NP_001092006|H-INV:HIT000220043|VEGA:OTTHUMP00000166405 Tax_Id=9606 Gene_Symbol=USP5 Isoform Long of Ubiquitin carboxyl-terminal hydrolase 5;>IPI:IPI00375145.1|SWISS-PROT:P45974-2|ENSEMB	5	22	2.9111e-280	0.65003	0.97355	-0.038673	15.52	77	0.95925	0.97355	0.98102	-0.0600212	-0.038673	-0.0276455	0.0473337
IPI00216237		IPI00216237	4	>IPI:IPI00216237.5|SWISS-PROT:Q9Y3U8|TREMBL:Q9BYF3|ENSEMBL:ENSP00000252543;ENSP00000378081|REFSEQ:NP_056229;NP_378669|H-INV:HIT000295557|VEGA:OTTHUMP00000077983;OTTHUMP00000077984 Tax_Id=9606 Gene_Symbol=RPL36 60S ribosomal protein L36	1	4	1.4848e-48	2.0945	0.97359	-0.0386137	9.5953	26	0.99606	0.83448	0.93572	-0.00569545	-0.261051	-0.0958512	0.247364
IPI00069817;IPI00216695		IPI00069817;IPI00216695	24;24	>IPI:IPI00069817.2|SWISS-PROT:Q9UIG0-1|ENSEMBL:ENSP00000342434;ENSP00000385442|REFSEQ:NP_115784|H-INV:HIT000065906|VEGA:OTTHUMP00000160320;OTTHUMP00000197535 Tax_Id=9606 Gene_Symbol=BAZ1B Isoform 1 of Tyrosine-protein kinase BAZ1B;>IPI:IPI00216695.1|SWISS-	2	24	3.6999e-119	0.6066	0.97361	-0.0385841	12.758	47	1.0153	0.91113	0.97386	0.0219061	-0.134271	-0.0382137	0.384786
IPI00017367;IPI00903145;IPI00869155		IPI00017367;IPI00903145	18;18;6	>IPI:IPI00017367.6|TREMBL:A7YIJ8;A7YIK3|ENSEMBL:ENSP00000384136 Tax_Id=9606 Gene_Symbol=RDX Radixin, isoform CRA_a;>IPI:IPI00903145.1|SWISS-PROT:P35241|TREMBL:B0YJ88;B7Z2S7;B7Z9U6;Q05CU6;Q6PKD3;Q9NST9|ENSEMBL:ENSP00000342830|REFSEQ:NP_002897|H-INV:HIT00019	3	18	3.0651e-228	0.62173	0.97364	-0.0385397	12.653	37	0.97364	0.96933	0.97664	-0.0385397	-0.0449402	-0.0341012	0.00638128
IPI00455599		IPI00455599	9	>IPI:IPI00455599.4|SWISS-PROT:Q58FF8|TREMBL:B5MDL9|ENSEMBL:ENSP00000371882|H-INV:HIT000333303 Tax_Id=9606 Gene_Symbol=HSP90AB2P Similar to Heat shock protein HSP 90-beta	1	9	9.2701e-145	1.9111	0.97371	-0.0384359	6.9698	11	0.9677	1.0123	0.98189	-0.0473682	0.0176369	-0.0263667	0.431874
IPI00024466;IPI00619903;IPI00927111		IPI00024466;IPI00619903	33;33;2	>IPI:IPI00024466.2|SWISS-PROT:Q9NYU2-1|TREMBL:A8KAK1|ENSEMBL:ENSP00000259253|REFSEQ:NP_064505|VEGA:OTTHUMP00000162311 Tax_Id=9606 Gene_Symbol=UGGT1 Isoform 1 of UDP-glucose:glycoprotein glucosyltransferase 1;>IPI:IPI00619903.3|SWISS-PROT:Q9NYU2-2|ENSEMBL:E	3	33	1.6332e-234	0.64138	0.97373	-0.0384063	11.32	74	1.0139	0.96653	0.93787	0.0199154	-0.0491136	-0.0925401	0.340917
IPI00307259;IPI00830029;IPI00410315		IPI00307259	23;8;2	>IPI:IPI00307259.11|SWISS-PROT:O75165|TREMBL:A7E2Y5;B3KN02;Q0D2M7|ENSEMBL:ENSP00000260818|REFSEQ:NP_056083|H-INV:HIT000000403|VEGA:OTTHUMP00000172827 Tax_Id=9606 Gene_Symbol=DNAJC13 DnaJ homolog subfamily C member 13	3	23	6.0879e-92	0.64281	0.97377	-0.038347	26.366	46	1.0158	0.96615	0.98285	0.0226164	-0.0496809	-0.0249568	0.4996
IPI00303568;IPI00947368;IPI00514138;IPI00395565		IPI00303568;IPI00947368;IPI00514138;IPI00395565	8;6;4;4	>IPI:IPI00303568.3|SWISS-PROT:Q9H7Z7|TREMBL:B3KPZ2;B4DWP1|ENSEMBL:ENSP00000345341|REFSEQ:NP_079348|H-INV:HIT000035330|VEGA:OTTHUMP00000022231 Tax_Id=9606 Gene_Symbol=PTGES2 Prostaglandin E synthase 2;>IPI:IPI00947368.1|TREMBL:C9JQS1|ENSEMBL:ENSP00000420171	4	8	5.2973e-86	1.1312	0.9738	-0.0383026	11.981	22	1.0359	0.91192	0.93786	0.0508847	-0.133021	-0.0925555	0.406206
IPI00741537;IPI00844323;IPI00643923		IPI00741537;IPI00844323	4;4;1	>IPI:IPI00741537.5|SWISS-PROT:Q5JSZ5-2|TREMBL:Q5H9R5;Q5JSZ8|ENSEMBL:ENSP00000349856;ENSP00000388579|REFSEQ:NP_037450|VEGA:OTTHUMP00000022417 Tax_Id=9606 Gene_Symbol=BAT2L HLA-B associated transcript 2-like;>IPI:IPI00844323.1|SWISS-PROT:Q5JSZ5-1|TREMBL:Q68C	3	4	1.2891e-11	0.64559	0.9738	-0.0383026	15.692	8	1.2181	0.9738	0.94474	0.284633	-0.0383026	-0.0820108	0.682368
IPI00296635;IPI00789251		IPI00296635;IPI00789251	18;15	>IPI:IPI00296635.5|SWISS-PROT:Q04446|TREMBL:B3KWV3;Q59ET0|ENSEMBL:ENSP00000264326;ENSP00000410833|REFSEQ:NP_000149|H-INV:HIT000329666|VEGA:OTTHUMP00000171891 Tax_Id=9606 Gene_Symbol=GBE1 1,4-alpha-glucan-branching enzyme;>IPI:IPI00789251.2|TREMBL:B4DNJ3;B4	2	18	1.4638e-83	1.7182	0.97382	-0.038273	8.675	43	0.95882	0.97701	0.97421	-0.0606681	-0.0335548	-0.0376953	0.0348653
IPI00070643;IPI00219265;IPI00937700;IPI00844032		IPI00070643;IPI00219265;IPI00937700;IPI00844032	3;3;3;2	>IPI:IPI00070643.6|SWISS-PROT:Q9UNN5-1|TREMBL:A8K9X5;B4DEJ6;Q549F0|ENSEMBL:ENSP00000379457|REFSEQ:NP_008982|H-INV:HIT000032120|VEGA:OTTHUMP00000009649 Tax_Id=9606 Gene_Symbol=FAF1 Isoform Long of FAS-associated factor 1;>IPI:IPI00219265.3|SWISS-PROT:Q9UNN5	4	3	1.4193e-13	0.62538	0.97383	-0.0382581	10.756	5	1.131	0.96794	NaN	0.177599	-0.0470105		0.664735
IPI00171856		IPI00171856	4	>IPI:IPI00171856.1|SWISS-PROT:Q9BU89|ENSEMBL:ENSP00000250937;ENSP00000398882|REFSEQ:NP_001138637;NP_112594|H-INV:HIT000031211|VEGA:OTTHUMP00000077644 Tax_Id=9606 Gene_Symbol=DOHH Deoxyhypusine hydroxylase	1	4	1.2163e-17	0.62373	0.97385	-0.0382285	19.787	7	0.97385	0.79096	1.0076	-0.0382285	-0.338323	0.010923	0.380317
IPI00099996;IPI00946039		IPI00099996;IPI00946039	7;5	>IPI:IPI00099996.2|SWISS-PROT:Q7L0Y3|ENSEMBL:ENSP00000312356|REFSEQ:NP_060289|H-INV:HIT000051564|VEGA:OTTHUMP00000172065 Tax_Id=9606 Gene_Symbol=RG9MTD1 Mitochondrial ribonuclease P protein 1;>IPI:IPI00946039.1|TREMBL:C9JVB6|ENSEMBL:ENSP00000419389 Tax_Id=	2	7	2.0617e-72	0.83768	0.97388	-0.0381841	24.863	8	0.87118	1.3027	0.90336	-0.198957	0.381505	-0.146627	0.954377
IPI00844264;IPI00470891;IPI00873244		IPI00844264;IPI00470891;IPI00873244	19;19;19	>IPI:IPI00844264.7|TREMBL:Q68DF1|ENSEMBL:ENSP00000358546;ENSP00000407724|REFSEQ:NP_001123995 Tax_Id=9606 Gene_Symbol=CSDE1 upstream of NRAS isoform 3;>IPI:IPI00470891.2|SWISS-PROT:O75534-1|TREMBL:Q9GZV0|ENSEMBL:ENSP00000351329|REFSEQ:NP_001007554|H-INV:HIT	3	19	3.8417e-156	0.647	0.97392	-0.0381248	12.286	46	0.99982	0.93636	0.99081	-0.000259708	-0.0948648	-0.0133197	0.346419
IPI00157790;IPI00639848		IPI00157790	30;2	>IPI:IPI00157790.7|SWISS-PROT:Q5VYK3|TREMBL:B3KV72;B3KXF2|ENSEMBL:ENSP00000259335;ENSP00000339889|REFSEQ:NP_001073867|H-INV:HIT000047120|VEGA:OTTHUMP00000021908 Tax_Id=9606 Gene_Symbol=KIAA0368 KIAA0368 protein	2	30	6.0857e-148	0.66438	0.974	-0.0380063	22.332	58	1.0431	1.0153	0.96207	0.0608775	0.0219061	-0.0557862	0.817545
IPI00247871;IPI00744062;IPI00794939;IPI00937273		IPI00247871;IPI00744062	19;19;1;1	>IPI:IPI00247871.2|SWISS-PROT:O14776-1|ENSEMBL:ENSP00000296702|REFSEQ:NP_006697|H-INV:HIT000062444|VEGA:OTTHUMP00000160091 Tax_Id=9606 Gene_Symbol=TCERG1 Isoform 1 of Transcription elongation regulator 1;>IPI:IPI00744062.1|SWISS-PROT:O14776-2|TREMBL:B7Z921	4	19	7.7185e-77	0.63128	0.97401	-0.0379915	14.787	38	1.0218	0.95588	0.96412	0.0311128	-0.0650986	-0.0527154	0.439812
IPI00003438		IPI00003438	5	>IPI:IPI00003438.2|SWISS-PROT:O75937|ENSEMBL:ENSP00000263697|REFSEQ:NP_055095|H-INV:HIT000299139|VEGA:OTTHUMP00000003646 Tax_Id=9606 Gene_Symbol=DNAJC8 DnaJ homolog subfamily C member 8	1	5	8.5126e-45	1.1297	0.97409	-0.037873	6.2865	12	0.99781	0.96866	0.94838	-0.00316297	-0.0459377	-0.0764629	0.187806
IPI00026320;IPI00741894;IPI00935432		IPI00026320;IPI00741894;IPI00935432	15;15;11	>IPI:IPI00026320.1|SWISS-PROT:O95071|TREMBL:B3KML2;Q49A65|ENSEMBL:ENSP00000220959|REFSEQ:NP_056986|H-INV:HIT000061808|VEGA:OTTHUMP00000178177 Tax_Id=9606 Gene_Symbol=UBR5 E3 ubiquitin-protein ligase UBR5;>IPI:IPI00741894.2|REFSEQ:XP_001125699 Tax_Id=9606 G	3	15	1.0375e-48	0.6264	0.97436	-0.0374732	40.878	22	1.009	0.90836	0.96816	0.0129262	-0.138664	-0.0466826	0.322261
IPI00789041;IPI00002649		IPI00789041;IPI00002649	6;5	>IPI:IPI00789041.2|SWISS-PROT:Q9H307-1|TREMBL:A8K964;B4DTD4;B4E392;Q15789|ENSEMBL:ENSP00000216832|REFSEQ:NP_002678|H-INV:HIT000260512|VEGA:OTTHUMP00000178906 Tax_Id=9606 Gene_Symbol=PNN Isoform 1 of Pinin;>IPI:IPI00002649.2|SWISS-PROT:Q9H307-2 Tax_Id=9606	2	6	1.6882e-16	0.62172	0.97437	-0.0374584	8.1822	13	1.0216	0.95107	0.97437	0.0308304	-0.0723766	-0.0374584	0.476505
IPI00100151;IPI00788157		IPI00100151;IPI00788157	11;11	>IPI:IPI00100151.4|SWISS-PROT:Q9H0D6-1|TREMBL:B3KMC9;B4DZC3;B4E0B9|ENSEMBL:ENSP00000366396|REFSEQ:NP_036387|H-INV:HIT000025437|VEGA:OTTHUMP00000030403 Tax_Id=9606 Gene_Symbol=XRN2 Isoform 1 of 5-3 exoribonuclease 2;>IPI:IPI00788157.1|SWISS-PROT:Q9H0D6-2	2	11	6.4129e-43	0.62103	0.97439	-0.0374288	8.8999	21	0.94678	0.91765	0.97663	-0.0788989	-0.123984	-0.034116	0.0930356
IPI00013068;IPI00796161		IPI00013068	15;6	>IPI:IPI00013068.1|SWISS-PROT:P60228|TREMBL:B2R806;B3KW56;Q6IAX5|ENSEMBL:ENSP00000220849|REFSEQ:NP_001559|H-INV:HIT000294580|VEGA:OTTHUMP00000178196 Tax_Id=9606 Gene_Symbol=EIF3E Eukaryotic translation initiation factor 3 subunit E	2	15	5.4245e-152	0.66908	0.9744	-0.037414	12.849	43	1.008	0.96118	0.91902	0.0114956	-0.0571215	-0.121832	0.284095
IPI00014230;IPI00796075;IPI00796630		IPI00014230;IPI00796075	10;7;3	>IPI:IPI00014230.1|SWISS-PROT:Q07021|TREMBL:A8K651|ENSEMBL:ENSP00000225698|REFSEQ:NP_001203|H-INV:HIT000286556|VEGA:OTTHUMP00000183090 Tax_Id=9606 Gene_Symbol=C1QBP Complement component 1 Q subcomponent-binding protein, mitochondrial;>IPI:IPI00796075.1|VEG	3	10	1.3844e-271	0.70536	0.9744	-0.037414	11.968	43	0.95987	1.0032	0.99707	-0.0590891	0.00460925	-0.0042333	0.429514
IPI00299573;IPI00478896;IPI00397676;IPI00642454		IPI00299573;IPI00478896;IPI00397676	9;8;6;3	>IPI:IPI00299573.12|SWISS-PROT:P62424|TREMBL:Q5T8U4|ENSEMBL:ENSP00000361076|REFSEQ:NP_000963|H-INV:HIT000050841|VEGA:OTTHUMP00000022469 Tax_Id=9606 Gene_Symbol=RPL7A 60S ribosomal protein L7a;>IPI:IPI00478896.3|TREMBL:Q5T8U3|ENSEMBL:ENSP00000346018;ENSP000	4	9	1.6662e-88	0.63788	0.97441	-0.0373992	21.64	46	1.0022	0.89078	0.98188	0.00317044	-0.166859	-0.0263814	0.350521
IPI00003348;IPI00790302;IPI00790896;IPI00797969;IPI00925530		IPI00003348;IPI00790302;IPI00790896;IPI00797969;IPI00925530	4;4;4;4;2	>IPI:IPI00003348.3|SWISS-PROT:P62879|TREMBL:Q6FHM2|ENSEMBL:ENSP00000305260;ENSP00000377501;ENSP00000377503|REFSEQ:NP_005264|H-INV:HIT000035769|VEGA:OTTHUMP00000025228;OTTHUMP00000174595;OTTHUMP00000174601;OTTHUMP00000174602 Tax_Id=9606 Gene_Symbol=GNB2 Gua	5	4	2.2193e-24	0.67019	0.97443	-0.0373695	7.0196	7	0.94653	1.0363	0.98159	-0.0792799	0.0514417	-0.0268075	0.678836
IPI00844578;IPI00921264		IPI00844578	39;3	>IPI:IPI00844578.1|SWISS-PROT:Q08211|TREMBL:B3KU66;Q05CI5;Q12803;Q32Q22;Q58F26;Q6PJK6|ENSEMBL:ENSP00000356520|REFSEQ:NP_001348|H-INV:HIT000385232|VEGA:OTTHUMP00000033287 Tax_Id=9606 Gene_Symbol=DHX9 ATP-dependent RNA helicase A	2	39	0	0.659	0.97453	-0.0372215	15.615	178	0.96699	0.99972	0.97367	-0.0484271	-0.000404011	-0.0384952	0.185029
IPI00171798;IPI00165357;IPI00917955;IPI00880118;IPI00220288;IPI00879783;IPI00877659		IPI00171798	12;1;1;1;1;1;1	>IPI:IPI00171798.1|SWISS-PROT:O94776|TREMBL:Q68DB1|ENSEMBL:ENSP00000278823|REFSEQ:NP_004730|H-INV:HIT000053957 Tax_Id=9606 Gene_Symbol=MTA2 Metastasis-associated protein MTA2	7	12	5.1172e-82	0.62546	0.97456	-0.0371771	38.666	28	1.0163	0.94758	0.95065	0.0233263	-0.0776803	-0.0730138	0.326163
IPI00171611;IPI00219038;IPI00465070;IPI00909530;IPI00216402;IPI00944521;IPI00944603;IPI00477080;IPI00419884;IPI00942498;IPI00793280;IPI00784001;IPI00792719		IPI00171611;IPI00219038;IPI00465070;IPI00909530;IPI00216402;IPI00944521;IPI00944603;IPI00477080;IPI00419884;IPI00942498;IPI00793280;IPI00784001	6;6;6;6;5;5;5;5;4;4;3;3;2	>IPI:IPI00171611.7|SWISS-PROT:Q71DI3|ENSEMBL:ENSP00000333277;ENSP00000358154;ENSP00000385479|REFSEQ:NP_001005464;NP_001116847;NP_066403|VEGA:OTTHUMP00000013917;OTTHUMP00000013919;OTTHUMP00000014041 Tax_Id=9606 Gene_Symbol=HIST2H3D;HIST2H3A;HIST2H3C Histone	13	6	5.063e-17	0.66721	0.97461	-0.0371031	19.246	25	0.97461	1.0047	0.9348	-0.0371031	0.00676478	-0.0972704	0.293802
IPI00009950		IPI00009950	10	>IPI:IPI00009950.1|SWISS-PROT:Q12907|TREMBL:A8K7T4;B4DWN1|ENSEMBL:ENSP00000303366|REFSEQ:NP_006807|H-INV:HIT000278435|VEGA:OTTHUMP00000161453 Tax_Id=9606 Gene_Symbol=LMAN2 Vesicular integral-membrane protein VIP36	1	10	6.637e-140	1.9317	0.97468	-0.0369995	13.708	22	1.0149	0.94228	0.99786	0.0213376	-0.0857723	-0.00309068	0.559186
IPI00032460		IPI00032460	5	>IPI:IPI00032460.3|SWISS-PROT:Q9Y333|TREMBL:Q6FGG1|ENSEMBL:ENSP00000364813;ENSP00000372883;ENSP00000403345;ENSP00000406280;ENSP00000414006;ENSP00000414634|REFSEQ:NP_067000|VEGA:OTTHUMP00000014843;OTTHUMP00000029159;OTTHUMP00000029570;OTTHUMP00000193055;OTT	1	5	1.1891e-68	2.0304	0.97471	-0.036955	7.5103	18	0.94968	0.99844	0.9549	-0.0744866	-0.00225236	-0.0665784	0.171977
IPI00921996;IPI00479997;IPI00744618;IPI00643115;IPI00642012;IPI00218667;IPI00795953;IPI00922311		IPI00921996;IPI00479997;IPI00744618;IPI00643115;IPI00642012;IPI00218667;IPI00795953;IPI00922311	4;4;4;4;4;2;2;2	>IPI:IPI00921996.1|TREMBL:B7Z8N4|ENSEMBL:ENSP00000410452|REFSEQ:NP_001138926 Tax_Id=9606 Gene_Symbol=STMN1 stathmin 1 isoform b;>IPI:IPI00479997.4|SWISS-PROT:P16949|TREMBL:B5BU83;Q96CE4|ENSEMBL:ENSP00000350531;ENSP00000363409;ENSP00000382633;ENSP0000038785	8	4	3.2704e-25	0.62775	0.97481	-0.036807	7.2352	21	0.97259	1.0113	0.96255	-0.0400963	0.016211	-0.0550666	0.349005
IPI00101734		IPI00101734	3	>IPI:IPI00101734.5|SWISS-PROT:Q96BN8|ENSEMBL:ENSP00000284274|REFSEQ:NP_612357|H-INV:HIT000037106 Tax_Id=9606 Gene_Symbol=FAM105B Protein FAM105B	1	3	1.1989e-11	2.1034	0.97484	-0.0367626	8.2244	7	1.0124	NaN	1.0119	0.0177794		0.0170667	0.0130186
IPI00024915;IPI00759663;IPI00375306;IPI00375307		IPI00024915;IPI00759663;IPI00375306;IPI00375307	9;9;8;5	>IPI:IPI00024915.2|SWISS-PROT:P30044-1|ENSEMBL:ENSP00000265462|REFSEQ:NP_036226|H-INV:HIT000339809 Tax_Id=9606 Gene_Symbol=PRDX5 Isoform Mitochondrial of Peroxiredoxin-5, mitochondrial;>IPI:IPI00759663.1|SWISS-PROT:P30044-2 Tax_Id=9606 Gene_Symbol=PRDX5 Is	4	9	1.1537e-66	0.79187	0.97487	-0.0367182	9.7718	65	0.94896	1.0317	1.0126	-0.0755808	0.0450235	0.0180644	0.919689
IPI00005537;IPI00217277;IPI00015920;IPI00790325;IPI00386010		IPI00005537;IPI00217277;IPI00015920;IPI00790325	8;5;5;4;1	>IPI:IPI00005537.3|SWISS-PROT:P52815|TREMBL:B4DLN1;Q96Q74|ENSEMBL:ENSP00000333837|REFSEQ:NP_002940|H-INV:HIT000030814|VEGA:OTTHUMP00000183333 Tax_Id=9606 Gene_Symbol=MRPL12 cDNA FLJ60124, highly similar to Mitochondrial dicarboxylate carrier;>IPI:IPI002172	5	8	1.8506e-110	1.9176	0.97494	-0.0366147	10.523	23	0.93641	1.0223	0.97587	-0.0947878	0.0318186	-0.0352391	0.465159
IPI00916111;IPI00915869;IPI00916861		IPI00916111;IPI00915869;IPI00916861	11;8;8	>IPI:IPI00916111.2|SWISS-PROT:P40925|TREMBL:B4DUN2;B7Z3I7|ENSEMBL:ENSP00000233114;ENSP00000377945|REFSEQ:NP_005908|H-INV:HIT000030445|VEGA:OTTHUMP00000159898 Tax_Id=9606 Gene_Symbol=MDH1 Malate dehydrogenase;>IPI:IPI00915869.2|TREMBL:B9A041|ENSEMBL:ENSP000	3	11	1.3624e-125	0.64877	0.97497	-0.0365703	7.898	31	0.96897	0.99542	0.97497	-0.0454761	-0.00662272	-0.0365703	0.128345
IPI00183626;IPI00334175;IPI00179964;IPI00556157;IPI00413691;IPI00915400;IPI00915287;IPI00915299;IPI00384710;IPI00159072;IPI00470879		IPI00183626;IPI00334175;IPI00179964;IPI00556157;IPI00413691	19;19;19;11;10;1;1;1;1;1;1	>IPI:IPI00183626.8|TREMBL:Q9BUQ0|ENSEMBL:ENSP00000349428|REFSEQ:NP_002810|H-INV:HIT000322851|VEGA:OTTHUMP00000077906 Tax_Id=9606 Gene_Symbol=PTBP1 polypyrimidine tract-binding protein 1 isoform a;>IPI:IPI00334175.3|SWISS-PROT:P26599-2|ENSEMBL:ENSP000004080	11	19	0	0.70337	0.97499	-0.0365407	12.6	108	0.97359	0.97467	0.97639	-0.0386137	-0.0370143	-0.0344706	0.00107873
IPI00024661		IPI00024661	15	>IPI:IPI00024661.5|SWISS-PROT:P53992|TREMBL:B4DSN3;B4DZT4;B7ZAY6|ENSEMBL:ENSP00000321845;ENSP00000343405|REFSEQ:NP_004913;NP_940999|H-INV:HIT000038477|VEGA:OTTHUMP00000019829;OTTHUMP00000019830 Tax_Id=9606 Gene_Symbol=SEC24C Protein transport protein Sec24	1	15	1.4485e-83	0.63602	0.97503	-0.0364815	15.001	47	1.0165	0.94576	0.97503	0.0236102	-0.080454	-0.0364815	0.410743
IPI00412987;IPI00549557;IPI00555789		IPI00412987;IPI00549557;IPI00555789	4;4;3	>IPI:IPI00412987.10|SWISS-PROT:P60983|TREMBL:B2R499;Q9BS35|ENSEMBL:ENSP00000350757;ENSP00000385619|REFSEQ:NP_004115|H-INV:HIT000057943|VEGA:OTTHUMP00000028361;OTTHUMP00000179001 Tax_Id=9606 Gene_Symbol=GMFB Glia maturation factor, beta;>IPI:IPI00549557.3|E	3	4	2.2852e-50	1.9719	0.97504	-0.0364667	8.3164	12	0.93463	1.0011	1.0072	-0.0975327	0.00158609	0.0103502	0.496202
IPI00304082;IPI00884070		IPI00304082;IPI00884070	7;4	>IPI:IPI00304082.8|SWISS-PROT:Q96CN7|ENSEMBL:ENSP00000173527|REFSEQ:NP_057132|H-INV:HIT000036522 Tax_Id=9606 Gene_Symbol=ISOC1 Isochorismatase domain-containing protein 1;>IPI:IPI00884070.1|TREMBL:Q9Y3B5 Tax_Id=9606 Gene_Symbol=ISOC1 CGI-111 protein	2	7	1.3048e-34	1.9993	0.97505	-0.0364519	24.705	14	1.0156	0.89355	0.86482	0.0223323	-0.16238	-0.209528	0.241314
IPI00922484;IPI00013180;IPI00926757;IPI00925240;IPI00925053;IPI00925500		IPI00922484;IPI00013180;IPI00926757;IPI00925240	5;5;5;3;2;2	>IPI:IPI00922484.1|TREMBL:B7Z4S9 Tax_Id=9606 Gene_Symbol=- BUD31 homolog (Yeast), isoform CRA_b;>IPI:IPI00013180.2|SWISS-PROT:P41223|TREMBL:A4D274|ENSEMBL:ENSP00000222969;ENSP00000386023|REFSEQ:NP_003901|H-INV:HIT000337820|VEGA:OTTHUMP00000206247;OTTHUMP00	6	5	2.1739e-17	2.0285	0.97512	-0.0363483	7.3469	8	0.96156	NaN	1.0442	-0.0565512		0.0623981	0.968733
[truncated: 1,720 more rows]
